# Supplementary material for: The whole genome sequence of the Mediterranean fruit fly, Ceratitis capitata (Wiedemann), reveals insights into the biology and adaptive evolution of a highly invasive pest species
Source: Genome Biol. 2016 Sep 22;17:192. doi: 10.1186/s13059-016-1049-2 (PMC5034548; doi:10.1186/s13059-016-1049-2)
Supplement: Supplementary file 2 — Supplementary Tables S1–S26. Table S1 C. capitata genome and RNA-seq source material and sequencing runs. Table S2 Pluralibacter gergoviae genome metrics. Table S3 P. gergoviae genes associated with general functional categories. Table S4 BUSCO genome assembly comparisons between C. capitata, D. melanogaster, and Bactrocera species. Table S5a Orthology tables - Copy numbers. Table S5b Orthology tables - Orthologous groups. Table S5c Orthology tables - Counts by species. Table S6 Chromosomal positions for mapped scaffolds. Table S7 C. capitata transposable element sequences. Table S8 C. capitata microRNA sequences. Table S9 microRNA/siRNA/piRNA machinery in C capitata. Table S10 C. capitata odorant-binding protein (OBP) genes. Table S11 C. capitata odorant receptor (OR) genes. Table S12 C. capitata gustatory receptor (GR) gene assignments. Table S13 C. capitata ionotrophic receptor (IR) gene assignments. Table S14 C. capitata aquaporin genes. Table S15 Immunity-related gene comparisons for C. capitata, D. melanogaster, and M. domestica. Table S16 P450 genes in the C. capitata genome. Table S17 Carboxylesterase genes in the C. capitata genome. Table S18 Glutathione S-transferase (GST) genes in the C. capitata genome. Table S19 CysLGIC superfamily genes in C. capitata and other insect genomes. Table S20 C. capitata cuticle protein genes. Table S21 Putative cuticle proteins per family in the C. capitata genome. Table S22 Cuticle protein gene clusters in the C. capitata genome. Table S23 C. capitata sex-determination gene orthologs. Table S24 Putative seminal fluid protein (SFP) genes in the C. capitata genome. Table S25 C. capitata genes related to the apoptotic pathway of D. melanogaster. Table S26 Community RNA-Seq data for the genome assembly (XLSX 6240 kb) [file 13059_2016_1049_MOESM2_ESM.xlsx]

## Sheet: S1. Genome and RNAseq data
Table S1. C. capitata genome and RNA-Seq source material and sequencing runs
BioProjects	i5K Pilot NCBI BioProject	PRJNA163973, http://www.ncbi.nlm.nih.gov/bioproject/163973
	Ceratitis capitata NCBI BioProject	PRJNA168120, http://www.ncbi.nlm.nih.gov/bioproject/168120
	NCBI BioSample	SAMN02953830, http://www.ncbi.nlm.nih.gov/biosample/SAMN02953830
Genome Sequence	180 bp insert (actual insert size 189 bp, pooled males)	129.7 million read pairs, 1 run, 26.2 Gbp
	500 bp insert (insert size 410 bp, female)	118.1million read pairs, 1 run, 23.9 Gbp
	1 kb insert (insert size 908 bp, female)	57.8 million read pairs, 1 run, 11.7 Gbp
	2 kb insert (insert size 2,192 bp, pooled females)	41.3 million read pars, 1 run, 8.3 Gbp
	3 kb insert (actual insert size 3,097 bp, pooled females)	96.6 million read pairs, 1 run, 19.5 Gbp
	8 kb insert (actual insert size 6,405 bp, pooled males)	31.7 million read pairs, 1 run, 6.4 Gbp
	180 bp insert NCBI SRA Accession	SRX275788, http://www.ncbi.nlm.nih.gov/sra/SRX275788
	500 bp insert NCBI SRA Accession	SRX275786, http://www.ncbi.nlm.nih.gov/sra/SRX275786
	1 kb insert NCBI SRA Accession	SRX275787, http://www.ncbi.nlm.nih.gov/sra/SRX275787
	2 kb insert NCBI SRA Accession	SRX276047, http://www.ncbi.nlm.nih.gov/sra/SRX276047
	3 kb insert NCBI SRA Accession	SRX276048, http://www.ncbi.nlm.nih.gov/sra/SRX276048
	8 kb insert NCBI SRA Accession	SRX276046, http://www.ncbi.nlm.nih.gov/sra/SRX276046
RNA-Seq data	Adult Male RNA-Seq reads	31 million read pairs, 7.8 Gbp
	Adult Female RNA-Seq reads	25.9 million read pairs, 4.9 Gbp
	Mixed sex embryo RNA-Seq reads	27.8 million read pairs 5.3 Gbp
	Adult Male RNA-Seq SRA Accession	SRX272878, http://www.ncbi.nlm.nih.gov/sra/SRX272878
	Adult Female RNA-Seq SRA Accession	SRX272877, http://www.ncbi.nlm.nih.gov/sra/SRX272877
	Mixed sex embryo RNA-Seq SRA Accession	SRX272876, http://www.ncbi.nlm.nih.gov/sra/SRX272876
	Ceratitis capitata NCBI transcriptome BioProject	PRJNA198743, http://www.ncbi.nlm.nih.gov/bioproject/198743

## Sheet: S2. P. gergoviae genome
Table S2. Pluralibacter gergoviae genome metrics
Attribute	Value	% of Total*
Genome size (bp)	5,658,221	100
DNA coding (bp)	4,294,463	75.9
DNA G+C (bp)	3,011,099	53.2
DNA scaffolds	2	100
Protein coding genes	4505	99.4
tRNA genes	25	0.56
Genes with function prediction	2757	61.7
* The total is based on either the size of the genome in base pairs or the protein coding genes in the annotated genome.

## Sheet: S3. P. gergoviae gene groups
Table S3. Pluralibacter gergoviae genes associated with general functional categories
Value	Percentage	Description
144	3.2	Cofactors, Vitamins, Prosthetic Groups, Pigments
128	2.8	Cell Wall and Capsule
93	2.1	Virulence, Disease and Defense
27	0.6	Potassium metabolism
0	0.0	Photosynthesis
60	1.3	Miscellaneous
6	0.1	Phages, Prophages, Transposable elements, Plasmids
156	3.5	Membrane Transport
46	1.0	Iron acquisition and metabolism
133	3.0	RNA Metabolism
107	2.4	Nucleosides and Nucleotides
136	3.0	Protein Metabolism
28	0.6	Cell Division and Cell Cycle
48	1.1	Motility and Chemotaxis
125	2.8	Regulation and Cell signaling
5	0.1	Secondary Metabolism
86	1.9	DNA Metabolism
51	1.1	Fatty Acids, Lipids, and Isoprenoids
70	1.6	Nitrogen Metabolism
4	0.1	Dormancy and Sporulation
134	3.0	Respiration
153	3.4	Stress Response
92	2.0	Metabolism of Aromatic Compounds
354	7.9	Amino Acids and Derivatives
70	1.6	Sulfur Metabolism
25	0.6	Phosphorus Metabolism
476	10.6	Carbohydrates

## Sheet: S4. BUSCO assembly comparisons
Table S4. BUSCO genome assembly comparisons between C. capitata, D. melanogaster and Bactrocera species.
BUSCO	C. capitata	B. tryoni UNSW	B. tryoni 2	B. oleae	B. dorsalis	B. curcubitae	D. mel-r5.53
Complete %	95	89	93	93	92	95	98
Fragmented %	3.4	5.2	3.7	4.5	4.7	3.5	0.7
Missing %	1	5.3	2.4	1.7	2.6	1.3	0.3

## Sheet: S5a. Orthology copy numbers
Table S5a. Orthology tables - Copy numbers. Acyrthosiphon pisum (AcP), Aedes aegypti (strain Liverpool) (AeA), Anopheles gambiae (strain PEST) (AnG), Apis mellifera (ApM), Bombyx mori (BoM), Ceratitis capitata (CeC), Cimex lectularius (CiL), Culex quinquefasciatus (strain Johannesburg) (CuQ), Daphnia pulex (DaP), Drosophila melanogaster (DrM), Manduca sexta (MaS), Musca domestica (MuD), Pediculus…
	AcP	AeA	AnG	ApM	BoM	CeC	CiL	CuQ	DaP	DrM	MaS	MuD	PeH	SoI	TrC
single copy ortho in all	1345	1345	1345	1345	1345	1345	1345	1345	1345	1345	1345	1345	1345	1345	1345
present in all at least one time (not single copy)	3286	2733	2303	2233	2357	2333	2393	2635	3250	2341	2462	2411	2172	2364	2392
present 8 or more at least one time (single or mulitple copy)	5580	4986	4579	4266	3927	4333	3738	4891	3938	4451	4338	4629	3909	3492	4834
present 2 or more at least one time (single or mulitple copy)	8804	4041	2617	2129	3453	2668	1743	4698	2931	2591	3627	3323	1098	2581	1352
present only in that species	17180	2691	2163	5341	3541	1608	4865	5399	19346	3191	3679	2472	2262	6731	2497
total copies	36195	15796	13007	15314	14623	12287	14084	18968	30810	13919	15451	14180	10786	16513	12420

## Sheet: S5b. Ortholog Groups
Table S5b. Orthology tables - Orthologous groups. Acyrthosiphon pisum (AcP), Aedes aegypti (strain Liverpool) (AeA), Anopheles gambiae (strain PEST) (AnG), Apis mellifera (ApM), Bombyx mori (BoM), Ceratitis capitata (CeC), Cimex lectularius (CiL), Culex quinquefasciatus (strain Johannesburg) (CuQ), Daphnia pulex (DaP), Drosophila melanogaster (DrM), Manduca sexta (MaS), Musca domestica (MuD), Ped…
ORTHOGRP1000:	AcP|ACYPI001386-PA	AcP|ACYPI29808-PA	AcP|ACYPI060911-PA	AcP|ACYPI28455-PA	AcP|ACYPI064594-PA	AcP|ACYPI066287-PA	AcP|ACYPI26661-PA	AcP|ACYPI008869-PA	AcP|ACYPI44772-PA	AcP|ACYPI071516-PA	AcP|ACYPI073076-PA	AcP|ACYPI068995-PA	AcP|ACYPI083900-PA	AcP|ACYPI086738-PA	AcP|ACYPI087876-PA	AcP|ACYPI55186-PA	AcP|ACYPI071002-PA	AcP|ACYPI25363-PA	AcP|ACYPI40105-PA	AcP|ACYPI061808-PA	AcP|ACYPI51505-PA	AcP|ACYPI073389-PA	AcP|ACYPI23062-PA	AcP|ACYPI42670-PA	AcP|ACYPI064361-PA	AcP|ACYPI067588-PA	AcP|ACYPI086104-PA	AcP|ACYPI068004-PA	AcP|ACYPI061737-PA	AcP|ACYPI22326-PA	AcP|ACYPI063623-PA	AcP|ACYPI34008-PA	AcP|ACYPI084039-PA	AcP|ACYPI063071-PA	AcP|ACYPI073457-PA	AcP|ACYPI063732-PA	AcP|ACYPI064566-PA	AcP|ACYPI065481-PA	AcP|ACYPI063873-PA	AcP|ACYPI083430-PA	AcP|ACYPI38686-PA	AcP|ACYPI061322-PA	AcP|ACYPI25324-PA	AcP|ACYPI060357-PA	AcP|ACYPI067107-PA	AcP|ACYPI067153-PA	AcP|ACYPI085114-PA	AcP|ACYPI062873-PA	AcP|ACYPI088506-PA
ORTHOGRP1001:	AcP|ACYPI001048-PA	AcP|ACYPI43222-PA	AcP|ACYPI42819-PA	AcP|ACYPI088466-PA	AcP|ACYPI36752-PA	AcP|ACYPI30264-PA	AcP|ACYPI082890-PA	AcP|ACYPI48037-PA	AcP|ACYPI37155-PA	AcP|ACYPI087529-PA	AcP|ACYPI083798-PA	AcP|ACYPI24553-PA	AcP|ACYPI30509-PA	AcP|ACYPI52188-PA	AcP|ACYPI073390-PA	AcP|ACYPI27516-PA	AcP|ACYPI22836-PA	AcP|ACYPI35387-PA	AcP|ACYPI26559-PA	AcP|ACYPI54728-PA	AcP|ACYPI53950-PA	AcP|ACYPI010099-PA	AcP|ACYPI45338-PA	AcP|ACYPI087972-PA	AcP|ACYPI55007-PA	AcP|ACYPI080815-PA	AcP|ACYPI48683-PA	AcP|ACYPI55042-PA	AcP|ACYPI002503-PA	AcP|ACYPI23839-PA	AcP|ACYPI067905-PA	AcP|ACYPI21914-PA	AcP|ACYPI52187-PA	AcP|ACYPI22709-PA	AcP|ACYPI53491-PA	AcP|ACYPI001208-PA	AcP|ACYPI062335-PA	AcP|ACYPI062564-PA	AcP|ACYPI065003-PA	AcP|ACYPI085619-PA	AcP|ACYPI21716-PA	AcP|ACYPI22826-PA	AcP|ACYPI23506-PA	AcP|ACYPI25992-PA	AcP|ACYPI29255-PA	AcP|ACYPI32626-PA	AcP|ACYPI36386-PA	AcP|ACYPI004519-PA	AcP|ACYPI30841-PA
ORTHOGRP1002:	DaP|SNAP_00019789	DaP|SNAP_00009590	DaP|SNAP_00009142	DaP|SNAP_00034336	DaP|NCBI_GNO_0500159	DaP|SNAP_00038800	DaP|SNAP_00017996	DaP|NCBI_GNO_0300505	DaP|SNAP_00006421	DaP|NCBI_GNO_1100158	DaP|SNAP_00029037	DaP|SNAP_00029040	DaP|NCBI_GNO_0400353	DaP|SNAP_00002345	DaP|SNAP_00007423	DaP|SNAP_00007426	DaP|PASA_GEN_3900067	DaP|SNAP_00004557	DaP|NCBI_GNO_14500032	DaP|SNAP_00003142	DaP|NCBI_GNO_2300179	DaP|SNAP_00003403	DaP|PASA_GEN_0400287	DaP|SNAP_00002670	DaP|SNAP_00002967	DaP|SNAP_00017059	DaP|SNAP_00017976	DaP|PASA_GEN_0400323	DaP|SNAP_00002350	DaP|PASA_GEN_5100048	DaP|PASA_GEN_5100052	DaP|SNAP_00002942	DaP|SNAP_00010059	DaP|SNAP_00023624	DaP|PASA_GEN_5100053	DaP|SNAP_00001132	DaP|SNAP_00012582	DaP|SNAP_00001518	DaP|SNAP_00011279	DaP|SNAP_00006290	DaP|SNAP_00038440	DaP|SNAP_00001263	DaP|SNAP_00002885	DaP|SNAP_00011720	DaP|SNAP_00037724	DaP|SNAP_00002252	DaP|SNAP_00004360	DaP|SNAP_00004703	DaP|SNAP_00009274
ORTHOGRP1003:	AcP|ACYPI063476-PA	AcP|ACYPI000793-PA	AcP|ACYPI000899-PA	AcP|ACYPI001040-PA	AcP|ACYPI001862-PA	AcP|ACYPI002208-PA	AcP|ACYPI003161-PA	AcP|ACYPI003517-PA	AcP|ACYPI003929-PA	AcP|ACYPI004026-PA	AcP|ACYPI004053-PA	AcP|ACYPI004323-PA	AcP|ACYPI004548-PA	AcP|ACYPI004902-PA	AcP|ACYPI006065-PA	AcP|ACYPI006154-PA	AcP|ACYPI006204-PA	AcP|ACYPI006490-PA	AcP|ACYPI007212-PA	AcP|ACYPI007486-PA	AcP|ACYPI007674-PA	AcP|ACYPI008531-PA	AcP|ACYPI008751-PA	AcP|ACYPI009641-PA	AcP|ACYPI060228-PA	AcP|ACYPI060418-PA	AcP|ACYPI061088-PA	AcP|ACYPI062548-PA	AcP|ACYPI062894-PA	AcP|ACYPI062942-PA	AcP|ACYPI063020-PA	AcP|ACYPI063832-PA	AcP|ACYPI064583-PA	AcP|ACYPI064834-PA	AcP|ACYPI066080-PA	AcP|ACYPI066140-PA	AcP|ACYPI066973-PA	AcP|ACYPI067348-PA	AcP|ACYPI067859-PA	AcP|ACYPI068084-PA	AcP|ACYPI068181-PA	AcP|ACYPI068189-PA	AcP|ACYPI068387-PA	AcP|ACYPI069023-PA	AcP|ACYPI070068-PA	AcP|ACYPI070157-PA	AcP|ACYPI070508-PA	AcP|ACYPI070511-PA	AcP|ACYPI071038-PA
ORTHOGRP1004:	AcP|ACYPI000400-PA	AcP|ACYPI003768-PA	AcP|ACYPI005515-PA	AcP|ACYPI42496-PA	AcP|ACYPI56547-PA	AcP|ACYPI061287-PA	AcP|ACYPI41882-PA	AcP|ACYPI23001-PA	AcP|ACYPI084177-PA	AcP|ACYPI35745-PA	AcP|ACYPI072718-PA	AcP|ACYPI23453-PA	AcP|ACYPI26478-PA	AcP|ACYPI37599-PA	AcP|ACYPI51480-PA	AcP|ACYPI007400-PA	AcP|ACYPI069689-PA	AcP|ACYPI42956-PA	AcP|ACYPI000559-PA	AcP|ACYPI068483-PA	AcP|ACYPI28894-PA	AcP|ACYPI37105-PA	AcP|ACYPI29654-PA	AcP|ACYPI50002-PA	AcP|ACYPI070169-PA	AcP|ACYPI085031-PA	AcP|ACYPI32298-PA	AcP|ACYPI23117-PA	AcP|ACYPI36753-PA	AcP|ACYPI072557-PA	AcP|ACYPI068111-PA	AcP|ACYPI51129-PA	AcP|ACYPI068400-PA	AcP|ACYPI52964-PA	AcP|ACYPI003156-PA	AcP|ACYPI38788-PA	AcP|ACYPI071602-PA	AcP|ACYPI27273-PA	AcP|ACYPI085433-PA	AcP|ACYPI061000-PA	AcP|ACYPI069797-PA	AcP|ACYPI24500-PA	AcP|ACYPI068339-PA	AcP|ACYPI24087-PA	AcP|ACYPI31125-PA	AcP|ACYPI30051-PA	AcP|ACYPI067461-PA	AcP|ACYPI48344-PA	AcP|ACYPI51624-PA
ORTHOGRP1005:	AcP|ACYPI000619-PA	AcP|ACYPI000761-PA	AcP|ACYPI004407-PA	AcP|ACYPI005084-PA	AcP|ACYPI006200-PA	AcP|ACYPI008746-PA	AcP|ACYPI008843-PA	AcP|ACYPI067699-PA	AcP|ACYPI56631-PA	AcP|ACYPI002836-PA	AcP|ACYPI002161-PA	AcP|ACYPI004295-PA	AcP|ACYPI003528-PA	AcP|ACYPI002699-PA	AcP|ACYPI006882-PA	AcP|ACYPI008473-PA	AcP|ACYPI005477-PA	AcP|ACYPI004952-PA	AcP|ACYPI073048-PA	AcP|ACYPI000990-PA	AcP|ACYPI009153-PA	AcP|ACYPI007805-PA	AcP|ACYPI072065-PA	AcP|ACYPI088427-PA	AcP|ACYPI25374-PA	AeA|AAEL001288-PA	AeA|AAEL001292-PA	AeA|AAEL001312-PA	AeA|AAEL001320-PA	AeA|AAEL001807-PA	AeA|AAEL009591-PA	AeA|AAEL006784-PA	AeA|AAEL006793-PA	AeA|AAEL006798-PA	AeA|AAEL006805-PA	AeA|AAEL006811-PA	AeA|AAEL006814-PA	AeA|AAEL006815-PA	AeA|AAEL014605-PA	AeA|AAEL014608-PA	AeA|AAEL014611-PA	AeA|AAEL014614-PA	AeA|AAEL014618-PA	AeA|AAEL018043-PA	AeA|AAEL018044-PA	AeA|AAEL018045-PA	AeA|AAEL018046-PA	AeA|AAEL014604-PA	AeA|AAEL009117-PA
ORTHOGRP1006:	AcP|ACYPI061275-PA	AcP|ACYPI067988-PA	AcP|ACYPI085609-PA	AcP|ACYPI086923-PA	AcP|ACYPI081149-PA	AcP|ACYPI062063-PA	AcP|ACYPI072656-PA	AcP|ACYPI062260-PA	AcP|ACYPI066536-PA	AcP|ACYPI088832-PA	AcP|ACYPI082557-PA	AcP|ACYPI082262-PA	AcP|ACYPI080113-PA	AcP|ACYPI080633-PA	AcP|ACYPI084597-PA	AcP|ACYPI084751-PA	AcP|ACYPI085070-PA	AcP|ACYPI086140-PA	AcP|ACYPI087338-PA	AcP|ACYPI088246-PA	AcP|ACYPI089520-PA	AcP|ACYPI089539-PA	AcP|ACYPI068379-PA	AcP|ACYPI080321-PA	AcP|ACYPI082569-PA	AcP|ACYPI080625-PA	AcP|ACYPI42734-PA	AcP|ACYPI086497-PA	AcP|ACYPI063085-PA	AcP|ACYPI069987-PA	AcP|ACYPI084452-PA	AcP|ACYPI083412-PA	AcP|ACYPI080702-PA	AcP|ACYPI085059-PA	AcP|ACYPI067359-PA	AcP|ACYPI22595-PA	AcP|ACYPI086165-PA	AcP|ACYPI083413-PA	AcP|ACYPI088238-PA	AcP|ACYPI081132-PA	AcP|ACYPI081905-PA	AcP|ACYPI34730-PA	AcP|ACYPI45113-PA	AcP|ACYPI29615-PA	AcP|ACYPI086722-PA	AcP|ACYPI081227-PA	AcP|ACYPI067328-PA	AcP|ACYPI084896-PA	AcP|ACYPI089172-PA
ORTHOGRP1007:	AcP|ACYPI37496-PA	AcP|ACYPI41746-PA	AcP|ACYPI060066-PA	AcP|ACYPI41828-PA	AcP|ACYPI51295-PA	AcP|ACYPI063834-PA	AcP|ACYPI060257-PA	AcP|ACYPI37543-PA	AcP|ACYPI34769-PA	AcP|ACYPI060479-PA	AcP|ACYPI062687-PA	AcP|ACYPI086293-PA	AcP|ACYPI065356-PA	AcP|ACYPI31274-PA	AcP|ACYPI54344-PA	AcP|ACYPI38608-PA	AcP|ACYPI087471-PA	AcP|ACYPI40311-PA	AcP|ACYPI24246-PA	AcP|ACYPI070971-PA	AcP|ACYPI30911-PA	AcP|ACYPI068934-PA	AcP|ACYPI51580-PA	AcP|ACYPI31595-PA	AcP|ACYPI44971-PA	AcP|ACYPI066812-PA	AcP|ACYPI25219-PA	AcP|ACYPI48237-PA	AcP|ACYPI36675-PA	AcP|ACYPI48074-PA	AcP|ACYPI38886-PA	AcP|ACYPI47195-PA	AcP|ACYPI081956-PA	AcP|ACYPI23047-PA	AcP|ACYPI25249-PA	AcP|ACYPI41948-PA	AcP|ACYPI44670-PA	AcP|ACYPI35199-PA	AcP|ACYPI35704-PA	AcP|ACYPI49338-PA	AcP|ACYPI49228-PA	AcP|ACYPI49256-PA	AcP|ACYPI30837-PA	AcP|ACYPI47162-PA	AcP|ACYPI081469-PA	AcP|ACYPI086478-PA	AcP|ACYPI083394-PA	AcP|ACYPI30186-PA	AcP|ACYPI42473-PA
ORTHOGRP1008:	AcP|ACYPI44044-PA	AcP|ACYPI004604-PA	AcP|ACYPI067491-PA	AcP|ACYPI24522-PA	AcP|ACYPI30646-PA	AcP|ACYPI40526-PA	AcP|ACYPI53616-PA	AcP|ACYPI54261-PA	AcP|ACYPI45424-PA	AcP|ACYPI45903-PA	AcP|ACYPI45971-PA	AcP|ACYPI070107-PA	AcP|ACYPI071693-PA	AcP|ACYPI55324-PA	AcP|ACYPI064880-PA	AcP|ACYPI063577-PA	AcP|ACYPI064002-PA	AcP|ACYPI087472-PA	AcP|ACYPI26382-PA	AcP|ACYPI087582-PA	AcP|ACYPI38553-PA	AcP|ACYPI065809-PA	AcP|ACYPI36784-PA	AcP|ACYPI49749-PA	AcP|ACYPI44541-PA	AcP|ACYPI005964-PA	AcP|ACYPI34185-PA	AcP|ACYPI35762-PA	AcP|ACYPI30829-PA	AcP|ACYPI55761-PA	AcP|ACYPI085300-PA	AcP|ACYPI082128-PA	AcP|ACYPI069922-PA	AcP|ACYPI069089-PA	AcP|ACYPI067243-PA	AcP|ACYPI37424-PA	AcP|ACYPI40308-PA	AcP|ACYPI32240-PA	AcP|ACYPI49317-PA	AcP|ACYPI066291-PA	AcP|ACYPI082038-PA	AcP|ACYPI26802-PA	AcP|ACYPI068381-PA	AcP|ACYPI44275-PA	AcP|ACYPI088074-PA	AcP|ACYPI089302-PA	AcP|ACYPI46259-PA	AcP|ACYPI39708-PA	AcP|ACYPI45118-PA
ORTHOGRP1009:	AcP|ACYPI21116-PA	AcP|ACYPI43712-PA	AcP|ACYPI49520-PA	AcP|ACYPI56535-PA	AcP|ACYPI52595-PA	AcP|ACYPI25223-PA	AcP|ACYPI35643-PA	AcP|ACYPI060236-PA	AcP|ACYPI48684-PA	AcP|ACYPI070757-PA	AcP|ACYPI27749-PA	AcP|ACYPI061160-PA	AcP|ACYPI069519-PA	AcP|ACYPI40561-PA	AcP|ACYPI38920-PA	AcP|ACYPI003180-PA	AcP|ACYPI062401-PA	AcP|ACYPI062787-PA	AcP|ACYPI071073-PA	AcP|ACYPI20843-PA	AcP|ACYPI26875-PA	AcP|ACYPI40507-PA	AcP|ACYPI43098-PA	AcP|ACYPI40508-PA	AcP|ACYPI064451-PA	AcP|ACYPI085075-PA	AcP|ACYPI36874-PA	AcP|ACYPI41638-PA	AcP|ACYPI003985-PA	AcP|ACYPI066150-PA	AcP|ACYPI082137-PA	AcP|ACYPI084544-PA	AcP|ACYPI21821-PA	AcP|ACYPI069004-PA	AcP|ACYPI22269-PA	AcP|ACYPI46174-PA	AcP|ACYPI071904-PA	AcP|ACYPI065619-PA	AcP|ACYPI55486-PA	AcP|ACYPI004728-PA	AcP|ACYPI080762-PA	AcP|ACYPI20332-PA	AcP|ACYPI25418-PA	AcP|ACYPI005665-PA	AcP|ACYPI31350-PA	AcP|ACYPI008461-PA	AcP|ACYPI005440-PA	AcP|ACYPI51638-PA	AcP|ACYPI067492-PA
ORTHOGRP1010:	AcP|ACYPI000464-PA	AcP|ACYPI002075-PA	AcP|ACYPI002162-PA	AcP|ACYPI004374-PA	AcP|ACYPI006018-PA	AcP|ACYPI010153-PA	AcP|ACYPI083882-PA	AcP|ACYPI22867-PA	AcP|ACYPI000937-PA	AcP|ACYPI005997-PA	AcP|ACYPI43494-PA	AcP|ACYPI002581-PA	AcP|ACYPI003616-PA	AcP|ACYPI005174-PA	AcP|ACYPI005898-PA	AcP|ACYPI006684-PA	AcP|ACYPI007602-PA	AcP|ACYPI007802-PA	AcP|ACYPI007909-PA	AcP|ACYPI009510-PA	AcP|ACYPI31769-PA	AcP|ACYPI069375-PA	AcP|ACYPI51531-PA	AcP|ACYPI010206-PA	AeA|AAEL000307-PA	AeA|AAEL000512-PA	AeA|AAEL003155-PA	AeA|AAEL007132-PA	AeA|AAEL007225-PA	AeA|AAEL007918-PA	AeA|AAEL008036-PA	AeA|AAEL008855-PA	AeA|AAEL009881-PA	AeA|AAEL014313-PA	AnG|AGAP001660-PA	AnG|AGAP001672-PA	AnG|AGAP002009-PA	AnG|AGAP002015-PB	AnG|AGAP003226-PA	AnG|AGAP003271-PA	AnG|AGAP007675-PA	AnG|AGAP009568-PA	AnG|AGAP010435-PA	AnG|AGAP011441-PA	ApM|GB40933-PA	ApM|GB42359-PA	ApM|GB42373-PA	ApM|GB43214-PA	ApM|GB45049-PA
ORTHOGRP1011:	AcP|ACYPI001723-PA	AcP|ACYPI005201-PA	AcP|ACYPI007231-PA	AcP|ACYPI060978-PA	AcP|ACYPI27974-PA	AcP|ACYPI40599-PA	AcP|ACYPI45363-PA	AcP|ACYPI46051-PA	AcP|ACYPI48445-PA	AcP|ACYPI088502-PA	AcP|ACYPI54152-PA	AcP|ACYPI45701-PA	AcP|ACYPI067979-PA	AcP|ACYPI29557-PA	AcP|ACYPI008109-PA	AcP|ACYPI005556-PA	AcP|ACYPI002163-PA	AcP|ACYPI55502-PA	AcP|ACYPI35352-PA	AcP|ACYPI56112-PA	AcP|ACYPI31419-PA	AcP|ACYPI27143-PA	AcP|ACYPI40250-PA	AcP|ACYPI29921-PA	AcP|ACYPI20687-PA	AcP|ACYPI55947-PA	AcP|ACYPI005341-PA	AcP|ACYPI063040-PA	AcP|ACYPI009819-PA	AcP|ACYPI36486-PA	AcP|ACYPI085412-PA	AcP|ACYPI44788-PA	AcP|ACYPI23562-PA	AcP|ACYPI53562-PA	AcP|ACYPI38355-PA	AcP|ACYPI067505-PA	AcP|ACYPI007004-PA	AcP|ACYPI45558-PA	AcP|ACYPI40233-PA	AcP|ACYPI26089-PA	AcP|ACYPI44218-PA	AcP|ACYPI32906-PA	AcP|ACYPI36413-PA	AcP|ACYPI46367-PA	AcP|ACYPI37049-PA	AcP|ACYPI43723-PA	AcP|ACYPI56113-PA	AcP|ACYPI39327-PA	AcP|ACYPI48586-PA
ORTHOGRP1012:	DaP|estExt_fgenesh1_pg.C_130116	DaP|PASA_GEN_6300061	DaP|fgenesh1_pg.C_scaffold_1837000002	DaP|estExt_fgenesh1_pg.C_1730018	DaP|estExt_fgenesh1_pg.C_280045	DaP|fgenesh1_pg.C_scaffold_72000140	DaP|fgenesh1_pg.C_scaffold_6000393	DaP|NCBI_GNO_0300156	DaP|fgenesh1_pg.C_scaffold_46000021	DaP|NCBI_GNO_0600370	DaP|fgenesh1_pg.C_scaffold_100000049	DaP|estExt_fgenesh1_pg.C_290017	DaP|SNAP_00025242	DaP|NCBI_GNO_1700026	DaP|SNAP_00009925	DaP|estExt_fgenesh1_pg.C_250281	DaP|fgenesh1_pg.C_scaffold_18000039	DaP|fgenesh1_pg.C_scaffold_72000024	DaP|NCBI_GNO_7900108	DaP|SNAP_00009196	DaP|SNAP_00022801	DaP|SNAP_00027272	DaP|estExt_fgenesh1_pg.C_360136	DaP|fgenesh1_pg.C_scaffold_138000040	DaP|SNAP_00016938	DaP|fgenesh1_pg.C_scaffold_1411000002	DaP|SNAP_00024267	DaP|SNAP_00012703	DaP|fgenesh1_pg.C_scaffold_17000325	DaP|PASA_GEN_1800041	DaP|SNAP_00009403	DaP|estExt_fgenesh1_pg.C_790096	DaP|fgenesh1_pg.C_scaffold_18000180	DaP|SNAP_00027254	DaP|fgenesh1_pg.C_scaffold_17000023	DaP|NCBI_GNO_1700287	DaP|fgenesh1_pg.C_scaffold_17000137	DaP|fgenesh1_pg.C_scaffold_17000004	DaP|SNAP_00027273	DaP|SNAP_00030685	DaP|SNAP_00008888	DaP|SNAP_00009384	DaP|fgenesh1_pg.C_scaffold_17000348	DaP|NCBI_GNO_0600285	DaP|SNAP_00012814	DaP|estExt_fgenesh1_pg.C_230099	DaP|SNAP_00008907	DaP|fgenesh1_pg.C_scaffold_17000183	DaP|SNAP_00004148
ORTHOGRP1013:	AcP|ACYPI003100-PA	AcP|ACYPI39729-PA	AcP|ACYPI009094-PA	AcP|ACYPI002319-PA	AcP|ACYPI34389-PA	AcP|ACYPI22053-PA	AcP|ACYPI005653-PA	AcP|ACYPI30497-PA	AcP|ACYPI000352-PA	AcP|ACYPI001141-PA	AcP|ACYPI072935-PA	AcP|ACYPI31903-PA	AcP|ACYPI065748-PA	AcP|ACYPI29432-PA	AcP|ACYPI006074-PA	AcP|ACYPI005410-PA	AcP|ACYPI068907-PA	AcP|ACYPI51762-PA	AcP|ACYPI31979-PA	AcP|ACYPI073468-PA	AcP|ACYPI060460-PA	AcP|ACYPI082941-PA	AcP|ACYPI000314-PA	AcP|ACYPI065247-PA	AcP|ACYPI064622-PA	AcP|ACYPI39850-PA	AcP|ACYPI000301-PA	AcP|ACYPI000945-PA	AcP|ACYPI005754-PA	AcP|ACYPI42097-PA	AcP|ACYPI082206-PA	AcP|ACYPI37578-PA	AcP|ACYPI083656-PA	AcP|ACYPI36831-PA	AcP|ACYPI31875-PA	AcP|ACYPI003399-PA	AcP|ACYPI005430-PA	AcP|ACYPI45454-PA	AcP|ACYPI005361-PA	AcP|ACYPI007702-PA	AcP|ACYPI084979-PA	AcP|ACYPI002055-PA	AcP|ACYPI071593-PA	AcP|ACYPI40439-PA	AcP|ACYPI30347-PA	AcP|ACYPI50892-PA	AcP|ACYPI062806-PA	AcP|ACYPI28303-PA	AcP|ACYPI24050-PA
ORTHOGRP1014:	AcP|ACYPI000372-PA	AcP|ACYPI003229-PA	AcP|ACYPI42531-PA	AcP|ACYPI007927-PA	AcP|ACYPI009803-PA	AcP|ACYPI003698-PA	AcP|ACYPI001084-PA	AcP|ACYPI004810-PA	AcP|ACYPI004943-PA	AcP|ACYPI008570-PA	AcP|ACYPI35881-PA	AcP|ACYPI000983-PA	AcP|ACYPI007329-PA	AcP|ACYPI35873-PA	AcP|ACYPI005387-PA	AcP|ACYPI001908-PA	AcP|ACYPI52218-PA	AcP|ACYPI007888-PA	AcP|ACYPI56617-PA	AcP|ACYPI073896-PA	AcP|ACYPI56619-PA	AcP|ACYPI082492-PA	AcP|ACYPI004893-PA	AcP|ACYPI002964-PA	AcP|ACYPI006046-PA	AcP|ACYPI004114-PA	AcP|ACYPI002889-PA	AcP|ACYPI080929-PA	AcP|ACYPI081329-PA	AcP|ACYPI081274-PA	AcP|ACYPI085987-PA	AcP|ACYPI088796-PA	AcP|ACYPI004113-PA	AcP|ACYPI089140-PA	AcP|ACYPI008534-PA	AcP|ACYPI086044-PA	AcP|ACYPI56614-PA	AcP|ACYPI071344-PA	AcP|ACYPI26371-PA	AcP|ACYPI004074-PA	AcP|ACYPI003453-PA	AcP|ACYPI001599-PA	AcP|ACYPI083726-PA	AcP|ACYPI089336-PA	AcP|ACYPI080968-PA	AcP|ACYPI064288-PA	AcP|ACYPI006015-PA	AcP|ACYPI006099-PA	AcP|ACYPI002106-PA
ORTHOGRP1015:	AcP|ACYPI000808-PA	AcP|ACYPI27895-PA	AcP|ACYPI069763-PA	AcP|ACYPI009348-PA	AcP|ACYPI083923-PA	AcP|ACYPI068751-PA	AcP|ACYPI51229-PA	AcP|ACYPI070683-PA	AcP|ACYPI44036-PA	AcP|ACYPI47081-PA	AcP|ACYPI001399-PA	AcP|ACYPI38813-PA	AcP|ACYPI46378-PA	AcP|ACYPI067578-PA	AcP|ACYPI065704-PA	AcP|ACYPI25515-PA	AcP|ACYPI36646-PA	AcP|ACYPI43893-PA	AcP|ACYPI067251-PA	AcP|ACYPI42455-PA	AcP|ACYPI21039-PA	AcP|ACYPI21710-PA	AcP|ACYPI37555-PA	AcP|ACYPI54474-PA	AcP|ACYPI062082-PA	AcP|ACYPI23806-PA	AcP|ACYPI005443-PA	AcP|ACYPI065485-PA	AcP|ACYPI081584-PA	AcP|ACYPI083511-PA	AcP|ACYPI41285-PA	AcP|ACYPI28408-PA	AcP|ACYPI35687-PA	AcP|ACYPI071100-PA	AcP|ACYPI088934-PA	AcP|ACYPI49027-PA	AcP|ACYPI49183-PA	AcP|ACYPI062233-PA	AcP|ACYPI42686-PA	AcP|ACYPI52589-PA	AcP|ACYPI062062-PA	AcP|ACYPI002916-PA	AcP|ACYPI33048-PA	AcP|ACYPI085896-PA	AcP|ACYPI50027-PA	AcP|ACYPI51972-PA	AcP|ACYPI061542-PA	AcP|ACYPI086154-PA	AcP|ACYPI27578-PA
ORTHOGRP1016:	AcP|ACYPI071546-PA	AcP|ACYPI066396-PA	AcP|ACYPI082794-PA	AcP|ACYPI064617-PA	AcP|ACYPI067155-PA	AcP|ACYPI065412-PA	AcP|ACYPI066456-PA	AcP|ACYPI070747-PA	AcP|ACYPI064511-PA	AcP|ACYPI064610-PA	AcP|ACYPI066991-PA	AcP|ACYPI068895-PA	AcP|ACYPI069014-PA	AcP|ACYPI071042-PA	AcP|ACYPI073146-PA	AcP|ACYPI083182-PA	AcP|ACYPI083729-PA	AcP|ACYPI084416-PA	AcP|ACYPI085626-PA	AcP|ACYPI085735-PA	AcP|ACYPI086868-PA	AcP|ACYPI087181-PA	AcP|ACYPI087283-PA	AcP|ACYPI087296-PA	AcP|ACYPI20350-PA	AcP|ACYPI067295-PA	AcP|ACYPI068322-PA	AcP|ACYPI069120-PA	AcP|ACYPI070915-PA	AcP|ACYPI081901-PA	AcP|ACYPI083479-PA	AcP|ACYPI51948-PA	AcP|ACYPI52548-PA	AcP|ACYPI080412-PA	AcP|ACYPI082733-PA	AcP|ACYPI070036-PA	AcP|ACYPI081872-PA	AcP|ACYPI065615-PA	AcP|ACYPI084853-PA	AcP|ACYPI066642-PA	AcP|ACYPI082405-PA	AcP|ACYPI40751-PA	AcP|ACYPI069946-PA	AcP|ACYPI064689-PA	AcP|ACYPI081097-PA	AcP|ACYPI088191-PA	AcP|ACYPI37344-PA	AcP|ACYPI081743-PA	AcP|ACYPI071795-PA
ORTHOGRP1017:	AcP|ACYPI000155-PA	AcP|ACYPI000309-PA	AcP|ACYPI062528-PA	AcP|ACYPI002473-PA	AcP|ACYPI001773-PA	AcP|ACYPI063363-PA	AcP|ACYPI088572-PA	AcP|ACYPI002096-PA	AcP|ACYPI084703-PA	AcP|ACYPI006697-PA	AcP|ACYPI064139-PA	AcP|ACYPI001525-PA	AcP|ACYPI088173-PA	AcP|ACYPI084712-PA	AcP|ACYPI001733-PA	AcP|ACYPI082043-PA	AcP|ACYPI004834-PA	AcP|ACYPI22594-PA	AcP|ACYPI001156-PA	AcP|ACYPI007155-PA	AcP|ACYPI087809-PA	AcP|ACYPI003370-PA	AcP|ACYPI005718-PA	AcP|ACYPI087718-PA	AcP|ACYPI069358-PA	AcP|ACYPI003914-PA	AcP|ACYPI28272-PA	AcP|ACYPI005836-PA	AcP|ACYPI083740-PA	AcP|ACYPI067687-PA	AcP|ACYPI000587-PA	AcP|ACYPI007855-PA	AcP|ACYPI46560-PA	AcP|ACYPI002509-PA	AcP|ACYPI006895-PA	AcP|ACYPI062177-PA	AcP|ACYPI005115-PA	AcP|ACYPI073833-PA	AcP|ACYPI46928-PA	AcP|ACYPI007403-PA	AcP|ACYPI082749-PA	AcP|ACYPI27759-PA	AcP|ACYPI084867-PA	AcP|ACYPI003605-PA	AcP|ACYPI007562-PA	AcP|ACYPI009365-PA	AcP|ACYPI004497-PA	AcP|ACYPI071157-PA	AcP|ACYPI23901-PA
ORTHOGRP1018:	AcP|ACYPI000359-PA	AcP|ACYPI001390-PA	AcP|ACYPI001507-PA	AcP|ACYPI002363-PA	AcP|ACYPI004533-PA	AcP|ACYPI004675-PA	AcP|ACYPI005339-PA	AcP|ACYPI006066-PA	AcP|ACYPI006442-PA	AcP|ACYPI006979-PA	AcP|ACYPI007210-PA	AcP|ACYPI008595-PA	AcP|ACYPI008842-PA	AcP|ACYPI068671-PA	AcP|ACYPI23911-PA	AcP|ACYPI38602-PA	AcP|ACYPI072923-PA	AcP|ACYPI003754-PA	AcP|ACYPI009706-PA	AcP|ACYPI084147-PA	AcP|ACYPI087029-PA	AcP|ACYPI061687-PA	AeA|AAEL004743-PA	AeA|AAEL005026-PA	AeA|AAEL005043-PA	AeA|AAEL005045-PA	AeA|AAEL005918-PA	AeA|AAEL005929-PA	AeA|AAEL005937-PA	AeA|AAEL012395-PA	AeA|AAEL013567-PA	AeA|AAEL017209-PA	AeA|AAEL018267-PA	AeA|AAEL005030-PA	AeA|AAEL006622-PA	AeA|AAEL012192-PA	AeA|AAEL012386-PA	AeA|AAEL013833-PA	AeA|AAEL013834-PA	AeA|AAEL015067-PA	AeA|AAEL015290-PA	AnG|AGAP001775-PA	AnG|AGAP001777-PA	AnG|AGAP003221-PA	AnG|AGAP004603-PA	AnG|AGAP006427-PB	AnG|AGAP008437-PA	AnG|AGAP027980-PA	AnG|AGAP028128-PA
ORTHOGRP1019:	AcP|ACYPI48333-PA	AcP|ACYPI44934-PA	AcP|ACYPI060115-PA	AcP|ACYPI067233-PA	AcP|ACYPI071565-PA	AcP|ACYPI071787-PA	AcP|ACYPI072186-PA	AcP|ACYPI073853-PA	AcP|ACYPI31220-PA	AcP|ACYPI45546-PA	AcP|ACYPI46842-PA	AcP|ACYPI067823-PA	AcP|ACYPI088526-PA	AcP|ACYPI55762-PA	AcP|ACYPI071153-PA	AcP|ACYPI060905-PA	AcP|ACYPI082314-PA	AcP|ACYPI071011-PA	AcP|ACYPI061225-PA	AcP|ACYPI52297-PA	AcP|ACYPI061272-PA	AcP|ACYPI068845-PA	AcP|ACYPI062616-PA	AcP|ACYPI083742-PA	AcP|ACYPI070997-PA	AcP|ACYPI065790-PA	AcP|ACYPI082824-PA	AcP|ACYPI061078-PA	AcP|ACYPI068258-PA	AcP|ACYPI40523-PA	AcP|ACYPI069102-PA	AcP|ACYPI071233-PA	AcP|ACYPI082234-PA	AcP|ACYPI084398-PA	AcP|ACYPI063958-PA	AcP|ACYPI073528-PA	AcP|ACYPI071019-PA	AcP|ACYPI088236-PA	AcP|ACYPI39304-PA	AcP|ACYPI088104-PA	AcP|ACYPI067497-PA	AcP|ACYPI083708-PA	AcP|ACYPI073604-PA	AcP|ACYPI067083-PA	AcP|ACYPI061300-PA	AcP|ACYPI066201-PA	AcP|ACYPI072690-PA	AcP|ACYPI073540-PA	AcP|ACYPI28497-PA
ORTHOGRP1020:	AcP|ACYPI000105-PA	AcP|ACYPI000424-PA	AcP|ACYPI000842-PA	AcP|ACYPI000865-PA	AcP|ACYPI001491-PA	AcP|ACYPI001725-PA	AcP|ACYPI002459-PA	AcP|ACYPI002486-PA	AcP|ACYPI002728-PA	AcP|ACYPI002753-PA	AcP|ACYPI003564-PA	AcP|ACYPI003592-PA	AcP|ACYPI003628-PA	AcP|ACYPI004020-PA	AcP|ACYPI004452-PA	AcP|ACYPI004668-PA	AcP|ACYPI005104-PA	AcP|ACYPI005342-PA	AcP|ACYPI005835-PA	AcP|ACYPI006334-PA	AcP|ACYPI006610-PA	AcP|ACYPI006918-PA	AcP|ACYPI007088-PA	AcP|ACYPI007284-PA	AcP|ACYPI007299-PA	AcP|ACYPI007516-PA	AcP|ACYPI008207-PA	AcP|ACYPI008453-PA	AcP|ACYPI008710-PA	AcP|ACYPI008803-PA	AcP|ACYPI009234-PA	AcP|ACYPI009355-PA	AcP|ACYPI010186-PA	AcP|ACYPI010218-PA	AcP|ACYPI065155-PA	AcP|ACYPI065840-PA	AcP|ACYPI071205-PA	AcP|ACYPI072173-PA	AcP|ACYPI072664-PA	AcP|ACYPI081376-PA	AcP|ACYPI084556-PA	AcP|ACYPI089214-PA	AcP|ACYPI31336-PA	AcP|ACYPI38392-PA	AcP|ACYPI40866-PA	AcP|ACYPI008780-PA	AcP|ACYPI062445-PA	AcP|ACYPI072135-PA	AcP|ACYPI063382-PA
ORTHOGRP1021:	AcP|ACYPI001172-PA	AcP|ACYPI069379-PA	AcP|ACYPI42931-PA	AcP|ACYPI28920-PA	AcP|ACYPI54322-PA	AcP|ACYPI35089-PA	AcP|ACYPI53657-PA	AcP|ACYPI43810-PA	AcP|ACYPI26576-PA	AcP|ACYPI072924-PA	AcP|ACYPI21748-PA	AcP|ACYPI30642-PA	AcP|ACYPI064005-PA	AcP|ACYPI27853-PA	AcP|ACYPI45515-PA	AcP|ACYPI47777-PA	AcP|ACYPI066413-PA	AcP|ACYPI009663-PA	AcP|ACYPI062161-PA	AcP|ACYPI068675-PA	AcP|ACYPI43358-PA	AcP|ACYPI53405-PA	AcP|ACYPI26816-PA	AcP|ACYPI54047-PA	AcP|ACYPI32566-PA	AcP|ACYPI46756-PA	AcP|ACYPI060615-PA	AcP|ACYPI071006-PA	AcP|ACYPI27857-PA	AcP|ACYPI32883-PA	AcP|ACYPI52461-PA	AcP|ACYPI001785-PA	AcP|ACYPI37590-PA	AcP|ACYPI23189-PA	AcP|ACYPI39172-PA	AcP|ACYPI43022-PA	AcP|ACYPI56330-PA	AcP|ACYPI27883-PA	AcP|ACYPI31178-PA	AcP|ACYPI34082-PA	AcP|ACYPI068465-PA	AcP|ACYPI40926-PA	AcP|ACYPI47486-PA	AcP|ACYPI39105-PA	AcP|ACYPI004692-PA	AcP|ACYPI39645-PA	AcP|ACYPI40326-PA	AcP|ACYPI53142-PA	AcP|ACYPI29765-PA
ORTHOGRP1022:	AcP|ACYPI001207-PA	AcP|ACYPI49173-PA	AcP|ACYPI40869-PA	AcP|ACYPI35144-PA	AcP|ACYPI009862-PA	AcP|ACYPI43331-PA	AcP|ACYPI006070-PA	AcP|ACYPI061296-PA	AcP|ACYPI081338-PA	AcP|ACYPI001840-PA	AcP|ACYPI089378-PA	AcP|ACYPI42585-PA	AcP|ACYPI35115-PA	AcP|ACYPI008153-PA	AcP|ACYPI55644-PA	AcP|ACYPI53315-PA	AcP|ACYPI005605-PA	AcP|ACYPI003958-PA	AcP|ACYPI41179-PA	AcP|ACYPI34725-PA	AcP|ACYPI32489-PA	AcP|ACYPI081029-PA	AcP|ACYPI086412-PA	AcP|ACYPI21822-PA	AcP|ACYPI21597-PA	AcP|ACYPI48090-PA	AcP|ACYPI26296-PA	AcP|ACYPI085110-PA	AcP|ACYPI070282-PA	AcP|ACYPI082843-PA	AcP|ACYPI23592-PA	AcP|ACYPI24435-PA	AcP|ACYPI40252-PA	AcP|ACYPI087309-PA	AcP|ACYPI006878-PA	AcP|ACYPI31898-PA	AcP|ACYPI073103-PA	AcP|ACYPI081073-PA	AcP|ACYPI29790-PA	AcP|ACYPI50559-PA	AcP|ACYPI26421-PA	AcP|ACYPI56488-PA	AcP|ACYPI004873-PA	AcP|ACYPI008054-PA	AcP|ACYPI071937-PA	AcP|ACYPI28502-PA	AcP|ACYPI46749-PA	AcP|ACYPI29191-PA	AcP|ACYPI40227-PA
ORTHOGRP1023:	AcP|ACYPI000313-PA	AcP|ACYPI067567-PA	AcP|ACYPI26285-PA	AcP|ACYPI080873-PA	AcP|ACYPI062437-PA	AcP|ACYPI32514-PA	AcP|ACYPI28424-PA	AcP|ACYPI38593-PA	AcP|ACYPI005452-PA	AcP|ACYPI004119-PA	AcP|ACYPI073163-PA	AcP|ACYPI009374-PA	AcP|ACYPI29548-PA	AcP|ACYPI070262-PA	AcP|ACYPI080417-PA	AcP|ACYPI27554-PA	AcP|ACYPI003136-PA	AcP|ACYPI55335-PA	AcP|ACYPI48566-PA	AcP|ACYPI009747-PA	AcP|ACYPI081201-PA	AcP|ACYPI070775-PA	AcP|ACYPI070841-PA	AcP|ACYPI48815-PA	AcP|ACYPI54913-PA	AcP|ACYPI085910-PA	AcP|ACYPI44342-PA	AcP|ACYPI37489-PA	AcP|ACYPI064156-PA	AcP|ACYPI52047-PA	AcP|ACYPI085159-PA	AcP|ACYPI47226-PA	AcP|ACYPI34279-PA	AcP|ACYPI085716-PA	AcP|ACYPI085784-PA	AcP|ACYPI088396-PA	AcP|ACYPI080272-PA	AcP|ACYPI008379-PA	AcP|ACYPI086894-PA	AcP|ACYPI085860-PA	AcP|ACYPI061901-PA	AcP|ACYPI20985-PA	AcP|ACYPI085332-PA	AcP|ACYPI28516-PA	AcP|ACYPI42076-PA	AcP|ACYPI069852-PA	AcP|ACYPI38652-PA	AcP|ACYPI066500-PA	AcP|ACYPI33037-PA
ORTHOGRP1024:	AeA|AAEL008203-PA	AeA|AAEL008221-PA	AeA|AAEL008206-PA	AeA|AAEL008208-PA	AeA|AAEL008207-PA	AeA|AAEL013283-PA	AeA|AAEL013284-PA	AnG|AGAP002432-PA	AnG|AGAP007262-PA	AnG|AGAP005663-PA	AnG|AGAP005665-PA	AnG|AGAP005670-PA	AnG|AGAP005671-PA	AnG|AGAP005690-PA	AnG|AGAP005689-PA	AnG|AGAP005664-PA	AnG|AGAP005691-PA	AnG|AGAP005669-PA	AnG|AGAP005686-PA	AnG|AGAP005687-PA	AnG|AGAP005688-PA	AnG|AGAP006674-PA	AnG|AGAP006675-PA	BoM|BGIBMGA008514-TA	BoM|BGIBMGA008515-TA	BoM|BGIBMGA014427-TA	BoM|BGIBMGA014524-TA	BoM|BGIBMGA014428-TA	BoM|BGIBMGA014430-TA	BoM|BGIBMGA014429-TA	BoM|BGIBMGA014431-TA	CeC|aaaeptidase.12	CeC|XM_012301334.1	CeC|aaaonah.4	CeC|aaaonah.6	CeC|aaaonah.5	CeC|Serine.14	CeC|Serine.15	CuQ|CPIJ004986-PA	CuQ|CPIJ004989-PA	CuQ|CPIJ016012-PA	CuQ|CPIJ019165-PA	DaP|estExt_fgenesh1_kg.C_20045	DaP|PIR_PASA_GEN_2900062	DaP|PIR_PASA_GEN_2900130	DaP|PIR_PASA_GEN_2900126	DaP|PIR_PASA_GEN_2900063	DaP|PIR_NCBI_GNO_2900207	DaP|PIR_NCBI_GNO_2900210
ORTHOGRP1025:	AcP|ACYPI000125-PA	AcP|ACYPI001432-PA	AcP|ACYPI003004-PA	AcP|ACYPI006144-PA	AcP|ACYPI007091-PA	AcP|ACYPI062975-PA	AcP|ACYPI063488-PA	AcP|ACYPI063649-PA	AcP|ACYPI089099-PA	AcP|ACYPI25846-PA	AcP|ACYPI33947-PA	AcP|ACYPI37124-PA	AcP|ACYPI39168-PA	AcP|ACYPI56743-PA	AcP|ACYPI56770-PA	AcP|ACYPI56862-PA	AcP|ACYPI31845-PA	AcP|ACYPI50099-PA	AcP|ACYPI56500-PA	AcP|ACYPI56759-PA	AcP|ACYPI009393-PA	AcP|ACYPI54196-PA	AcP|ACYPI083332-PA	AcP|ACYPI081224-PA	AcP|ACYPI37283-PA	AcP|ACYPI000179-PA	AcP|ACYPI001678-PA	AcP|ACYPI002415-PA	AcP|ACYPI005752-PA	AcP|ACYPI063684-PA	AcP|ACYPI073032-PA	AcP|ACYPI080793-PA	AcP|ACYPI083703-PA	AcP|ACYPI087119-PA	AcP|ACYPI24820-PA	AcP|ACYPI25518-PA	AcP|ACYPI38786-PA	AcP|ACYPI47587-PA	AcP|ACYPI56748-PA	AcP|ACYPI56825-PA	AcP|ACYPI56840-PA	AcP|ACYPI000661-PA	AcP|ACYPI002052-PA	AcP|ACYPI004582-PA	AcP|ACYPI006406-PA	AcP|ACYPI009114-PA	AcP|ACYPI009425-PA	AcP|ACYPI071291-PA	AcP|ACYPI080477-PA
ORTHOGRP1026:	AcP|ACYPI44253-PA	AcP|ACYPI085409-PA	AcP|ACYPI081459-PA	AcP|ACYPI089479-PA	AcP|ACYPI002548-PA	AcP|ACYPI066933-PA	AcP|ACYPI071702-PA	AcP|ACYPI27568-PA	AcP|ACYPI27762-PA	AcP|ACYPI28132-PA	AcP|ACYPI32733-PA	AcP|ACYPI37557-PA	AcP|ACYPI41722-PA	AcP|ACYPI51351-PA	AcP|ACYPI53026-PA	AcP|ACYPI35567-PA	AcP|ACYPI43010-PA	AcP|ACYPI54832-PA	AcP|ACYPI47090-PA	AcP|ACYPI48003-PA	AcP|ACYPI080641-PA	AcP|ACYPI083096-PA	AcP|ACYPI53299-PA	AcP|ACYPI35207-PA	AcP|ACYPI21651-PA	AcP|ACYPI43593-PA	AcP|ACYPI50105-PA	AcP|ACYPI54940-PA	AcP|ACYPI36141-PA	AcP|ACYPI39797-PA	AcP|ACYPI35594-PA	AcP|ACYPI51834-PA	AcP|ACYPI21898-PA	AcP|ACYPI20832-PA	AcP|ACYPI41497-PA	AcP|ACYPI54146-PA	AcP|ACYPI38958-PA	AcP|ACYPI31855-PA	AcP|ACYPI32280-PA	AcP|ACYPI32069-PA	AcP|ACYPI45937-PA	AcP|ACYPI47950-PA	AcP|ACYPI43578-PA	AcP|ACYPI082260-PA	AcP|ACYPI43000-PA	AcP|ACYPI26419-PA	AcP|ACYPI47302-PA	AcP|ACYPI53522-PA	AcP|ACYPI24534-PA
ORTHOGRP1027:	AcP|ACYPI000182-PA	AcP|ACYPI002021-PA	AcP|ACYPI004762-PA	AcP|ACYPI009271-PA	AcP|ACYPI009724-PA	AcP|ACYPI060063-PA	AcP|ACYPI060481-PA	AcP|ACYPI062379-PA	AcP|ACYPI067296-PA	AcP|ACYPI068524-PA	AcP|ACYPI069720-PA	AcP|ACYPI070551-PA	AcP|ACYPI072072-PA	AcP|ACYPI086117-PA	AcP|ACYPI088237-PA	AcP|ACYPI20015-PA	AcP|ACYPI23451-PA	AcP|ACYPI32282-PA	AcP|ACYPI33167-PA	AcP|ACYPI35727-PA	AcP|ACYPI41743-PA	AcP|ACYPI47181-PA	AcP|ACYPI50286-PA	AcP|ACYPI53099-PA	AcP|ACYPI55449-PA	AcP|ACYPI000978-PA	AcP|ACYPI46533-PA	AcP|ACYPI087417-PA	AcP|ACYPI007880-PA	AcP|ACYPI087416-PA	AcP|ACYPI082646-PA	AcP|ACYPI22700-PA	AcP|ACYPI003195-PA	AcP|ACYPI067160-PA	AcP|ACYPI067254-PA	AcP|ACYPI088854-PA	AcP|ACYPI062503-PA	AcP|ACYPI28899-PA	AcP|ACYPI51352-PA	AcP|ACYPI065135-PA	AcP|ACYPI073002-PA	AcP|ACYPI009475-PA	AcP|ACYPI061283-PA	AcP|ACYPI064457-PA	AcP|ACYPI068970-PA	AcP|ACYPI086144-PA	AcP|ACYPI50981-PA	AcP|ACYPI066722-PA	AcP|ACYPI072839-PA
ORTHOGRP1028:	DaP|fgenesh1_pg.C_scaffold_129000042	DaP|SNAP_00020632	DaP|fgenesh1_pg.C_scaffold_3886000002	DaP|fgenesh1_pg.C_scaffold_201000017	DaP|fgenesh1_pg.C_scaffold_8028000001	DaP|fgenesh1_pg.C_scaffold_775000001	DaP|NCBI_GNO_198900001	DaP|NCBI_GNO_57600004	DaP|SNAP_00035299	DaP|NCBI_GNO_609400001	DaP|fgenesh1_pg.C_scaffold_165000021	DaP|NCBI_GNO_122300001	DaP|NCBI_GNO_9200050	DaP|fgenesh1_pg.C_scaffold_189000011	DaP|fgenesh1_pg.C_scaffold_57000096	DaP|SNAP_00018896	DaP|fgenesh1_pg.C_scaffold_172000009	DaP|SNAP_00034244	DaP|SNAP_00033840	DaP|NCBI_GNO_3300068	DaP|NCBI_GNO_12200005	DaP|NCBI_GNO_164700001	DaP|NCBI_GNO_3300086	DaP|NCBI_GNO_15600009	DaP|SNAP_00020699	DaP|SNAP_00010791	DaP|NCBI_GNO_97500001	DaP|NCBI_GNO_19400003	DaP|NCBI_GNO_3300069	DaP|SNAP_00032227	DaP|NCBI_GNO_19600014	DaP|SNAP_00031777	DaP|NCBI_GNO_42400001	DaP|NCBI_GNO_6600013	DaP|NCBI_GNO_4900145	DaP|NCBI_GNO_47400001	DaP|NCBI_GNO_198100001	DaP|SNAP_00034604	DaP|NCBI_GNO_186300003	DaP|NCBI_GNO_4900098	DaP|NCBI_GNO_6600020	DaP|NCBI_GNO_453800001	DaP|SNAP_00012343	DaP|SNAP_00033741	DaP|NCBI_GNO_24800011	DaP|SNAP_00033587	DaP|SNAP_00038632	DaP|SNAP_00026426	DaP|SNAP_00026070
ORTHOGRP1029:	AcP|ACYPI082332-PA	AcP|ACYPI47763-PA	AcP|ACYPI064734-PA	AcP|ACYPI071492-PA	AcP|ACYPI54646-PA	AcP|ACYPI52566-PA	AcP|ACYPI55534-PA	AcP|ACYPI083914-PA	AcP|ACYPI084992-PA	AcP|ACYPI088982-PA	AcP|ACYPI080861-PA	AcP|ACYPI37925-PA	AcP|ACYPI088884-PA	AcP|ACYPI071895-PA	AcP|ACYPI085646-PA	AcP|ACYPI084299-PA	AcP|ACYPI066097-PA	AcP|ACYPI083028-PA	AcP|ACYPI56003-PA	AcP|ACYPI066099-PA	AcP|ACYPI070900-PA	AcP|ACYPI084408-PA	AcP|ACYPI072705-PA	AcP|ACYPI085449-PA	AcP|ACYPI071715-PA	AcP|ACYPI087682-PA	AcP|ACYPI080045-PA	AcP|ACYPI082754-PA	AcP|ACYPI30427-PA	AcP|ACYPI47680-PA	AcP|ACYPI24935-PA	AcP|ACYPI088849-PA	AcP|ACYPI083951-PA	AcP|ACYPI087663-PA	AcP|ACYPI082172-PA	AcP|ACYPI068239-PA	AcP|ACYPI068911-PA	AcP|ACYPI084542-PA	AcP|ACYPI083001-PA	AcP|ACYPI071035-PA	AcP|ACYPI073122-PA	AcP|ACYPI072472-PA	AcP|ACYPI083934-PA	AcP|ACYPI070697-PA	AcP|ACYPI082253-PA	AcP|ACYPI084235-PA	AcP|ACYPI084845-PA	AcP|ACYPI25030-PA	AcP|ACYPI073377-PA
ORTHOGRP1030:	AcP|ACYPI36506-PA	AcP|ACYPI35118-PA	AcP|ACYPI001998-PA	AcP|ACYPI49467-PA	AcP|ACYPI46830-PA	AcP|ACYPI44110-PA	AcP|ACYPI23755-PA	AcP|ACYPI50413-PA	AcP|ACYPI49648-PA	AcP|ACYPI50160-PA	AcP|ACYPI40822-PA	AcP|ACYPI30053-PA	AcP|ACYPI32506-PA	AcP|ACYPI43333-PA	AcP|ACYPI067087-PA	AcP|ACYPI080245-PA	AcP|ACYPI22628-PA	AcP|ACYPI41316-PA	AcP|ACYPI41559-PA	AcP|ACYPI085659-PA	AcP|ACYPI45785-PA	AcP|ACYPI084088-PA	AcP|ACYPI081377-PA	AcP|ACYPI003666-PA	AcP|ACYPI084442-PA	AcP|ACYPI51392-PA	AcP|ACYPI47291-PA	AcP|ACYPI43561-PA	AcP|ACYPI067133-PA	AcP|ACYPI065034-PA	AcP|ACYPI086977-PA	AcP|ACYPI087731-PA	AcP|ACYPI084045-PA	AcP|ACYPI24446-PA	AcP|ACYPI087193-PA	AcP|ACYPI086072-PA	AcP|ACYPI005338-PA	AcP|ACYPI44901-PA	AcP|ACYPI38484-PA	AcP|ACYPI54282-PA	AcP|ACYPI082981-PA	AcP|ACYPI41725-PA	AcP|ACYPI27200-PA	AcP|ACYPI41072-PA	AcP|ACYPI52658-PA	AcP|ACYPI39934-PA	AcP|ACYPI087049-PA	AcP|ACYPI56183-PA	AcP|ACYPI36538-PA
ORTHOGRP1031:	AcP|ACYPI000939-PA	AcP|ACYPI002828-PA	AcP|ACYPI008759-PA	AcP|ACYPI002984-PA	AcP|ACYPI002464-PA	AcP|ACYPI002054-PA	AcP|ACYPI001680-PA	AcP|ACYPI004390-PA	AcP|ACYPI008837-PA	AcP|ACYPI010159-PA	AcP|ACYPI009952-PA	AeA|AAEL003099-PA	AeA|AAEL003102-PA	AeA|AAEL014244-PA	AeA|AAEL014246-PA	CeC|XM_004525873.2	CeC|XM_012302112.1	CeC|XM_012302113.1	CeC|XM_004531263.2	CeC|XM_004531486.1	CeC|XM_012304308.1	CiL|CLEC001321-RA	CiL|CLEC001322-RA	DaP|estExt_Genewise1Plus.C_200152	DaP|NCBI_GNO_2000129	DaP|NCBI_GNO_2000130	DaP|NCBI_GNO_2000131	DaP|fgenesh1_pg.C_scaffold_12000035	DaP|NCBI_GNO_4000182	DaP|PASA_GEN_1200014	DaP|PASA_GEN_1200013	DaP|fgenesh1_pm.C_scaffold_12000010	DaP|e_gw1.20.37.1	DaP|PASA_GEN_0800116	DaP|estExt_Genewise1Plus.C_520070	DaP|e_gw1.284.3.1	DaP|e_gw1.183.40.1	DaP|e_gw1.183.39.1	DaP|e_gw1.138.52.1	DaP|gw1.164.3.1	DaP|e_gw1.168.4.1	DaP|SNAP_00011582	DaP|e_gw1.4.87.1	DaP|PASA_GEN_0900183	DaP|PASA_GEN_13200013	DaP|NCBI_GNO_13500025	DaP|PASA_GEN_13200012	DrM|FBpp0071551	DrM|FBpp0306935
ORTHOGRP1032:	AcP|ACYPI001126-PA	AcP|ACYPI067901-PA	AcP|ACYPI072896-PA	AcP|ACYPI56858-PA	AcP|ACYPI084501-PA	AcP|ACYPI007253-PA	AcP|ACYPI085194-PA	AcP|ACYPI087767-PA	AcP|ACYPI088971-PA	AcP|ACYPI061777-PA	AcP|ACYPI51837-PA	AcP|ACYPI37309-PA	AcP|ACYPI003716-PA	AcP|ACYPI089090-PA	AcP|ACYPI080953-PA	AcP|ACYPI34043-PA	AcP|ACYPI068644-PA	AcP|ACYPI061505-PA	AcP|ACYPI088180-PA	AcP|ACYPI060509-PA	AcP|ACYPI063572-PA	AcP|ACYPI063166-PA	AcP|ACYPI061071-PA	AcP|ACYPI56815-PA	AcP|ACYPI073153-PA	AcP|ACYPI35324-PA	AcP|ACYPI082658-PA	AcP|ACYPI56820-PA	AcP|ACYPI28602-PA	AcP|ACYPI083020-PA	AcP|ACYPI062231-PA	AcP|ACYPI063090-PA	AcP|ACYPI068319-PA	AcP|ACYPI56886-PA	AcP|ACYPI061345-PA	AcP|ACYPI085336-PA	AcP|ACYPI066458-PA	AcP|ACYPI061706-PA	AcP|ACYPI088799-PA	AcP|ACYPI061174-PA	AcP|ACYPI070070-PA	AcP|ACYPI084595-PA	AcP|ACYPI081623-PA	AcP|ACYPI063726-PA	AcP|ACYPI081075-PA	AcP|ACYPI061230-PA	AcP|ACYPI42185-PA	AcP|ACYPI55445-PA	AcP|ACYPI089050-PA
ORTHOGRP1033:	AcP|ACYPI41488-PA	AcP|ACYPI060088-PA	AcP|ACYPI061913-PA	AcP|ACYPI29234-PA	AcP|ACYPI33219-PA	AcP|ACYPI088225-PA	AcP|ACYPI073438-PA	AcP|ACYPI085670-PA	AcP|ACYPI067919-PA	AcP|ACYPI061354-PA	AcP|ACYPI080733-PA	AcP|ACYPI060175-PA	AcP|ACYPI46752-PA	AcP|ACYPI060230-PA	AcP|ACYPI064579-PA	AcP|ACYPI22631-PA	AcP|ACYPI088790-PA	AcP|ACYPI060493-PA	AcP|ACYPI070942-PA	AcP|ACYPI066225-PA	AcP|ACYPI070671-PA	AcP|ACYPI065582-PA	AcP|ACYPI065439-PA	AcP|ACYPI087095-PA	AcP|ACYPI063660-PA	AcP|ACYPI069407-PA	AcP|ACYPI064653-PA	AcP|ACYPI54828-PA	AcP|ACYPI062897-PA	AcP|ACYPI31265-PA	AcP|ACYPI067270-PA	AcP|ACYPI060945-PA	AcP|ACYPI48313-PA	AcP|ACYPI46751-PA	AcP|ACYPI23058-PA	AcP|ACYPI065397-PA	AcP|ACYPI33491-PA	AcP|ACYPI082251-PA	AcP|ACYPI080276-PA	AcP|ACYPI33900-PA	AcP|ACYPI088469-PA	AcP|ACYPI084096-PA	AcP|ACYPI20172-PA	AcP|ACYPI061166-PA	AcP|ACYPI061188-PA	AcP|ACYPI061196-PA	AcP|ACYPI061311-PA	AcP|ACYPI061723-PA	AcP|ACYPI069193-PA
ORTHOGRP1034:	AcP|ACYPI54162-PA	AcP|ACYPI071271-PA	AcP|ACYPI007235-PA	AcP|ACYPI089567-PA	AcP|ACYPI34531-PA	AcP|ACYPI072432-PA	AcP|ACYPI086173-PA	AcP|ACYPI072300-PA	AcP|ACYPI46829-PA	AcP|ACYPI083627-PA	AcP|ACYPI35579-PA	AcP|ACYPI082203-PA	AcP|ACYPI064557-PA	AcP|ACYPI26399-PA	AcP|ACYPI52037-PA	AcP|ACYPI088261-PA	AcP|ACYPI065762-PA	AcP|ACYPI089126-PA	AcP|ACYPI50416-PA	AcP|ACYPI54163-PA	AcP|ACYPI060685-PA	AcP|ACYPI51018-PA	AcP|ACYPI47955-PA	AcP|ACYPI061144-PA	AcP|ACYPI28476-PA	AcP|ACYPI42497-PA	AcP|ACYPI46086-PA	AcP|ACYPI066121-PA	AcP|ACYPI47218-PA	AcP|ACYPI065608-PA	AcP|ACYPI30098-PA	AcP|ACYPI41589-PA	AcP|ACYPI070532-PA	AcP|ACYPI37272-PA	AcP|ACYPI086256-PA	AcP|ACYPI20666-PA	AcP|ACYPI061032-PA	AcP|ACYPI080556-PA	AcP|ACYPI083271-PA	AcP|ACYPI36077-PA	AcP|ACYPI35414-PA	AcP|ACYPI080809-PA	AcP|ACYPI43381-PA	AcP|ACYPI080421-PA	AcP|ACYPI085792-PA	AcP|ACYPI44305-PA	AcP|ACYPI21529-PA	AcP|ACYPI061628-PA	AcP|ACYPI072515-PA
ORTHOGRP1035:	AcP|ACYPI066197-PA	AcP|ACYPI003356-PA	AcP|ACYPI40258-PA	AcP|ACYPI088343-PA	AcP|ACYPI42101-PA	AcP|ACYPI54820-PA	AcP|ACYPI31851-PA	AcP|ACYPI22368-PA	AcP|ACYPI53787-PA	AcP|ACYPI35034-PA	AcP|ACYPI21163-PA	AcP|ACYPI51814-PA	AcP|ACYPI51873-PA	AcP|ACYPI34226-PA	AcP|ACYPI52437-PA	AcP|ACYPI23437-PA	AcP|ACYPI36950-PA	AcP|ACYPI083601-PA	AcP|ACYPI25676-PA	AcP|ACYPI088532-PA	AcP|ACYPI53549-PA	AcP|ACYPI31928-PA	AcP|ACYPI21425-PA	AcP|ACYPI24495-PA	AcP|ACYPI37286-PA	AcP|ACYPI45555-PA	AcP|ACYPI087523-PA	AcP|ACYPI069999-PA	AcP|ACYPI38430-PA	AcP|ACYPI41443-PA	AcP|ACYPI42442-PA	AcP|ACYPI33010-PA	AcP|ACYPI22098-PA	AcP|ACYPI072377-PA	AcP|ACYPI45039-PA	AcP|ACYPI40050-PA	AcP|ACYPI38558-PA	AcP|ACYPI067903-PA	AcP|ACYPI53086-PA	AcP|ACYPI25572-PA	AcP|ACYPI25890-PA	AcP|ACYPI42567-PA	AcP|ACYPI54396-PA	AcP|ACYPI081992-PA	AcP|ACYPI27750-PA	AcP|ACYPI39392-PA	AcP|ACYPI36374-PA	AcP|ACYPI008890-PA	AcP|ACYPI44608-PA
ORTHOGRP1036:	DaP|fgenesh1_pg.C_scaffold_110000047	DaP|fgenesh1_pg.C_scaffold_298000001	DaP|fgenesh1_pg.C_scaffold_1234000001	DaP|fgenesh1_pg.C_scaffold_2230000001	DaP|fgenesh1_pg.C_scaffold_470000001	DaP|NCBI_GNO_41100003	DaP|fgenesh1_pg.C_scaffold_144000006	DaP|SNAP_00035210	DaP|fgenesh1_pg.C_scaffold_999000001	DaP|SNAP_00038246	DaP|fgenesh1_pg.C_scaffold_1723000001	DaP|SNAP_00034511	DaP|fgenesh1_pg.C_scaffold_150000016	DaP|NCBI_GNO_145600001	DaP|NCBI_GNO_38000001	DaP|NCBI_GNO_37800003	DaP|NCBI_GNO_17200005	DaP|SNAP_00029398	DaP|SNAP_00038553	DaP|NCBI_GNO_54600001	DaP|SNAP_00038211	DaP|fgenesh1_pg.C_scaffold_181000001	DaP|NCBI_GNO_15000011	DaP|fgenesh1_pg.C_scaffold_1657000003	DaP|NCBI_GNO_430600001	DaP|SNAP_00038121	DaP|SNAP_00034669	DaP|SNAP_00034776	DaP|fgenesh1_pg.C_scaffold_4250000001	DaP|SNAP_00038212	DaP|fgenesh1_pg.C_scaffold_751000001	DaP|SNAP_00039787	DaP|fgenesh1_pg.C_scaffold_150000014	DaP|SNAP_00043132	DaP|fgenesh1_pg.C_scaffold_579000001	DaP|fgenesh1_pg.C_scaffold_261000006	DaP|SNAP_00037678	DaP|NCBI_GNO_258300001	DaP|fgenesh1_pg.C_scaffold_317000002	DaP|SNAP_00029345	DaP|fgenesh1_pg.C_scaffold_1574000001	DaP|fgenesh1_pg.C_scaffold_378000003	DaP|NCBI_GNO_17200002	DaP|SNAP_00030610	DaP|NCBI_GNO_690900002	DaP|NCBI_GNO_111200001	DaP|SNAP_00035458	DaP|NCBI_GNO_15000009	DaP|fgenesh1_pg.C_scaffold_241000001
ORTHOGRP1037:	AcP|ACYPI005753-PA	AcP|ACYPI072745-PA	AcP|ACYPI33241-PA	AcP|ACYPI33743-PA	AcP|ACYPI065074-PA	AcP|ACYPI28758-PA	AcP|ACYPI47435-PA	AcP|ACYPI066513-PA	AcP|ACYPI54091-PA	AcP|ACYPI51224-PA	AcP|ACYPI32473-PA	AcP|ACYPI43190-PA	AcP|ACYPI43725-PA	AcP|ACYPI34852-PA	AcP|ACYPI51176-PA	AcP|ACYPI46510-PA	AcP|ACYPI067990-PA	AcP|ACYPI33291-PA	AcP|ACYPI53730-PA	AcP|ACYPI54127-PA	AcP|ACYPI53040-PA	AcP|ACYPI37677-PA	AcP|ACYPI44326-PA	AcP|ACYPI060041-PA	AcP|ACYPI083131-PA	AcP|ACYPI30887-PA	AcP|ACYPI065782-PA	AcP|ACYPI066587-PA	AcP|ACYPI44043-PA	AcP|ACYPI066322-PA	AcP|ACYPI56522-PA	AcP|ACYPI36936-PA	AcP|ACYPI24106-PA	AcP|ACYPI060256-PA	AcP|ACYPI062044-PA	AcP|ACYPI37895-PA	AcP|ACYPI085205-PA	AcP|ACYPI52538-PA	AcP|ACYPI073352-PA	AcP|ACYPI21374-PA	AcP|ACYPI51647-PA	AcP|ACYPI47666-PA	AcP|ACYPI088219-PA	AcP|ACYPI36421-PA	AcP|ACYPI081054-PA	AcP|ACYPI55485-PA	AcP|ACYPI060368-PA	AcP|ACYPI53579-PA	AcP|ACYPI067294-PA
ORTHOGRP1038:	AcP|ACYPI002926-PA	AcP|ACYPI006536-PA	AcP|ACYPI008408-PA	AcP|ACYPI003607-PA	AcP|ACYPI005042-PA	AcP|ACYPI009468-PA	CeC|XM_004522448.2	CeC|XM_004522454.2	DaP|estExt_fgenesh1_pg.C_40590	DaP|NCBI_GNO_0700283	DaP|e_gw1.72.101.1	DaP|NCBI_GNO_0700298	DaP|fgenesh1_pg.C_scaffold_46000046	DaP|NCBI_GNO_0400175	DaP|gw1.7.338.1	DaP|gw1.183.9.1	DaP|SNAP_00009244	DaP|NCBI_GNO_7200051	DaP|SNAP_00034986	DaP|e_gw1.18.177.1	DaP|NCBI_GNO_122100001	DaP|PASA_GEN_7200041	DaP|gw1.356.3.1	DaP|e_gw1.72.16.1	DaP|gw1.66.16.1	DaP|NCBI_GNO_1800006	DaP|SNAP_00016979	DaP|NCBI_GNO_1700167	DaP|e_gw1.18.137.1	DaP|SNAP_00004469	DaP|e_gw1.604.5.1	DaP|NCBI_GNO_0700167	DaP|e_gw1.132.44.1	DaP|e_gw1.3.93.1	DaP|e_gw1.90.18.1	DaP|NCBI_GNO_1800400	DaP|e_gw1.1936.5.1	DaP|estExt_Genewise1Plus.C_460050	DaP|NCBI_GNO_35600010	DaP|PASA_GEN_17300032	DaP|e_gw1.173.10.1	DaP|SNAP_00020038	DaP|NCBI_GNO_1700367	DaP|SNAP_00034981	DaP|NCBI_GNO_1400212	DaP|SNAP_00028113	DaP|gw1.14.172.1	DaP|PASA_GEN_1900160	DaP|e_gw1.604.6.1
ORTHOGRP1039:	AcP|ACYPI066431-PA	AcP|ACYPI088784-PA	AcP|ACYPI086506-PA	AcP|ACYPI005780-PA	AcP|ACYPI006492-PA	AcP|ACYPI49238-PA	AcP|ACYPI32549-PA	AcP|ACYPI062104-PA	AcP|ACYPI21921-PA	AcP|ACYPI066560-PA	AcP|ACYPI068320-PA	AcP|ACYPI068708-PA	AcP|ACYPI086201-PA	AcP|ACYPI28945-PA	AcP|ACYPI32964-PA	AcP|ACYPI36876-PA	AcP|ACYPI46274-PA	AcP|ACYPI50007-PA	AcP|ACYPI53900-PA	AcP|ACYPI54456-PA	AcP|ACYPI060269-PA	AcP|ACYPI007323-PA	AcP|ACYPI088429-PA	AcP|ACYPI064215-PA	AcP|ACYPI069768-PA	AcP|ACYPI54389-PA	AcP|ACYPI060156-PA	AcP|ACYPI53738-PA	AcP|ACYPI38163-PA	AcP|ACYPI22520-PA	AcP|ACYPI34503-PA	AcP|ACYPI060048-PA	AcP|ACYPI067984-PA	AcP|ACYPI25392-PA	AcP|ACYPI36904-PA	AcP|ACYPI52497-PA	AcP|ACYPI080233-PA	AcP|ACYPI52509-PA	AcP|ACYPI28016-PA	AcP|ACYPI061010-PA	AcP|ACYPI072383-PA	AcP|ACYPI082229-PA	AcP|ACYPI071401-PA	AcP|ACYPI086444-PA	AcP|ACYPI56834-PA	AcP|ACYPI061805-PA	AcP|ACYPI25751-PA	AcP|ACYPI069007-PA	AcP|ACYPI43812-PA
ORTHOGRP1040:	AcP|ACYPI001826-PA	AcP|ACYPI51752-PA	AcP|ACYPI065257-PA	AcP|ACYPI31590-PA	AcP|ACYPI084206-PA	AcP|ACYPI56150-PA	AcP|ACYPI088786-PA	AcP|ACYPI081714-PA	AcP|ACYPI070682-PA	AcP|ACYPI089464-PA	AcP|ACYPI082455-PA	AcP|ACYPI065471-PA	AcP|ACYPI54946-PA	AcP|ACYPI27707-PA	AcP|ACYPI088703-PA	AcP|ACYPI080590-PA	AcP|ACYPI002501-PA	AcP|ACYPI004189-PA	AcP|ACYPI065211-PA	AcP|ACYPI069882-PA	AcP|ACYPI071946-PA	AcP|ACYPI22258-PA	AcP|ACYPI25280-PA	AcP|ACYPI33041-PA	AcP|ACYPI36267-PA	AcP|ACYPI37605-PA	AcP|ACYPI38690-PA	AcP|ACYPI43560-PA	AcP|ACYPI56854-PA	AcP|ACYPI003360-PA	AcP|ACYPI061472-PA	AcP|ACYPI065201-PA	AcP|ACYPI062443-PA	AcP|ACYPI085871-PA	AcP|ACYPI060850-PA	AcP|ACYPI25598-PA	AcP|ACYPI071822-PA	AcP|ACYPI43389-PA	AcP|ACYPI087853-PA	AcP|ACYPI086399-PA	AcP|ACYPI081173-PA	AcP|ACYPI085478-PA	AcP|ACYPI070944-PA	AcP|ACYPI083617-PA	AcP|ACYPI087489-PA	AcP|ACYPI085706-PA	AcP|ACYPI069729-PA	AcP|ACYPI062169-PA	AcP|ACYPI062263-PA
ORTHOGRP1041:	AcP|ACYPI060467-PA	AcP|ACYPI44747-PA	AcP|ACYPI082346-PA	AcP|ACYPI41629-PA	AcP|ACYPI37320-PA	AcP|ACYPI062166-PA	AcP|ACYPI48968-PA	AcP|ACYPI39502-PA	AcP|ACYPI46171-PA	AcP|ACYPI072066-PA	AcP|ACYPI061238-PA	AcP|ACYPI063790-PA	AcP|ACYPI55358-PA	AcP|ACYPI34646-PA	AcP|ACYPI28821-PA	AcP|ACYPI44945-PA	AcP|ACYPI37228-PA	AcP|ACYPI20829-PA	AcP|ACYPI068377-PA	AcP|ACYPI36391-PA	AcP|ACYPI35017-PA	AcP|ACYPI54239-PA	AcP|ACYPI36562-PA	AcP|ACYPI51708-PA	AcP|ACYPI53560-PA	AcP|ACYPI24637-PA	AcP|ACYPI21902-PA	AcP|ACYPI33419-PA	AcP|ACYPI064714-PA	AcP|ACYPI45425-PA	AcP|ACYPI43815-PA	AcP|ACYPI069017-PA	AcP|ACYPI27044-PA	AcP|ACYPI28461-PA	AcP|ACYPI088788-PA	AcP|ACYPI089017-PA	AcP|ACYPI084571-PA	AcP|ACYPI062978-PA	AcP|ACYPI063847-PA	AcP|ACYPI20830-PA	AcP|ACYPI52006-PA	AcP|ACYPI086129-PA	AcP|ACYPI081384-PA	AcP|ACYPI43879-PA	AcP|ACYPI082887-PA	AcP|ACYPI37442-PA	AcP|ACYPI26701-PA	AcP|ACYPI070808-PA	AcP|ACYPI065513-PA
ORTHOGRP1042:	AeA|AAEL005303-PA	AeA|AAEL011681-PA	DaP|estExt_fgenesh1_pg.C_12080002	DaP|PASA_GEN_6700036	DaP|fgenesh1_pg.C_scaffold_96000024	DaP|fgenesh1_pg.C_scaffold_41000028	DaP|SNAP_00038523	DaP|SNAP_00021699	DaP|fgenesh1_pg.C_scaffold_29000026	DaP|NCBI_GNO_314600001	DaP|SNAP_00038126	DaP|SNAP_00036597	DaP|NCBI_GNO_2900195	DaP|SNAP_00023627	DaP|e_gw1.10.232.1	DaP|e_gw1.1991.1.1	DaP|SNAP_00012881	DaP|SNAP_00032431	DaP|fgenesh1_pg.C_scaffold_1643000001	DaP|fgenesh1_pg.C_scaffold_566000002	DaP|SNAP_00022279	DaP|SNAP_00039446	DaP|fgenesh1_pg.C_scaffold_10000494	DaP|fgenesh1_pg.C_scaffold_66000003	DaP|SNAP_00035471	DaP|NCBI_GNO_5100064	DaP|SNAP_00007105	DaP|SNAP_00000153	DaP|fgenesh1_pg.C_scaffold_49000064	DaP|fgenesh1_pg.C_scaffold_1000133	DaP|fgenesh1_pg.C_scaffold_2000675	DaP|NCBI_GNO_26000014	DaP|fgenesh1_pg.C_scaffold_1339000001	DaP|e_gw1.1695.1.1	DaP|SNAP_00037104	DaP|gw1.313.2.1	DaP|SNAP_00038962	DaP|SNAP_00022282	DaP|SNAP_00037164	DaP|NCBI_GNO_37000003	DaP|NCBI_GNO_123300001	DaP|SNAP_00031848	DaP|SNAP_00038500	DaP|e_gw1.75.178.1	DaP|NCBI_GNO_23400022	DaP|SNAP_00014465	DaP|SNAP_00015180	DaP|SNAP_00005286	DaP|NCBI_GNO_308700002
ORTHOGRP1043:	AcP|ACYPI000277-PA	AcP|ACYPI002186-PA	AcP|ACYPI003831-PA	AcP|ACYPI004258-PA	AcP|ACYPI007298-PA	AcP|ACYPI007475-PA	AcP|ACYPI008065-PA	AcP|ACYPI009556-PA	AcP|ACYPI063911-PA	AcP|ACYPI070389-PA	AcP|ACYPI082378-PA	AcP|ACYPI26472-PA	AcP|ACYPI002100-PA	AcP|ACYPI009842-PA	AcP|ACYPI34585-PA	AcP|ACYPI26575-PA	AcP|ACYPI061548-PA	AcP|ACYPI008540-PA	AcP|ACYPI065871-PA	AcP|ACYPI069323-PA	AcP|ACYPI070429-PA	AcP|ACYPI20046-PA	AcP|ACYPI29049-PA	AcP|ACYPI066846-PA	AeA|AAEL001194-PA	AeA|AAEL002204-PA	AeA|AAEL002227-PA	AeA|AAEL002228-PA	AeA|AAEL002237-PA	AeA|AAEL008160-PA	AeA|AAEL002200-PA	AnG|AGAP001899-PA	AnG|AGAP008468-PA	AnG|AGAP009176-PA	AnG|AGAP028049-PA	ApM|GB52590-PA	ApM|GB53412-PA	BoM|BGIBMGA004655-TA	BoM|BGIBMGA013047-TA	BoM|BGIBMGA013151-TA	BoM|BGIBMGA008579-TA	BoM|BGIBMGA008581-TA	BoM|BGIBMGA008602-TA	BoM|BGIBMGA013046-TA	BoM|BGIBMGA013153-TA	CeC|XM_004524194.2	CeC|XM_004524658.1	CiL|CLEC002934-RA	CiL|CLEC005306-RA
ORTHOGRP1044:	DaP|NCBI_GNO_218200001	DaP|SNAP_00009875	DaP|SNAP_00031867	DaP|SNAP_00026146	DaP|NCBI_GNO_14100013	DaP|NCBI_GNO_241300001	DaP|NCBI_GNO_34300001	DaP|fgenesh1_pg.C_scaffold_26000082	DaP|NCBI_GNO_12700012	DaP|SNAP_00034527	DaP|fgenesh1_pg.C_scaffold_33000059	DaP|fgenesh1_pg.C_scaffold_4412000002	DaP|fgenesh1_pg.C_scaffold_33000105	DaP|fgenesh1_pg.C_scaffold_1674000002	DaP|fgenesh1_pg.C_scaffold_221000002	DaP|NCBI_GNO_255800001	DaP|SNAP_00010697	DaP|fgenesh1_pg.C_scaffold_37000005	DaP|fgenesh1_pg.C_scaffold_601000001	DaP|fgenesh1_pg.C_scaffold_93000071	DaP|NCBI_GNO_24800001	DaP|NCBI_GNO_4500077	DaP|SNAP_00037748	DaP|fgenesh1_pg.C_scaffold_1680000001	DaP|NCBI_GNO_25700005	DaP|NCBI_GNO_15300022	DaP|SNAP_00026218	DaP|NCBI_GNO_99200002	DaP|fgenesh1_pg.C_scaffold_253000009	DaP|SNAP_00036385	DaP|SNAP_00029885	DaP|SNAP_00017676	DaP|NCBI_GNO_6900015	DaP|NCBI_GNO_24900010	DaP|NCBI_GNO_87600001	DaP|NCBI_GNO_7900026	DaP|fgenesh1_pg.C_scaffold_57000088	DaP|fgenesh1_pg.C_scaffold_238000015	DaP|NCBI_GNO_2600200	DaP|fgenesh1_pg.C_scaffold_1538000001	DaP|fgenesh1_pg.C_scaffold_57000009	DaP|NCBI_GNO_138400002	DaP|NCBI_GNO_754400001	DaP|NCBI_GNO_3300075	DaP|NCBI_GNO_520200001	DaP|fgenesh1_pg.C_scaffold_2714000001	DaP|fgenesh1_pg.C_scaffold_48000057	DaP|fgenesh1_pg.C_scaffold_329000005	DaP|fgenesh1_pg.C_scaffold_82000021
ORTHOGRP1045:	AcP|ACYPI005980-PA	AcP|ACYPI33759-PA	AcP|ACYPI44203-PA	AcP|ACYPI41031-PA	AcP|ACYPI50271-PA	AcP|ACYPI54583-PA	AcP|ACYPI33786-PA	AcP|ACYPI28538-PA	AcP|ACYPI36409-PA	AcP|ACYPI20489-PA	AcP|ACYPI064080-PA	AcP|ACYPI32548-PA	AcP|ACYPI51592-PA	AcP|ACYPI56273-PA	AcP|ACYPI43645-PA	AcP|ACYPI55863-PA	AcP|ACYPI48517-PA	AcP|ACYPI34301-PA	AcP|ACYPI072562-PA	AcP|ACYPI45194-PA	AcP|ACYPI44046-PA	AcP|ACYPI20523-PA	AcP|ACYPI089286-PA	AcP|ACYPI27132-PA	AcP|ACYPI30640-PA	AcP|ACYPI53062-PA	AcP|ACYPI068226-PA	AcP|ACYPI47056-PA	AcP|ACYPI42188-PA	AcP|ACYPI48133-PA	AcP|ACYPI083187-PA	AcP|ACYPI35076-PA	AcP|ACYPI27119-PA	AcP|ACYPI009636-PA	AcP|ACYPI23103-PA	AcP|ACYPI39803-PA	AcP|ACYPI070001-PA	AcP|ACYPI35454-PA	AcP|ACYPI41292-PA	AcP|ACYPI070135-PA	AcP|ACYPI42813-PA	AcP|ACYPI060227-PA	AcP|ACYPI48784-PA	AcP|ACYPI28788-PA	AcP|ACYPI061803-PA	AcP|ACYPI072918-PA	AcP|ACYPI083797-PA	AcP|ACYPI34112-PA	AcP|ACYPI29674-PA
ORTHOGRP1046:	DaP|fgenesh1_pg.C_scaffold_105000048	DaP|NCBI_GNO_11200039	DaP|fgenesh1_pg.C_scaffold_82000027	DaP|NCBI_GNO_79500001	DaP|SNAP_00007616	DaP|NCBI_GNO_14600004	DaP|fgenesh1_pg.C_scaffold_33000054	DaP|NCBI_GNO_245500001	DaP|SNAP_00036038	DaP|SNAP_00045116	DaP|fgenesh1_pg.C_scaffold_71000006	DaP|NCBI_GNO_14700001	DaP|SNAP_00039720	DaP|NCBI_GNO_35800001	DaP|SNAP_00032871	DaP|SNAP_00039944	DaP|SNAP_00035450	DaP|SNAP_00036278	DaP|fgenesh1_pg.C_scaffold_212000011	DaP|fgenesh1_pg.C_scaffold_14000022	DaP|NCBI_GNO_60500005	DaP|NCBI_GNO_7100060	DaP|fgenesh1_pg.C_scaffold_301000001	DaP|SNAP_00036438	DaP|SNAP_00032073	DaP|NCBI_GNO_164500001	DaP|fgenesh1_pg.C_scaffold_257000007	DaP|fgenesh1_pg.C_scaffold_26000164	DaP|fgenesh1_pg.C_scaffold_52000124	DaP|NCBI_GNO_24600002	DaP|SNAP_00021247	DaP|SNAP_00033614	DaP|SNAP_00029192	DaP|fgenesh1_pg.C_scaffold_112000040	DaP|SNAP_00009922	DaP|NCBI_GNO_128000001	DaP|fgenesh1_pg.C_scaffold_68000037	DaP|SNAP_00034103	DaP|fgenesh1_pg.C_scaffold_201000016	DaP|NCBI_GNO_3800001	DaP|fgenesh1_pg.C_scaffold_154000003	DaP|NCBI_GNO_438500001	DaP|SNAP_00006873	DaP|fgenesh1_pg.C_scaffold_281000004	DaP|NCBI_GNO_5000093	DaP|fgenesh1_pg.C_scaffold_52000030	DaP|fgenesh1_pg.C_scaffold_321000002	DaP|NCBI_GNO_3400030	DaP|SNAP_00029588
ORTHOGRP1047:	AcP|ACYPI000474-PA	AcP|ACYPI000903-PA	AcP|ACYPI001597-PA	AcP|ACYPI004809-PA	AcP|ACYPI007166-PA	AcP|ACYPI007961-PA	AcP|ACYPI008763-PA	AcP|ACYPI009117-PA	AcP|ACYPI067751-PA	AeA|AAEL017349-PA	AeA|AAEL017973-PA	AeA|AAEL017974-PA	AeA|AAEL017975-PA	AeA|AAEL017976-PA	AeA|AAEL017977-PA	AeA|AAEL017978-PA	AeA|AAEL017979-PA	AeA|AAEL017980-PA	AeA|AAEL017981-PA	AeA|AAEL017982-PA	AeA|AAEL018061-PA	AnG|AGAP002076-PA	AnG|AGAP004192-PA	AnG|AGAP004583-PA	AnG|AGAP004944-PA	ApM|GB40866-PA	ApM|GB49117-PA	ApM|GB50609-PA	BoM|BGIBMGA001635-TA	BoM|BGIBMGA002381-TA	BoM|BGIBMGA006313-TA	BoM|BGIBMGA014536-TA	BoM|BGIBMGA004614-TA	BoM|BGIBMGA007950-TA	CeC|XM_004518093.2	CeC|XM_004522056.2	CeC|XM_004533530.2	CeC|XM_004533532.2	CeC|XM_004535019.2	CeC|XM_004536177.2	CeC|XM_004536178.2	CeC|XM_004536581.2	CiL|CLEC000372-RA	CiL|CLEC002386-RA	CiL|CLEC002762-RA	CiL|CLEC005841-RA	CiL|CLEC010822-RA	CiL|CLEC010950-RA	CiL|CLEC010952-RA
ORTHOGRP1048:	BoM|BGIBMGA001603-TA	BoM|BGIBMGA001673-TA	BoM|BGIBMGA013999-TA	BoM|BGIBMGA009761-TA	BoM|BGIBMGA002367-TA	BoM|BGIBMGA003792-TA	BoM|BGIBMGA006969-TA	BoM|BGIBMGA005072-TA	BoM|BGIBMGA006660-TA	BoM|BGIBMGA003692-TA	BoM|BGIBMGA009348-TA	BoM|BGIBMGA002003-TA	BoM|BGIBMGA004636-TA	BoM|BGIBMGA008305-TA	BoM|BGIBMGA003748-TA	BoM|BGIBMGA013839-TA	BoM|BGIBMGA012835-TA	BoM|BGIBMGA013798-TA	BoM|BGIBMGA014565-TA	BoM|BGIBMGA004842-TA	BoM|BGIBMGA003389-TA	BoM|BGIBMGA002183-TA	BoM|BGIBMGA006309-TA	BoM|BGIBMGA007326-TA	BoM|BGIBMGA008143-TA	BoM|BGIBMGA002166-TA	BoM|BGIBMGA002701-TA	BoM|BGIBMGA002744-TA	BoM|BGIBMGA004789-TA	BoM|BGIBMGA007122-TA	BoM|BGIBMGA008229-TA	BoM|BGIBMGA013966-TA	BoM|BGIBMGA006078-TA	BoM|BGIBMGA009203-TA	BoM|BGIBMGA005725-TA	BoM|BGIBMGA005705-TA	BoM|BGIBMGA012157-TA	BoM|BGIBMGA007316-TA	BoM|BGIBMGA005871-TA	BoM|BGIBMGA004148-TA	BoM|BGIBMGA009171-TA	BoM|BGIBMGA008480-TA	BoM|BGIBMGA002498-TA	BoM|BGIBMGA002438-TA	BoM|BGIBMGA012064-TA	BoM|BGIBMGA004552-TA	BoM|BGIBMGA013804-TA	BoM|BGIBMGA002256-TA	BoM|BGIBMGA012243-TA
ORTHOGRP1049:	AcP|ACYPI005697-PA	AcP|ACYPI071149-PA	AcP|ACYPI47039-PA	AcP|ACYPI48849-PA	AcP|ACYPI53213-PA	AcP|ACYPI40131-PA	AcP|ACYPI009188-PA	AcP|ACYPI29393-PA	AcP|ACYPI45207-PA	AcP|ACYPI25848-PA	AcP|ACYPI54394-PA	AcP|ACYPI006431-PA	AcP|ACYPI081857-PA	AcP|ACYPI37547-PA	AcP|ACYPI28809-PA	AcP|ACYPI46611-PA	AcP|ACYPI32071-PA	AcP|ACYPI20351-PA	AcP|ACYPI20619-PA	AcP|ACYPI087995-PA	AcP|ACYPI063794-PA	AcP|ACYPI55861-PA	AcP|ACYPI006985-PA	AcP|ACYPI30212-PA	AcP|ACYPI30941-PA	AcP|ACYPI32980-PA	AcP|ACYPI46620-PA	AcP|ACYPI31405-PA	AcP|ACYPI37784-PA	AcP|ACYPI009673-PA	AcP|ACYPI29798-PA	AcP|ACYPI51299-PA	AcP|ACYPI42485-PA	AcP|ACYPI51313-PA	AcP|ACYPI007310-PA	AcP|ACYPI43907-PA	AcP|ACYPI26579-PA	AcP|ACYPI35189-PA	AcP|ACYPI28620-PA	AcP|ACYPI41572-PA	AcP|ACYPI066572-PA	AcP|ACYPI080069-PA	AcP|ACYPI068122-PA	AcP|ACYPI32627-PA	AcP|ACYPI060638-PA	AcP|ACYPI29136-PA	AcP|ACYPI086633-PA	AcP|ACYPI41495-PA	AcP|ACYPI082973-PA
ORTHOGRP1050:	AcP|ACYPI000268-PA	AcP|ACYPI43121-PA	AcP|ACYPI52857-PA	AcP|ACYPI067094-PA	AcP|ACYPI068208-PA	AcP|ACYPI002388-PA	AcP|ACYPI45917-PA	AcP|ACYPI52751-PA	AcP|ACYPI062622-PA	AcP|ACYPI36073-PA	AcP|ACYPI33445-PA	AcP|ACYPI081443-PA	AcP|ACYPI29124-PA	AcP|ACYPI29000-PA	AcP|ACYPI29235-PA	AcP|ACYPI27378-PA	AcP|ACYPI061330-PA	AcP|ACYPI009216-PA	AcP|ACYPI30257-PA	AcP|ACYPI071052-PA	AcP|ACYPI073273-PA	AcP|ACYPI085562-PA	AcP|ACYPI33688-PA	AcP|ACYPI34057-PA	AcP|ACYPI29260-PA	AcP|ACYPI086367-PA	AcP|ACYPI31643-PA	AcP|ACYPI33148-PA	AcP|ACYPI29212-PA	AcP|ACYPI29951-PA	AcP|ACYPI089564-PA	AcP|ACYPI060215-PA	AcP|ACYPI20942-PA	AcP|ACYPI43749-PA	AcP|ACYPI51145-PA	AcP|ACYPI064550-PA	AcP|ACYPI061261-PA	AcP|ACYPI072679-PA	AcP|ACYPI068216-PA	AcP|ACYPI062688-PA	AcP|ACYPI33165-PA	AcP|ACYPI39717-PA	AcP|ACYPI41113-PA	AcP|ACYPI065684-PA	AcP|ACYPI31980-PA	AcP|ACYPI069693-PA	AcP|ACYPI46330-PA	AcP|ACYPI068137-PA	AcP|ACYPI34567-PA
ORTHOGRP1051:	AcP|ACYPI000437-PA	AcP|ACYPI002396-PA	AcP|ACYPI004299-PA	AcP|ACYPI004712-PA	AcP|ACYPI005141-PA	AcP|ACYPI008680-PA	AcP|ACYPI008961-PA	AcP|ACYPI55124-PA	AcP|ACYPI001336-PA	AcP|ACYPI003222-PA	AcP|ACYPI010188-PA	AeA|AAEL004002-PA	AeA|AAEL004003-PA	AeA|AAEL004021-PA	AeA|AAEL004036-PA	AnG|AGAP003782-PB	AnG|AGAP003783-PB	AnG|AGAP003788-PA	AnG|AGAP003784-PA	ApM|GB51812-PA	ApM|GB51817-PA	ApM|GB51818-PA	ApM|GB51819-PA	BoM|BGIBMGA012996-TA	BoM|BGIBMGA013006-TA	BoM|BGIBMGA013002-TA	BoM|BGIBMGA013003-TA	BoM|BGIBMGA013007-TA	BoM|BGIBMGA013009-TA	CiL|CLEC004057-RA	CiL|CLEC006212-RA	CiL|CLEC006210-RA	CiL|CLEC006211-RA	CuQ|CPIJ001367-PA	CuQ|CPIJ007618-PA	CuQ|CPIJ007619-PA	CuQ|CPIJ007625-PA	DaP|estExt_Genewise1.C_390163	DaP|estExt_Genewise1Plus.C_130083	DaP|e_gw1.13.194.1	DaP|fgenesh1_pg.C_scaffold_13000073	DaP|fgenesh1_pg.C_scaffold_13000319	DaP|fgenesh1_pg.C_scaffold_13000323	DaP|NCBI_GNO_1300148	DaP|NCBI_GNO_1400328	DaP|NCBI_GNO_1400330	DaP|NCBI_GNO_1400331	DaP|NCBI_GNO_3900133	DaP|SNAP_00007455
ORTHOGRP1052:	AcP|ACYPI007671-PA	AcP|ACYPI082116-PA	CuQ|CPIJ012398-PA	CuQ|CPIJ012429-PA	CuQ|CPIJ012433-PA	CuQ|CPIJ012437-PA	CuQ|CPIJ012441-PA	CuQ|CPIJ012453-PA	CuQ|CPIJ012445-PA	CuQ|CPIJ012449-PA	CuQ|CPIJ012407-PA	CuQ|CPIJ012420-PA	PeH|PHUM003560-PA	PeH|PHUM004150-PA	PeH|PHUM004190-PA	AeA|AAEL000482-PA	AeA|AAEL000492-PA	AeA|AAEL000506-PA	AeA|AAEL003659-PA	AeA|AAEL003685-PA	AeA|AAEL003828-PA	AeA|AAEL003836-PA	AeA|AAEL003850-PA	AeA|AAEL003852-PA	AeA|AAEL003856-PA	AeA|AAEL012072-PA	AnG|AGAP003910-PA	AnG|AGAP005024-PA	AnG|AGAP005025-PA	AnG|AGAP012559-PA	AnG|AGAP012572-PA	AnG|AGAP012573-PA	ApM|GB47380-PA	ApM|GB47486-PA	ApM|GB47504-PA	BoM|BGIBMGA009648-TA	CiL|CLEC025200-RA	CuQ|CPIJ015009-PA	DaP|e_gw1.1025.5.1	DaP|e_gw1.6.195.1	DaP|e_gw1.6.202.1	DaP|e_gw1.6.204.1	DaP|e_gw1.6.376.1	DaP|e_gw1.6.767.1	DaP|e_gw1.6.796.1	DaP|e_gw1.6.800.1	DaP|e_gw1.6.803.1	DaP|e_gw1.6.805.1	DaP|e_gw1.6.811.1
ORTHOGRP1053:	DaP|fgenesh1_pg.C_scaffold_19000235	DaP|NCBI_GNO_9000099	DaP|fgenesh1_pg.C_scaffold_625000003	DaP|fgenesh1_pg.C_scaffold_1969000001	DaP|fgenesh1_pg.C_scaffold_96000001	DaP|NCBI_GNO_3700116	DaP|fgenesh1_pg.C_scaffold_267000003	DaP|NCBI_GNO_193200001	DaP|NCBI_GNO_160200002	DaP|NCBI_GNO_37000004	DaP|NCBI_GNO_120100001	DaP|fgenesh1_pg.C_scaffold_22000085	DaP|SNAP_00030813	DaP|SNAP_00021207	DaP|SNAP_00039721	DaP|NCBI_GNO_72600003	DaP|NCBI_GNO_15900007	DaP|SNAP_00032221	DaP|NCBI_GNO_43700001	DaP|NCBI_GNO_12200007	DaP|NCBI_GNO_1400080	DaP|SNAP_00028672	DaP|SNAP_00028675	DaP|NCBI_GNO_30700011	DaP|NCBI_GNO_5000107	DaP|SNAP_00043567	DaP|fgenesh1_pg.C_scaffold_587000001	DaP|SNAP_00014047	DaP|SNAP_00040773	DaP|fgenesh1_pg.C_scaffold_54000010	DaP|SNAP_00028861	DaP|NCBI_GNO_19400005	DaP|fgenesh1_pg.C_scaffold_254000009	DaP|SNAP_00037612	DaP|NCBI_GNO_27300002	DaP|SNAP_00036559	DaP|NCBI_GNO_3500118	DaP|NCBI_GNO_29700008	DaP|fgenesh1_pg.C_scaffold_569000001	DaP|SNAP_00043055	DaP|NCBI_GNO_19700001	DaP|NCBI_GNO_15100026	DaP|NCBI_GNO_5700104	DaP|NCBI_GNO_37700010	DaP|NCBI_GNO_5600007	DaP|SNAP_00036560	DaP|SNAP_00038718	DaP|SNAP_00038368	DaP|fgenesh1_pg.C_scaffold_103000055
ORTHOGRP1054:	AeA|AAEL008085-PA	AeA|AAEL013628-PA	AeA|AAEL013623-PA	AeA|AAEL008093-PA	AeA|AAEL008097-PA	AeA|AAEL010195-PA	AeA|AAEL013712-PA	AeA|AAEL010196-PA	AeA|AAEL010203-PA	AeA|AAEL013714-PA	AeA|AAEL010202-PA	AeA|AAEL013713-PA	AeA|AAEL011889-PB	AeA|AAEL011891-PA	AnG|AGAP008290-PA	AnG|AGAP008291-PA	AnG|AGAP008296-PA	AnG|AGAP008293-PA	AnG|AGAP008294-PA	AnG|AGAP008295-PA	AnG|AGAP008292-PA	ApM|GB50026-PA	ApM|GB50027-PA	ApM|GB50314-PA	CuQ|CPIJ004660-PA	CuQ|CPIJ006018-PA	CuQ|CPIJ006019-PA	CuQ|CPIJ005132-PA	CuQ|CPIJ015102-PA	CuQ|CPIJ015104-PA	DaP|PIR_estExt_fgenesh1_kg.C_230008	DaP|PIR_fgenesh1_pg.C_scaffold_23000179	DaP|PIR_PASA_GEN_4200035	DaP|PIR_PASA_GEN_6100026	DaP|PIR_NCBI_GNO_4200123	DaP|PIR_NCBI_GNO_4200130	DaP|PIR_NCBI_GNO_4200124	DaP|PIR_estExt_fgenesh1_kg.C_420021	DaP|PIR_estExt_fgenesh1_kg.C_850001	DaP|PIR_SNAP_00016212	DaP|PIR_NCBI_GNO_8500013	DaP|PIR_NCBI_GNO_4200126	DaP|PIR_PASA_GEN_4200034	DaP|PIR_PASA_GEN_4200082	DaP|PIR_NCBI_GNO_24500018	DaP|SNAP_00016210	DaP|PIR_PASA_GEN_5300037	DaP|PIR_PASA_GEN_4200081	MaS|Msex2.14103-RA
ORTHOGRP1055:	DaP|fgenesh1_pg.C_scaffold_189000026	DaP|SNAP_00024297	DaP|fgenesh1_pg.C_scaffold_38000094	DaP|SNAP_00028407	DaP|fgenesh1_pg.C_scaffold_910000004	DaP|SNAP_00029177	DaP|fgenesh1_pg.C_scaffold_92000018	DaP|fgenesh1_pg.C_scaffold_218000012	DaP|fgenesh1_pg.C_scaffold_44000037	DaP|fgenesh1_pg.C_scaffold_221000014	DaP|fgenesh1_pg.C_scaffold_50000046	DaP|fgenesh1_pg.C_scaffold_712000002	DaP|fgenesh1_pg.C_scaffold_22000036	DaP|SNAP_00039501	DaP|fgenesh1_pg.C_scaffold_288000002	DaP|SNAP_00022499	DaP|fgenesh1_pg.C_scaffold_271000006	DaP|NCBI_GNO_7300050	DaP|fgenesh1_pg.C_scaffold_228000013	DaP|NCBI_GNO_3700103	DaP|NCBI_GNO_16900018	DaP|fgenesh1_pg.C_scaffold_92000048	DaP|fgenesh1_pg.C_scaffold_52000095	DaP|fgenesh1_pg.C_scaffold_92000047	DaP|NCBI_GNO_15900011	DaP|SNAP_00030464	DaP|SNAP_00030465	DaP|SNAP_00013602	DaP|SNAP_00029555	DaP|SNAP_00017379	DaP|SNAP_00034954	DaP|SNAP_00026982	DaP|NCBI_GNO_30700010	DaP|SNAP_00034562	DaP|SNAP_00024277	DaP|SNAP_00020585	DaP|SNAP_00027342	DaP|SNAP_00038656	DaP|NCBI_GNO_6500106	DaP|NCBI_GNO_129200001	DaP|SNAP_00018845	DaP|SNAP_00015092	DaP|SNAP_00025425	DaP|SNAP_00034386	DaP|SNAP_00026449	DaP|SNAP_00017854	DaP|SNAP_00025778	DaP|SNAP_00027694	DaP|SNAP_00026671
ORTHOGRP1056:	AcP|ACYPI000377-PA	AcP|ACYPI001173-PA	AcP|ACYPI001734-PA	AcP|ACYPI001793-PA	AcP|ACYPI006291-PA	AcP|ACYPI006754-PA	AcP|ACYPI008636-PA	AcP|ACYPI009180-PA	AcP|ACYPI009242-PA	AcP|ACYPI009371-PA	AcP|ACYPI009935-PA	AcP|ACYPI010243-PA	AcP|ACYPI060816-PA	AcP|ACYPI067769-PA	AcP|ACYPI070220-PA	AcP|ACYPI38873-PA	AcP|ACYPI45661-PA	AcP|ACYPI007205-PA	AcP|ACYPI072886-PA	AcP|ACYPI007665-PA	AcP|ACYPI060389-PA	AcP|ACYPI006006-PA	AcP|ACYPI087722-PA	AcP|ACYPI54345-PA	AcP|ACYPI061600-PA	AcP|ACYPI007745-PA	AcP|ACYPI22428-PA	AcP|ACYPI39513-PA	AcP|ACYPI006421-PA	AcP|ACYPI005811-PA	AcP|ACYPI008711-PA	AcP|ACYPI065092-PA	AcP|ACYPI000399-PA	AcP|ACYPI008310-PA	AcP|ACYPI003982-PA	AcP|ACYPI001482-PA	AcP|ACYPI071181-PA	AcP|ACYPI006836-PA	AcP|ACYPI067580-PA	AcP|ACYPI51697-PA	AcP|ACYPI23568-PA	AcP|ACYPI001629-PA	AcP|ACYPI000922-PA	AcP|ACYPI47044-PA	AcP|ACYPI080012-PA	AcP|ACYPI33587-PA	AcP|ACYPI29793-PA	AcP|ACYPI25225-PA	AcP|ACYPI003454-PA
ORTHOGRP1057:	DaP|e_gw1.169.20.1	DaP|e_gw1.257.2.1	DaP|fgenesh1_pg.C_scaffold_127000018	DaP|e_gw1.551.2.1	DaP|e_gw1.2620.1.1	DaP|fgenesh1_pg.C_scaffold_133000007	DaP|SNAP_00021354	DaP|fgenesh1_pg.C_scaffold_185000006	DaP|fgenesh1_pg.C_scaffold_20000014	DaP|fgenesh1_pg.C_scaffold_592000004	DaP|fgenesh1_pg.C_scaffold_34000139	DaP|gw1.253.11.1	DaP|SNAP_00036338	DaP|NCBI_GNO_5400051	DaP|fgenesh1_pg.C_scaffold_101000037	DaP|fgenesh1_pg.C_scaffold_69000007	DaP|gw1.71.20.1	DaP|e_gw1.64.29.1	DaP|gw1.48.43.1	DaP|gw1.143.23.1	DaP|fgenesh1_pg.C_scaffold_93000009	DaP|SNAP_00012075	DaP|e_gw1.1912.3.1	DaP|gw1.5248.2.1	DaP|fgenesh1_pg.C_scaffold_41000019	DaP|fgenesh1_pg.C_scaffold_96000053	DaP|fgenesh1_pg.C_scaffold_35000036	DaP|gw1.92.27.1	DaP|gw1.105.22.1	DaP|fgenesh1_pg.C_scaffold_153000005	DaP|gw1.126.21.1	DaP|e_gw1.41.81.1	DaP|fgenesh1_pg.C_scaffold_57000047	DaP|NCBI_GNO_6900072	DaP|fgenesh1_pg.C_scaffold_206000018	DaP|e_gw1.834.2.1	DaP|NCBI_GNO_3500034	DaP|SNAP_00022945	DaP|NCBI_GNO_19500023	DaP|fgenesh1_pg.C_scaffold_172000008	DaP|fgenesh1_pg.C_scaffold_22000121	DaP|fgenesh1_pg.C_scaffold_45000117	DaP|PASA_GEN_3600060	DaP|NCBI_GNO_9400005	DaP|fgenesh1_pg.C_scaffold_92000032	DaP|fgenesh1_pg.C_scaffold_124000016	DaP|fgenesh1_pg.C_scaffold_215000016	DaP|e_gw1.5115.1.1	DaP|fgenesh1_pg.C_scaffold_223000019
ORTHOGRP1058:	AcP|ACYPI066125-PA	AcP|ACYPI062645-PA	AcP|ACYPI44437-PA	AcP|ACYPI41306-PA	AcP|ACYPI060502-PA	AcP|ACYPI088142-PA	AcP|ACYPI080513-PA	AcP|ACYPI080749-PA	AcP|ACYPI086900-PA	AcP|ACYPI50219-PA	AcP|ACYPI068284-PA	AcP|ACYPI073057-PA	AcP|ACYPI38561-PA	AcP|ACYPI089243-PA	AcP|ACYPI085988-PA	AcP|ACYPI088712-PA	AcP|ACYPI060153-PA	AcP|ACYPI28584-PA	AcP|ACYPI084453-PA	AcP|ACYPI088476-PA	AcP|ACYPI36962-PA	AcP|ACYPI061848-PA	AcP|ACYPI064577-PA	AcP|ACYPI080497-PA	AcP|ACYPI069210-PA	AcP|ACYPI24014-PA	AcP|ACYPI081174-PA	AcP|ACYPI068292-PA	AcP|ACYPI065668-PA	AcP|ACYPI080653-PA	AcP|ACYPI081043-PA	AcP|ACYPI085859-PA	AcP|ACYPI087503-PA	AcP|ACYPI088256-PA	AcP|ACYPI061154-PA	AcP|ACYPI063755-PA	AcP|ACYPI067326-PA	AcP|ACYPI081696-PA	AcP|ACYPI20062-PA	AcP|ACYPI46605-PA	AcP|ACYPI089457-PA	AcP|ACYPI072486-PA	AcP|ACYPI065722-PA	AcP|ACYPI085585-PA	AcP|ACYPI085881-PA	AcP|ACYPI088828-PA	AcP|ACYPI34415-PA	AcP|ACYPI40986-PA	AcP|ACYPI55251-PA
ORTHOGRP1059:	AcP|ACYPI067093-PA	AcP|ACYPI060108-PA	AcP|ACYPI066485-PA	AcP|ACYPI22578-PA	AcP|ACYPI087375-PA	AcP|ACYPI082344-PA	AcP|ACYPI063727-PA	AcP|ACYPI24921-PA	AcP|ACYPI44700-PA	AcP|ACYPI54635-PA	AcP|ACYPI080470-PA	AcP|ACYPI087175-PA	AcP|ACYPI32037-PA	AcP|ACYPI54165-PA	AcP|ACYPI084785-PA	AcP|ACYPI067215-PA	AcP|ACYPI38036-PA	AcP|ACYPI080251-PA	AcP|ACYPI068747-PA	AcP|ACYPI22166-PA	AcP|ACYPI062027-PA	AcP|ACYPI088103-PA	AcP|ACYPI21990-PA	AcP|ACYPI43382-PA	AcP|ACYPI40807-PA	AcP|ACYPI080329-PA	AcP|ACYPI56008-PA	AcP|ACYPI085824-PA	AcP|ACYPI37654-PA	AcP|ACYPI083515-PA	AcP|ACYPI35270-PA	AcP|ACYPI070029-PA	AcP|ACYPI29375-PA	AcP|ACYPI067139-PA	AcP|ACYPI067943-PA	AcP|ACYPI28396-PA	AcP|ACYPI081999-PA	AcP|ACYPI069849-PA	AcP|ACYPI068159-PA	AcP|ACYPI32046-PA	AcP|ACYPI069786-PA	AcP|ACYPI060339-PA	AcP|ACYPI44064-PA	AcP|ACYPI51845-PA	AcP|ACYPI060387-PA	AcP|ACYPI45530-PA	AcP|ACYPI083752-PA	AcP|ACYPI45275-PA	AcP|ACYPI46944-PA
ORTHOGRP1060:	AcP|ACYPI070337-PA	AcP|ACYPI085442-PA	AcP|ACYPI49398-PA	AcP|ACYPI088139-PA	AcP|ACYPI085233-PA	AcP|ACYPI56300-PA	AcP|ACYPI066932-PA	AcP|ACYPI064928-PA	AcP|ACYPI067518-PA	AcP|ACYPI083787-PA	AcP|ACYPI56301-PA	AcP|ACYPI068646-PA	AcP|ACYPI082142-PA	AcP|ACYPI085086-PA	AcP|ACYPI088681-PA	AcP|ACYPI070498-PA	AcP|ACYPI086661-PA	AcP|ACYPI072820-PA	AcP|ACYPI070406-PA	AcP|ACYPI083774-PA	AcP|ACYPI38774-PA	AcP|ACYPI069474-PA	AcP|ACYPI083321-PA	AcP|ACYPI083188-PA	AcP|ACYPI20724-PA	AcP|ACYPI52340-PA	AcP|ACYPI38705-PA	AcP|ACYPI24538-PA	AcP|ACYPI060069-PA	AcP|ACYPI084998-PA	AcP|ACYPI062364-PA	AcP|ACYPI071071-PA	AcP|ACYPI085307-PA	AcP|ACYPI069277-PA	AcP|ACYPI070844-PA	AcP|ACYPI062327-PA	AcP|ACYPI086790-PA	AcP|ACYPI066380-PA	AcP|ACYPI083561-PA	AcP|ACYPI088483-PA	AcP|ACYPI068659-PA	AcP|ACYPI067457-PA	AcP|ACYPI070669-PA	AcP|ACYPI069543-PA	AcP|ACYPI083029-PA	AcP|ACYPI064190-PA	AcP|ACYPI063377-PA	AcP|ACYPI071129-PA	AcP|ACYPI071323-PA
ORTHOGRP1061:	DaP|NCBI_GNO_30900009	DaP|NCBI_GNO_87500002	DaP|fgenesh1_pg.C_scaffold_264000005	DaP|SNAP_00024363	DaP|SNAP_00027322	DaP|NCBI_GNO_3400092	DaP|fgenesh1_pg.C_scaffold_78000100	DaP|SNAP_00027706	DaP|fgenesh1_pg.C_scaffold_71000016	DaP|SNAP_00024362	DaP|NCBI_GNO_3400093	DaP|SNAP_00012342	DaP|NCBI_GNO_12600049	DaP|SNAP_00026091	DaP|SNAP_00025669	DaP|NCBI_GNO_130800001	DaP|fgenesh1_pg.C_scaffold_270000005	DaP|NCBI_GNO_20800007	DaP|NCBI_GNO_11700011	DaP|NCBI_GNO_124600002	DaP|fgenesh1_pg.C_scaffold_574000002	DaP|NCBI_GNO_5400003	DaP|SNAP_00032849	DaP|fgenesh1_pg.C_scaffold_597000002	DaP|fgenesh1_pg.C_scaffold_44000024	DaP|NCBI_GNO_3700142	DaP|fgenesh1_pg.C_scaffold_809000001	DaP|NCBI_GNO_78500001	DaP|NCBI_GNO_11200004	DaP|SNAP_00027321	DaP|NCBI_GNO_22700011	DaP|NCBI_GNO_6500105	DaP|NCBI_GNO_38300001	DaP|PASA_GEN_9600014	DaP|SNAP_00026429	DaP|SNAP_00032057	DaP|SNAP_00037782	DaP|fgenesh1_pg.C_scaffold_104000058	DaP|fgenesh1_pg.C_scaffold_66000051	DaP|fgenesh1_pg.C_scaffold_2132000001	DaP|fgenesh1_pg.C_scaffold_125000011	DaP|fgenesh1_pg.C_scaffold_113000027	DaP|fgenesh1_pg.C_scaffold_144000001	DaP|fgenesh1_pg.C_scaffold_22000138	DaP|fgenesh1_pg.C_scaffold_325000003	DaP|fgenesh1_pg.C_scaffold_154000005	DaP|fgenesh1_pg.C_scaffold_1354000001	DaP|fgenesh1_pg.C_scaffold_12000356	DaP|fgenesh1_pg.C_scaffold_33000053
ORTHOGRP1062:	DaP|estExt_fgenesh1_pg.C_250271	DaP|fgenesh1_pg.C_scaffold_2274000001	DaP|PASA_GEN_7700037	DaP|NCBI_GNO_2500013	DaP|fgenesh1_pg.C_scaffold_25000273	DaP|NCBI_GNO_7700027	DaP|PASA_GEN_13000008	DaP|fgenesh1_pg.C_scaffold_51000072	DaP|NCBI_GNO_5100106	DaP|fgenesh1_pg.C_scaffold_66000113	DaP|NCBI_GNO_0900230	DaP|PASA_GEN_0700112	DaP|PASA_GEN_0900156	DaP|NCBI_GNO_42200006	DaP|fgenesh1_pg.C_scaffold_13000082	DaP|PASA_GEN_0600150	DaP|PASA_GEN_1700119	DaP|PASA_GEN_0600149	DaP|NCBI_GNO_42200005	DaP|NCBI_GNO_0900188	DaP|NCBI_GNO_3600162	DaP|fgenesh1_pg.C_scaffold_6000415	DaP|fgenesh1_pg.C_scaffold_6000166	DaP|fgenesh1_pg.C_scaffold_36000083	DaP|fgenesh1_pg.C_scaffold_13000004	DaP|fgenesh1_pg.C_scaffold_13000324	DaP|fgenesh1_pg.C_scaffold_7000030	DaP|fgenesh1_pg.C_scaffold_51000107	DaP|fgenesh1_pg.C_scaffold_91000073	DaP|fgenesh1_pg.C_scaffold_6000416	DaP|NCBI_GNO_5800087	DaP|NCBI_GNO_9100084	DaP|fgenesh1_pg.C_scaffold_1187000002	DaP|SNAP_00007196	DaP|fgenesh1_pg.C_scaffold_1320000003	DaP|fgenesh1_pg.C_scaffold_13000355	DaP|PASA_GEN_3000076	DaP|NCBI_GNO_25200010	DaP|SNAP_00009223	DaP|NCBI_GNO_6200121	DaP|SNAP_00004258	DaP|fgenesh1_pg.C_scaffold_6000471	DaP|fgenesh1_pg.C_scaffold_14000330	DaP|fgenesh1_pg.C_scaffold_1187000003	DaP|fgenesh1_pg.C_scaffold_58000061	DaP|SNAP_00013053	DaP|SNAP_00005340	DaP|NCBI_GNO_12000004	DaP|fgenesh1_pg.C_scaffold_7000326
ORTHOGRP1063:	AcP|ACYPI060207-PA	AcP|ACYPI066562-PA	AcP|ACYPI063937-PA	AcP|ACYPI083704-PA	AcP|ACYPI084397-PA	AcP|ACYPI087791-PA	AcP|ACYPI086150-PA	AcP|ACYPI071076-PA	AcP|ACYPI089058-PA	AcP|ACYPI060486-PA	AcP|ACYPI073087-PA	AcP|ACYPI072406-PA	AcP|ACYPI070061-PA	AcP|ACYPI081275-PA	AcP|ACYPI081511-PA	AcP|ACYPI068836-PA	AcP|ACYPI082711-PA	AcP|ACYPI067471-PA	AcP|ACYPI085320-PA	AcP|ACYPI086274-PA	AcP|ACYPI082343-PA	AcP|ACYPI080821-PA	AcP|ACYPI33497-PA	AcP|ACYPI089458-PA	AcP|ACYPI071478-PA	AcP|ACYPI062047-PA	AcP|ACYPI064544-PA	AcP|ACYPI069969-PA	AcP|ACYPI071618-PA	AcP|ACYPI060860-PA	AcP|ACYPI26046-PA	AcP|ACYPI063520-PA	AcP|ACYPI080425-PA	AcP|ACYPI061109-PA	AcP|ACYPI47179-PA	AcP|ACYPI069986-PA	AcP|ACYPI064349-PA	AcP|ACYPI41749-PA	AcP|ACYPI081358-PA	AcP|ACYPI44701-PA	AcP|ACYPI083959-PA	AcP|ACYPI060367-PA	AcP|ACYPI062192-PA	AcP|ACYPI082506-PA	AcP|ACYPI084868-PA	AcP|ACYPI084881-PA	AcP|ACYPI085134-PA	AcP|ACYPI088640-PA	AcP|ACYPI089130-PA
ORTHOGRP1064:	AeA|AAEL014668-PA	AeA|AAEL014742-PA	CuQ|CPIJ002592-PA	CuQ|CPIJ017156-PA	DaP|estExt_fgenesh1_pg.C_160086	DaP|estExt_fgenesh1_pg.C_1740003	DaP|NCBI_GNO_1600051	DaP|NCBI_GNO_23200002	DaP|estExt_fgenesh1_pg.C_160252	DaP|SNAP_00032577	DaP|fgenesh1_pg.C_scaffold_97000006	DaP|NCBI_GNO_156000002	DaP|NCBI_GNO_13600029	DaP|SNAP_00027661	DaP|fgenesh1_pg.C_scaffold_135000002	DaP|fgenesh1_pg.C_scaffold_80000097	DaP|fgenesh1_pg.C_scaffold_16000253	DaP|SNAP_00024897	DaP|fgenesh1_pg.C_scaffold_36000038	DaP|SNAP_00008685	DaP|SNAP_00031234	DaP|SNAP_00030741	DaP|SNAP_00014493	DaP|e_gw1.1560.1.1	DaP|fgenesh1_pg.C_scaffold_16000213	DaP|NCBI_GNO_85800001	DaP|estExt_fgenesh1_pg.C_2190027	DaP|SNAP_00008677	DaP|fgenesh1_pg.C_scaffold_219000005	DaP|PASA_GEN_1600032	DaP|e_gw1.70.158.1	DaP|NCBI_GNO_1000460	DaP|NCBI_GNO_14000010	DaP|fgenesh1_pg.C_scaffold_36000001	DaP|fgenesh1_pg.C_scaffold_24000208	DaP|gw1.93.65.1	DaP|NCBI_GNO_9700008	DaP|NCBI_GNO_0600302	DaP|fgenesh1_pg.C_scaffold_37000079	DaP|fgenesh1_pg.C_scaffold_36000153	DaP|fgenesh1_pg.C_scaffold_16000094	DaP|fgenesh1_pg.C_scaffold_21000099	DaP|fgenesh1_pg.C_scaffold_16000087	DaP|NCBI_GNO_16400008	DaP|SNAP_00021446	DaP|fgenesh1_pg.C_scaffold_168000014	DaP|fgenesh1_pg.C_scaffold_164000032	DaP|fgenesh1_pg.C_scaffold_168000013	DaP|fgenesh1_pg.C_scaffold_29000064
ORTHOGRP1065:	DaP|fgenesh1_pg.C_scaffold_1323000002	DaP|NCBI_GNO_435700001	DaP|NCBI_GNO_92500001	DaP|fgenesh1_pg.C_scaffold_37000068	DaP|NCBI_GNO_61800005	DaP|fgenesh1_pg.C_scaffold_169000024	DaP|fgenesh1_pg.C_scaffold_33000112	DaP|fgenesh1_pg.C_scaffold_73000010	DaP|NCBI_GNO_2600092	DaP|NCBI_GNO_20200007	DaP|NCBI_GNO_18100001	DaP|fgenesh1_pg.C_scaffold_2842000001	DaP|NCBI_GNO_15100020	DaP|fgenesh1_pg.C_scaffold_193000022	DaP|fgenesh1_pg.C_scaffold_50000067	DaP|fgenesh1_pg.C_scaffold_379000005	DaP|NCBI_GNO_70600001	DaP|NCBI_GNO_18100008	DaP|NCBI_GNO_14000063	DaP|NCBI_GNO_148100001	DaP|NCBI_GNO_229800001	DaP|fgenesh1_pg.C_scaffold_169000020	DaP|fgenesh1_pg.C_scaffold_319000001	DaP|NCBI_GNO_580300001	DaP|fgenesh1_pg.C_scaffold_455000001	DaP|NCBI_GNO_10300019	DaP|fgenesh1_pg.C_scaffold_205000008	DaP|fgenesh1_pg.C_scaffold_140000026	DaP|fgenesh1_pg.C_scaffold_140000007	DaP|SNAP_00029978	DaP|fgenesh1_pg.C_scaffold_4247000001	DaP|fgenesh1_pg.C_scaffold_217000003	DaP|fgenesh1_pg.C_scaffold_175000012	DaP|NCBI_GNO_16700019	DaP|NCBI_GNO_7100016	DaP|NCBI_GNO_479600002	DaP|NCBI_GNO_6400116	DaP|NCBI_GNO_16100019	DaP|NCBI_GNO_19600019	DaP|SNAP_00033903	DaP|fgenesh1_pg.C_scaffold_64000087	DaP|NCBI_GNO_26900002	DaP|NCBI_GNO_48300002	DaP|NCBI_GNO_453600001	DaP|SNAP_00033269	DaP|SNAP_00010983	DaP|fgenesh1_pg.C_scaffold_7559000001	DaP|fgenesh1_pg.C_scaffold_829000002	DaP|fgenesh1_pg.C_scaffold_386000003
ORTHOGRP1066:	PeH|PHUM003570-PA	PeH|PHUM503960-PA	AcP|ACYPI084268-PA	AeA|AAEL000490-PA	AeA|AAEL000501-PA	AeA|AAEL000513-PA	AeA|AAEL000517-PA	AeA|AAEL003673-PA	AeA|AAEL003689-PA	AeA|AAEL003814-PA	AeA|AAEL003823-PA	AeA|AAEL003838-PA	AeA|AAEL003846-PA	AeA|AAEL003866-PA	AeA|AAEL011999-PA	AeA|AAEL013709-PA	AnG|AGAP003909-PA	AnG|AGAP005023-PA	AnG|AGAP005026-PA	AnG|AGAP010724-PA	AnG|AGAP012558-PA	AnG|AGAP012574-PA	AnG|AGAP012586-PA	AnG|AGAP012885-PA	ApM|GB44318-PA	ApM|GB47382-PA	ApM|GB47406-PA	ApM|GB47407-PA	BoM|BGIBMGA014580-TA	CeC|XM_012305048.1	CiL|CLEC003932-RA	CiL|CLEC011887-RA	CuQ|CPIJ014768-PA	DaP|estExt_Genewise1.C_30687	DaP|estExt_Genewise1Plus.C_30003	DaP|e_gw1.1025.3.1	DaP|e_gw1.6.127.1	DaP|e_gw1.6.214.1	DaP|e_gw1.6.226.1	DaP|e_gw1.6.244.1	DaP|e_gw1.6.249.1	DaP|e_gw1.6.250.1	DaP|e_gw1.6.252.1	DaP|e_gw1.6.257.1	DaP|e_gw1.768.3.1	DaP|fgenesh1_pg.C_scaffold_6000235	DaP|fgenesh1_pg.C_scaffold_6000240	DaP|fgenesh1_pm.C_scaffold_6000001	DaP|NCBI_GNO_0600056
ORTHOGRP1067:	AcP|ACYPI062222-PA	AcP|ACYPI067041-PA	AcP|ACYPI084185-PA	AcP|ACYPI086486-PA	AcP|ACYPI41561-PA	AcP|ACYPI086762-PA	AcP|ACYPI43219-PA	AcP|ACYPI51037-PA	AcP|ACYPI52603-PA	AcP|ACYPI082383-PA	AcP|ACYPI088920-PA	AcP|ACYPI063897-PA	AcP|ACYPI082989-PA	AcP|ACYPI20541-PA	AcP|ACYPI46612-PA	AcP|ACYPI071850-PA	AcP|ACYPI087989-PA	AcP|ACYPI069822-PA	AcP|ACYPI23035-PA	AcP|ACYPI083184-PA	AcP|ACYPI28770-PA	AcP|ACYPI45742-PA	AcP|ACYPI072746-PA	AcP|ACYPI066555-PA	AcP|ACYPI36493-PA	AcP|ACYPI080347-PA	AcP|ACYPI080704-PA	AcP|ACYPI081734-PA	AcP|ACYPI081825-PA	AcP|ACYPI081839-PA	AcP|ACYPI081869-PA	AcP|ACYPI083428-PA	AcP|ACYPI083694-PA	AcP|ACYPI083723-PA	AcP|ACYPI083941-PA	AcP|ACYPI084257-PA	AcP|ACYPI085371-PA	AcP|ACYPI085488-PA	AcP|ACYPI086213-PA	AcP|ACYPI086916-PA	AcP|ACYPI087974-PA	AcP|ACYPI088974-PA	AcP|ACYPI089559-PA	AcP|ACYPI27426-PA	AcP|ACYPI088166-PA	AcP|ACYPI071507-PA	AcP|ACYPI087479-PA	AcP|ACYPI063917-PA	AcP|ACYPI40138-PA
ORTHOGRP1068:	AcP|ACYPI000002-PA	AcP|ACYPI007467-PA	AcP|ACYPI002659-PA	AcP|ACYPI000768-PA	AeA|AAEL000392-PB	AeA|AAEL009524-PA	AeA|AAEL000642-PA	AeA|AAEL000651-PA	AeA|AAEL003434-PA	AeA|AAEL000647-PA	AeA|AAEL000678-PA	BoM|BGIBMGA003055-TA	BoM|BGIBMGA003056-TA	BoM|BGIBMGA003057-TA	CeC|XM_004520512.2	CeC|XM_004534554.2	CeC|XM_004534555.2	CeC|XM_004534550.2	CeC|XM_004534551.2	CeC|XM_004534552.2	CeC|XM_012305292.1	CeC|XM_004534808.2	CuQ|CPIJ005208-PA	CuQ|CPIJ018570-PA	CuQ|CPIJ005210-PA	CuQ|CPIJ010128-PA	CuQ|CPIJ019689-PA	CuQ|CPIJ005212-PA	CuQ|CPIJ019692-PA	CuQ|CPIJ005213-PA	CuQ|CPIJ019690-PA	CuQ|CPIJ019691-PA	CuQ|CPIJ019693-PA	DrM|FBpp0079859	DrM|FBpp0079860	DrM|FBpp0087827	DrM|FBpp0087837	DrM|FBpp0308388	DrM|FBpp0087831	DrM|FBpp0311600	DrM|FBpp0312227	MaS|Msex2.06911-RA	MaS|Msex2.06912-RA	MaS|Msex2.09215-RA	MaS|Msex2.12170-RA	MaS|Msex2.12171-RB	MuD|MDOA000733-PA	MuD|MDOA004717-PA	MuD|MDOA001746-PA
ORTHOGRP1069:	DaP|estExt_fgenesh1_pg.C_90268	DaP|NCBI_GNO_0900305	DaP|NCBI_GNO_0900249	DaP|fgenesh1_pg.C_scaffold_9000257	DaP|NCBI_GNO_2800056	DaP|fgenesh1_pg.C_scaffold_32000081	DaP|NCBI_GNO_3900088	DaP|NCBI_GNO_4000093	DaP|fgenesh1_pg.C_scaffold_39000123	DaP|SNAP_00015585	DaP|fgenesh1_pg.C_scaffold_29000066	DaP|PASA_GEN_2100076	DaP|NCBI_GNO_11100049	DaP|NCBI_GNO_261200001	DaP|fgenesh1_pg.C_scaffold_183000025	DaP|SNAP_00013462	DaP|NCBI_GNO_9900024	DaP|SNAP_00013460	DaP|SNAP_00015370	DaP|NCBI_GNO_1800117	DaP|fgenesh1_pg.C_scaffold_33000150	DaP|NCBI_GNO_18300039	DaP|NCBI_GNO_0600291	DaP|NCBI_GNO_3400176	DaP|SNAP_00023650	DaP|fgenesh1_pg.C_scaffold_33000148	DaP|NCBI_GNO_1800223	DaP|NCBI_GNO_1800205	DaP|SNAP_00009393	DaP|NCBI_GNO_1800179	DaP|NCBI_GNO_1800293	DaP|NCBI_GNO_0600294	DaP|fgenesh1_pg.C_scaffold_18000109	DaP|NCBI_GNO_1800281	DaP|NCBI_GNO_1800178	DaP|NCBI_GNO_3700067	DaP|NCBI_GNO_1800204	DaP|SNAP_00009278	DaP|SNAP_00009490	DaP|NCBI_GNO_1800222	DaP|SNAP_00009489	DaP|NCBI_GNO_1800226	DaP|SNAP_00031255	DaP|SNAP_00009282	DaP|SNAP_00009285	DaP|SNAP_00003913	DaP|SNAP_00028241	DaP|fgenesh1_pg.C_scaffold_33000149	DaP|SNAP_00003908
ORTHOGRP1070:	AcP|ACYPI001301-PA	AcP|ACYPI062557-PA	AcP|ACYPI009545-PA	AcP|ACYPI003207-PA	AcP|ACYPI001992-PA	AcP|ACYPI005333-PA	AcP|ACYPI003394-PA	AcP|ACYPI006372-PA	AcP|ACYPI002007-PA	AcP|ACYPI52491-PA	AeA|AAEL001461-PA	AeA|AAEL017320-PA	AeA|AAEL007669-PA	AeA|AAEL017302-PA	AeA|AAEL017452-PA	AnG|AGAP005501-PA	AnG|AGAP005502-PA	AnG|AGAP005503-PA	ApM|GB53986-PA	ApM|GB54417-PA	CeC|XM_004522792.2	CeC|XM_012300565.1	CeC|XM_004522796.2	CeC|XM_004522794.2	CeC|XM_004522797.2	CeC|XM_004522798.2	CeC|XM_004522795.2	CuQ|CPIJ004598-PA	CuQ|CPIJ016923-PA	CuQ|CPIJ004599-PA	CuQ|CPIJ016922-PA	CuQ|CPIJ016921-PA	CuQ|CPIJ004600-PA	CuQ|CPIJ004601-PA	DrM|FBpp0073450	DrM|FBpp0083500	MuD|MDOA003117-PA	MuD|MDOA003898-PA	MuD|MDOA007120-PA	MuD|MDOA011561-PA	MuD|MDOA003178-PA	MuD|MDOA012653-PA	MuD|MDOA014449-PA	MuD|MDOA005075-PA	MuD|MDOA008730-PA	MuD|MDOA010323-PA	TrC|XP_001813936.1	TrC|XP_008194755.1	TrC|XP_968756.1
ORTHOGRP1071:	DaP|SNAP_00006796	DaP|SNAP_00009428	DaP|SNAP_00007328	DaP|SNAP_00037607	DaP|SNAP_00007218	DaP|SNAP_00007219	DaP|SNAP_00007477	DaP|SNAP_00009463	DaP|SNAP_00000637	DaP|SNAP_00028128	DaP|SNAP_00002674	DaP|SNAP_00002673	DaP|SNAP_00002604	DaP|SNAP_00002647	DaP|SNAP_00003250	DaP|SNAP_00002493	DaP|SNAP_00017274	DaP|SNAP_00008891	DaP|SNAP_00018045	DaP|SNAP_00004980	DaP|SNAP_00011291	DaP|SNAP_00039215	DaP|SNAP_00007425	DaP|SNAP_00006291	DaP|SNAP_00007424	DaP|SNAP_00029000	DaP|SNAP_00005306	DaP|SNAP_00005682	DaP|SNAP_00005756	DaP|SNAP_00005737	DaP|NCBI_GNO_1000334	DaP|SNAP_00005950	DaP|NCBI_GNO_9700065	DaP|NCBI_GNO_2400199	DaP|SNAP_00005146	DaP|NCBI_GNO_1491100001	DaP|SNAP_00036152	DaP|fgenesh1_pg.C_scaffold_106000048	DaP|NCBI_GNO_0500130	DaP|fgenesh1_pg.C_scaffold_17000272	DaP|fgenesh1_pg.C_scaffold_17000386	DaP|SNAP_00007302	DaP|SNAP_00023750	DaP|SNAP_00006194	DaP|SNAP_00029019	DaP|PASA_GEN_490000001	DaP|SNAP_00023623	DaP|fgenesh1_pg.C_scaffold_16000204	DaP|fgenesh1_pg.C_scaffold_174000046
ORTHOGRP1072:	AcP|ACYPI003649-PA	AcP|ACYPI009006-PA	CiL|CLEC006903-RA	CiL|CLEC006904-RA	CiL|CLEC006906-RA	DaP|estExt_fgenesh1_pg.C_1870016	DaP|fgenesh1_pg.C_scaffold_70000122	DaP|NCBI_GNO_7000160	DaP|SNAP_00021566	DaP|estExt_fgenesh1_pg.C_1870019	DaP|fgenesh1_pg.C_scaffold_187000020	DaP|NCBI_GNO_7000040	DaP|estExt_fgenesh1_pg.C_1870018	DaP|NCBI_GNO_18700014	DaP|PASA_GEN_16200012	DaP|fgenesh1_pg.C_scaffold_70000130	DaP|NCBI_GNO_212300002	DaP|PASA_GEN_8600006	DaP|SNAP_00023556	DaP|PASA_GEN_7000016	DaP|fgenesh1_pg.C_scaffold_70000053	DaP|NCBI_GNO_7000035	DaP|NCBI_GNO_7000037	DaP|e_gw1.724.6.1	DaP|PASA_GEN_8600008	DaP|NCBI_GNO_2300064	DaP|estExt_fgenesh1_pg.C_230058	DaP|SNAP_00012963	DaP|e_gw1.70.47.1	DaP|PASA_GEN_18700017	DaP|PASA_GEN_2300112	DaP|NCBI_GNO_0400522	DaP|e_gw1.924.5.1	DaP|PASA_GEN_18700016	DaP|e_gw1.192.10.1	DaP|e_gw1.91.26.1	DaP|e_gw1.91.92.1	DaP|e_gw1.621.8.1	DaP|gw1.5085.4.1	DaP|e_gw1.187.13.1	DaP|PASA_GEN_18700015	DaP|gw1.70.49.1	DaP|estExt_Genewise1.C_1870040	DaP|NCBI_GNO_12300028	DaP|SNAP_00031428	DaP|SNAP_00031426	DaP|SNAP_00031429	DaP|SNAP_00027404	DaP|gw1.187.65.1
ORTHOGRP1073:	AcP|ACYPI005082-PA	AcP|ACYPI086730-PA	AcP|ACYPI086010-PA	AcP|ACYPI007440-PA	AcP|ACYPI081095-PA	AcP|ACYPI088388-PA	AcP|ACYPI009700-PA	AeA|AAEL015674-PA	AeA|AAEL015675-PA	AeA|AAEL015676-PA	AeA|AAEL015677-PA	AeA|AAEL015678-PA	AeA|AAEL015679-PA	AeA|AAEL015680-PA	AeA|AAEL015681-PA	AeA|AAEL015682-PA	AnG|AGAP012199-PA	AnG|AGAP012201-PA	AnG|AGAP012202-PA	AnG|AGAP012710-PA	AnG|AGAP012894-PA	ApM|GB44339-PA	ApM|GB44765-PA	ApM|GB47408-PA	CiL|CLEC003929-RA	CiL|CLEC025230-RA	CiL|CLEC025199-RA	CiL|CLEC025396-RA	CuQ|CPIJ012381-PA	CuQ|CPIJ012391-PA	CuQ|CPIJ012404-PA	CuQ|CPIJ012413-PA	CuQ|CPIJ012422-PA	CuQ|CPIJ012426-PA	DrM|FBpp0085281	DrM|FBpp0091113	DrM|FBpp0091115	DrM|FBpp0091117	DrM|FBpp0091119	DrM|FBpp0091121	DrM|FBpp0091123	DrM|FBpp0091125	DrM|FBpp0091127	DrM|FBpp0091129	DrM|FBpp0091131	DrM|FBpp0091133	DrM|FBpp0091135	DrM|FBpp0091137	DrM|FBpp0091139
ORTHOGRP1074:	AcP|ACYPI073451-PA	AcP|ACYPI060237-PA	AcP|ACYPI073071-PA	AcP|ACYPI084135-PA	AcP|ACYPI061057-PA	AcP|ACYPI086332-PA	AcP|ACYPI088694-PA	AcP|ACYPI40083-PA	AcP|ACYPI062037-PA	AcP|ACYPI088332-PA	AcP|ACYPI068941-PA	AcP|ACYPI065653-PA	AcP|ACYPI065511-PA	AcP|ACYPI069512-PA	AcP|ACYPI081130-PA	AcP|ACYPI083380-PA	AcP|ACYPI068750-PA	AcP|ACYPI089030-PA	AcP|ACYPI087414-PA	AcP|ACYPI066405-PA	AcP|ACYPI088738-PA	AcP|ACYPI073167-PA	AcP|ACYPI069308-PA	AcP|ACYPI48765-PA	AcP|ACYPI086918-PA	AcP|ACYPI24736-PA	AcP|ACYPI081025-PA	AcP|ACYPI073852-PA	AcP|ACYPI080471-PA	AcP|ACYPI088906-PA	AcP|ACYPI087121-PA	AcP|ACYPI088911-PA	AcP|ACYPI089383-PA	AcP|ACYPI087721-PA	AcP|ACYPI068176-PA	AcP|ACYPI27326-PA	AcP|ACYPI070809-PA	AcP|ACYPI083906-PA	AcP|ACYPI089533-PA	AcP|ACYPI083062-PA	AcP|ACYPI064686-PA	AcP|ACYPI080173-PA	AcP|ACYPI086829-PA	AcP|ACYPI082588-PA	AcP|ACYPI066160-PA	AcP|ACYPI23739-PA	AcP|ACYPI50926-PA	AcP|ACYPI083084-PA	AcP|ACYPI55591-PA
ORTHOGRP1075:	AcP|ACYPI001550-PA	AcP|ACYPI083054-PA	AcP|ACYPI067519-PA	AcP|ACYPI060995-PA	AcP|ACYPI35621-PA	AcP|ACYPI067385-PA	AcP|ACYPI55284-PA	AcP|ACYPI24366-PA	AcP|ACYPI49379-PA	AcP|ACYPI45969-PA	AcP|ACYPI31030-PA	AcP|ACYPI29057-PA	AcP|ACYPI34211-PA	AcP|ACYPI20255-PA	AcP|ACYPI082254-PA	AcP|ACYPI43290-PA	AcP|ACYPI40015-PA	AcP|ACYPI071281-PA	AcP|ACYPI084950-PA	AcP|ACYPI31810-PA	AcP|ACYPI51981-PA	AcP|ACYPI39229-PA	AcP|ACYPI51191-PA	AcP|ACYPI21309-PA	AcP|ACYPI25519-PA	AcP|ACYPI46475-PA	AcP|ACYPI086443-PA	AcP|ACYPI066664-PA	AcP|ACYPI087400-PA	AcP|ACYPI069377-PA	AcP|ACYPI085761-PA	AcP|ACYPI28393-PA	AcP|ACYPI20388-PA	AcP|ACYPI53269-PA	AcP|ACYPI52710-PA	AcP|ACYPI40614-PA	AcP|ACYPI064273-PA	AcP|ACYPI24805-PA	AcP|ACYPI28980-PA	AcP|ACYPI088274-PA	AcP|ACYPI069482-PA	AcP|ACYPI085356-PA	AcP|ACYPI54831-PA	AcP|ACYPI21596-PA	AcP|ACYPI083393-PA	AcP|ACYPI080825-PA	AcP|ACYPI46646-PA	AcP|ACYPI52945-PA	AcP|ACYPI39855-PA
ORTHOGRP1076:	AcP|ACYPI000685-PA	AcP|ACYPI073869-PA	AcP|ACYPI071726-PA	AcP|ACYPI005845-PA	AcP|ACYPI29859-PA	AcP|ACYPI20690-PA	AcP|ACYPI073541-PA	AcP|ACYPI40582-PA	AcP|ACYPI071756-PA	AcP|ACYPI32981-PA	AcP|ACYPI33738-PA	AcP|ACYPI004147-PA	AcP|ACYPI004050-PA	AcP|ACYPI005563-PA	AcP|ACYPI005970-PA	AcP|ACYPI073152-PA	AcP|ACYPI28165-PA	AcP|ACYPI50100-PA	AcP|ACYPI53423-PA	AcP|ACYPI009682-PA	AcP|ACYPI53703-PA	AcP|ACYPI004939-PA	AcP|ACYPI084704-PA	AcP|ACYPI062700-PA	AcP|ACYPI004060-PA	AcP|ACYPI008705-PA	AcP|ACYPI47868-PA	AcP|ACYPI071861-PA	AcP|ACYPI40070-PA	AcP|ACYPI081858-PA	AcP|ACYPI086113-PA	AcP|ACYPI080822-PA	AcP|ACYPI009256-PA	AcP|ACYPI073435-PA	AcP|ACYPI42094-PA	AcP|ACYPI29928-PA	AcP|ACYPI087025-PA	AcP|ACYPI006127-PA	AcP|ACYPI005381-PA	AcP|ACYPI47878-PA	AcP|ACYPI51040-PA	AcP|ACYPI26119-PA	AcP|ACYPI080755-PA	AcP|ACYPI067043-PA	AcP|ACYPI41923-PA	AcP|ACYPI087820-PA	AcP|ACYPI26786-PA	AcP|ACYPI010194-PA	AcP|ACYPI23757-PA
ORTHOGRP1077:	AcP|ACYPI002443-PA	AcP|ACYPI061601-PA	AcP|ACYPI006917-PA	AcP|ACYPI065942-PA	AeA|AAEL011467-PA	AeA|AAEL012199-PA	AeA|AAEL012340-PA	AeA|AAEL014921-PA	AnG|AGAP003500-PA	AnG|AGAP003501-PA	CiL|CLEC001105-RA	CiL|CLEC003517-RA	DaP|estExt_fgenesh1_pg.C_180152	DaP|NCBI_GNO_0300502	DaP|NCBI_GNO_1800169	DaP|NCBI_GNO_19100020	DaP|e_gw1.77.78.1	DaP|NCBI_GNO_0700007	DaP|NCBI_GNO_2500153	DaP|PASA_GEN_18200009	DaP|NCBI_GNO_0700008	DaP|NCBI_GNO_0700004	DaP|e_gw1.17.224.1	DaP|PASA_GEN_10000001	DaP|PASA_GEN_18200018	DaP|e_gw1.182.10.1	DaP|PASA_GEN_7700067	DaP|SNAP_00004203	MuD|MDOA005247-PA	MuD|MDOA005483-PA	SoI|SINV12257-PA	SoI|SINV13606-PA	SoI|SINV13607-PA	SoI|SINV13608-PA	SoI|SINV16810-PA	SoI|SINV13600-PA	SoI|SINV13603-PA	TrC|XP_001813143.1	TrC|XP_973187.1	TrC|XP_973103.2	TrC|XP_008192578.1	TrC|XP_973063.1	AcP|ACYPI006280-PA	AeA|AAEL012350-PA	BoM|BGIBMGA011777-TA	CeC|aaaipase.12	CiL|CLEC006581-RA	CuQ|CPIJ002715-PA	DrM|FBpp0079693
ORTHOGRP1078:	AcP|ACYPI006463-PA	AcP|ACYPI069437-PA	AcP|ACYPI073870-PA	AcP|ACYPI45266-PA	AnG|AGAP007905-PA	AnG|AGAP007924-PA	ApM|GB46325-PA	ApM|GB47470-PA	ApM|GB53008-PA	CiL|CLEC003546-RA	CiL|CLEC007960-RA	CuQ|CPIJ001492-PA	CuQ|CPIJ010084-PA	DaP|gw1.1.3.1	DaP|NCBI_GNO_11500021	DaP|SNAP_00001437	DrM|FBpp0077167	DrM|FBpp0077708	DrM|FBpp0311915	MaS|Msex2.07650-RB	MaS|Msex2.07855-RA	PeH|PHUM117300-PA	PeH|PHUM348500-PA	PeH|PHUM602350-PA	TrC|XP_008192580.1	TrC|XP_008201606.1	TrC|XP_971084.2	AeA|AAEL000700-PA	AeA|AAEL006534-PA	BoM|BGIBMGA010453-TA	BoM|BGIBMGA010597-TA	BoM|BGIBMGA013730-TA	CeC|XM_004537636.2	CeC|XM_012304674.1	CeC|XM_012306235.1	CiL|CLEC008273-RA	CiL|CLEC008277-RA	CuQ|CPIJ002424-PA	MaS|Msex2.07854-RA	MuD|MDOA002761-PA	MuD|MDOA009593-PA	SoI|SINV26182-PA	AeA|AAEL011164-PA	AeA|AAEL011166-PA	AnG|AGAP028627-PA	ApM|GB52224-PA	CiL|CLEC003549-RA	CiL|CLEC007955-RA	CuQ|CPIJ018227-PA
ORTHOGRP1079:	AcP|ACYPI068883-PA	AcP|ACYPI066429-PA	AcP|ACYPI066712-PA	AcP|ACYPI063247-PA	AcP|ACYPI22927-PA	AcP|ACYPI54232-PA	AcP|ACYPI50117-PA	AcP|ACYPI40416-PA	AcP|ACYPI41885-PA	AcP|ACYPI32274-PA	AcP|ACYPI36408-PA	AcP|ACYPI27879-PA	AcP|ACYPI55971-PA	AcP|ACYPI071203-PA	AcP|ACYPI066039-PA	AcP|ACYPI45592-PA	AcP|ACYPI27876-PA	AcP|ACYPI38935-PA	AcP|ACYPI22132-PA	AcP|ACYPI36436-PA	AcP|ACYPI40378-PA	AcP|ACYPI46168-PA	AcP|ACYPI081344-PA	AcP|ACYPI081801-PA	AcP|ACYPI42630-PA	AcP|ACYPI54321-PA	AcP|ACYPI42360-PA	AcP|ACYPI33822-PA	AcP|ACYPI27624-PA	AcP|ACYPI44969-PA	AcP|ACYPI26342-PA	AcP|ACYPI081983-PA	AcP|ACYPI49640-PA	AcP|ACYPI39834-PA	AcP|ACYPI38936-PA	AcP|ACYPI54753-PA	AcP|ACYPI42721-PA	AcP|ACYPI27079-PA	AcP|ACYPI44749-PA	AcP|ACYPI089158-PA	AcP|ACYPI40993-PA	AcP|ACYPI28856-PA	AcP|ACYPI48731-PA	AcP|ACYPI082763-PA	AcP|ACYPI44750-PA	AcP|ACYPI066529-PA	AcP|ACYPI34540-PA	AcP|ACYPI43067-PA	AcP|ACYPI33503-PA
ORTHOGRP1080:	DaP|estExt_Genewise1.C_1920004	DaP|estExt_Genewise1.C_960045	DaP|e_gw1.96.66.1	DaP|gw1.192.32.1	DaP|gw1.96.59.1	DaP|gw1.96.60.1	DaP|gw1.96.61.1	DaP|gw1.96.62.1	DaP|NCBI_GNO_27900005	DaP|PASA_GEN_8600036	DaP|NCBI_GNO_202500001	DaP|gw1.86.113.1	DaP|fgenesh1_pg.C_scaffold_114000028	DaP|gw1.96.65.1	DaP|gw1.788.4.1	DaP|gw1.96.56.1	DaP|SNAP_00031620	DaP|gw1.114.48.1	DaP|PASA_GEN_27900002	DaP|SNAP_00019526	DaP|estExt_Genewise1.C_360101	DaP|e_gw1.36.163.1	DaP|fgenesh1_pg.C_scaffold_36000045	DaP|e_gw1.58.161.1	DaP|NCBI_GNO_3600048	DaP|e_gw1.4.808.1	DaP|fgenesh1_pg.C_scaffold_258000001	DaP|estExt_Genewise1Plus.C_960062	DaP|NCBI_GNO_8600005	DaP|estExt_Genewise1Plus.C_1920001	DaP|fgenesh1_pg.C_scaffold_613000002	DaP|fgenesh1_pg.C_scaffold_96000070	DaP|NCBI_GNO_8600001	DaP|SNAP_00024867	DaP|NCBI_GNO_1500271	DaP|fgenesh1_pg.C_scaffold_36000039	DaP|e_gw1.91.111.1	DaP|SNAP_00026632	DaP|NCBI_GNO_9100004	DaP|SNAP_00028978	DaP|SNAP_00019529	DaP|e_gw1.279.8.1	DaP|PASA_GEN_9600017	DaP|fgenesh1_pg.C_scaffold_1012000002	DaP|SNAP_00014546	DaP|SNAP_00008734	DaP|SNAP_00002358	DaP|SNAP_00002357	DaP|NCBI_GNO_0400011
ORTHOGRP1081:	AcP|ACYPI000139-PA	AcP|ACYPI001236-PA	AcP|ACYPI002815-PA	AcP|ACYPI007698-PA	AcP|ACYPI007964-PA	AcP|ACYPI063380-PA	AcP|ACYPI080391-PA	AcP|ACYPI25955-PA	AcP|ACYPI33205-PA	AcP|ACYPI35894-PA	AcP|ACYPI38342-PA	AcP|ACYPI44101-PA	AcP|ACYPI48423-PA	AcP|ACYPI001677-PA	AcP|ACYPI004931-PA	AcP|ACYPI29093-PA	AcP|ACYPI000547-PA	AcP|ACYPI063306-PA	AcP|ACYPI003056-PA	AcP|ACYPI005983-PA	AcP|ACYPI003753-PA	AcP|ACYPI063462-PA	AcP|ACYPI072891-PA	AcP|ACYPI083610-PA	AcP|ACYPI004690-PA	AcP|ACYPI48957-PA	AcP|ACYPI35893-PA	AcP|ACYPI006569-PA	AcP|ACYPI001814-PA	AcP|ACYPI28630-PA	AcP|ACYPI084168-PA	AcP|ACYPI060818-PA	AcP|ACYPI010037-PA	AcP|ACYPI54370-PA	AcP|ACYPI29244-PA	AcP|ACYPI48955-PA	AcP|ACYPI53956-PA	AcP|ACYPI45179-PA	AcP|ACYPI082624-PA	AcP|ACYPI083317-PA	AcP|ACYPI064278-PA	AcP|ACYPI50025-PA	AcP|ACYPI51107-PA	AcP|ACYPI38341-PA	AcP|ACYPI071373-PA	AcP|ACYPI37727-PA	AcP|ACYPI088035-PA	AcP|ACYPI56224-PA	AcP|ACYPI085185-PA
ORTHOGRP1082:	AcP|ACYPI000328-PA	AcP|ACYPI001007-PA	AcP|ACYPI001540-PA	AcP|ACYPI004188-PA	AcP|ACYPI006233-PA	AcP|ACYPI007327-PA	AcP|ACYPI008874-PA	AcP|ACYPI009012-PA	AeA|AAEL002848-PA	AeA|AAEL002851-PA	AeA|AAEL005052-PA	AeA|AAEL005084-PA	AnG|AGAP005293-PB	AnG|AGAP008622-PA	AnG|AGAP010510-PA	AnG|AGAP010929-PA	ApM|GB41707-PA	ApM|GB44074-PA	ApM|GB44133-PA	ApM|GB44134-PA	BoM|BGIBMGA001683-TA	BoM|BGIBMGA001707-TA	BoM|BGIBMGA003296-TA	BoM|BGIBMGA003442-TA	BoM|BGIBMGA004603-TA	BoM|BGIBMGA009131-TA	BoM|BGIBMGA009132-TA	BoM|BGIBMGA009133-TA	CeC|aaaeta-Tubulin.1	CeC|aaaeta-Tubulin.2	CeC|aaaeta-Tubulin.3	CeC|XM_004523002.2	CiL|CLEC002105-RA	CiL|CLEC003944-RA	CiL|CLEC005863-RA	CiL|CLEC007800-RA	CiL|CLEC009378-RA	CiL|CLEC009407-RA	CuQ|CPIJ000407-PA	CuQ|CPIJ003260-PA	CuQ|CPIJ003263-PA	CuQ|CPIJ003635-PA	DaP|PASA_GEN_0400273	DaP|PASA_GEN_11000016	DaP|PASA_GEN_1900096	DrM|FBpp0081524	DrM|FBpp0085720	DrM|FBpp0306927	DrM|FBpp0310087
ORTHOGRP1083:	AcP|ACYPI006035-PA	AcP|ACYPI006969-PA	AcP|ACYPI009912-PA	AcP|ACYPI073036-PA	AeA|AAEL001673-PA	AeA|AAEL001928-PA	AeA|AAEL001951-PA	AeA|AAEL004616-PA	AeA|AAEL004631-PA	AeA|AAEL005961-PA	AeA|AAEL005964-PA	AeA|AAEL009451-PA	AeA|AAEL011197-PB	AnG|AGAP000651-PA	AnG|AGAP001676-PA	AnG|AGAP005095-PA	AnG|AGAP011515-PA	AnG|AGAP011516-PA	ApM|GB41306-PA	ApM|GB41308-PA	ApM|GB41310-PA	ApM|GB43029-PA	ApM|GB44311-PA	ApM|GB54339-PA	BoM|BGIBMGA005576-TA	BoM|BGIBMGA013945-TA	BoM|BGIBMGA009821-TA	CeC|XM_004518079.2	CeC|XM_004518844.2	CeC|XM_004526420.2	CeC|XM_004527356.2	CeC|XM_004529972.2	CiL|CLEC001484-RA	CiL|CLEC009650-RD	CiL|CLEC012439-RA	CuQ|CPIJ005785-PA	CuQ|CPIJ005786-PA	CuQ|CPIJ009808-PA	CuQ|CPIJ012090-PA	CuQ|CPIJ012570-PA	CuQ|CPIJ012572-PA	CuQ|CPIJ012573-PA	CuQ|CPIJ012574-PA	CuQ|CPIJ016462-PA	DaP|estExt_fgenesh1_pg.C_1190006	DaP|PIR_estExt_Genewise1Plus.C_20413	DaP|PIR_fgenesh1_pm.C_scaffold_66000006	DaP|PIR_PASA_GEN_0100278	DaP|PIR_PASA_GEN_0400163
ORTHOGRP1084:	DaP|SNAP_00033226	DaP|fgenesh1_pg.C_scaffold_151000031	DaP|fgenesh1_pg.C_scaffold_82000025	DaP|fgenesh1_pg.C_scaffold_618000001	DaP|NCBI_GNO_64600001	DaP|SNAP_00042079	DaP|NCBI_GNO_10800020	DaP|SNAP_00037760	DaP|SNAP_00035206	DaP|SNAP_00027853	DaP|NCBI_GNO_225000001	DaP|fgenesh1_pg.C_scaffold_98000052	DaP|SNAP_00018196	DaP|fgenesh1_pg.C_scaffold_98000051	DaP|SNAP_00012093	DaP|SNAP_00014024	DaP|NCBI_GNO_17500006	DaP|NCBI_GNO_489400001	DaP|NCBI_GNO_4500071	DaP|NCBI_GNO_48000001	DaP|NCBI_GNO_87300001	DaP|NCBI_GNO_941700002	DaP|NCBI_GNO_5500106	DaP|fgenesh1_pg.C_scaffold_35000120	DaP|SNAP_00032253	DaP|NCBI_GNO_25100007	DaP|NCBI_GNO_4100021	DaP|NCBI_GNO_432500001	DaP|NCBI_GNO_10900008	DaP|NCBI_GNO_547400001	DaP|NCBI_GNO_1200272	DaP|NCBI_GNO_32700009	DaP|SNAP_00029105	DaP|NCBI_GNO_2700037	DaP|SNAP_00026581	DaP|NCBI_GNO_115600002	DaP|SNAP_00016744	DaP|NCBI_GNO_234600003	DaP|NCBI_GNO_87700003	DaP|SNAP_00037145	DaP|SNAP_00045618	DaP|SNAP_00043286	DaP|SNAP_00035342	DaP|SNAP_00035343	DaP|SNAP_00038347	DaP|SNAP_00043766	DaP|SNAP_00043764	DaP|SNAP_00045250	DaP|NCBI_GNO_31900008
ORTHOGRP1085:	AcP|ACYPI000107-PA	AcP|ACYPI005786-PA	AcP|ACYPI007120-PA	AcP|ACYPI52004-PA	AcP|ACYPI061978-PA	AcP|ACYPI009115-PA	AcP|ACYPI006512-PA	AcP|ACYPI001592-PA	AcP|ACYPI24795-PA	AcP|ACYPI004263-PA	AcP|ACYPI49107-PA	AcP|ACYPI34639-PA	AcP|ACYPI083503-PA	AcP|ACYPI51173-PA	AcP|ACYPI38109-PA	AcP|ACYPI064496-PA	AcP|ACYPI063610-PA	AcP|ACYPI008646-PA	AcP|ACYPI004541-PA	AcP|ACYPI23840-PA	AcP|ACYPI20869-PA	AcP|ACYPI003181-PA	AcP|ACYPI065768-PA	AcP|ACYPI069912-PA	AcP|ACYPI23603-PA	AcP|ACYPI46757-PA	AcP|ACYPI53518-PA	AcP|ACYPI002423-PA	AcP|ACYPI35413-PA	AcP|ACYPI49165-PA	AcP|ACYPI24504-PA	AcP|ACYPI47778-PA	AcP|ACYPI26521-PA	AcP|ACYPI071485-PA	AcP|ACYPI064375-PA	AcP|ACYPI065404-PA	AcP|ACYPI003088-PA	AcP|ACYPI073075-PA	AcP|ACYPI22370-PA	AcP|ACYPI009421-PA	AcP|ACYPI064216-PA	AcP|ACYPI072055-PA	AcP|ACYPI56093-PA	AcP|ACYPI008648-PA	AcP|ACYPI087851-PA	AcP|ACYPI43179-PA	AcP|ACYPI085806-PA	AcP|ACYPI50123-PA	AcP|ACYPI38948-PA
ORTHOGRP1086:	AcP|ACYPI001720-PA	AcP|ACYPI004464-PA	AcP|ACYPI009802-PA	AcP|ACYPI063394-PA	AcP|ACYPI084470-PA	AeA|AAEL003498-PA	AeA|AAEL010606-PA	AeA|AAEL011284-PA	AeA|AAEL013409-PA	AnG|AGAP004902-PA	AnG|AGAP005219-PA	AnG|AGAP007092-PA	AnG|AGAP010884-PA	ApM|GB44159-PA	ApM|GB45774-PA	ApM|GB49767-PA	ApM|GB53701-PA	ApM|GB54069-PA	ApM|GB55648-PA	BoM|BGIBMGA005747-TA	BoM|BGIBMGA013795-TA	BoM|BGIBMGA013794-TA	CeC|Dscam-RA.1	CeC|XM_004526104.2	CeC|XM_012301190.1	CeC|XM_012304030.1	CeC|XM_012306351.1	CiL|CLEC001149-RA	CiL|CLEC004314-RA	CiL|CLEC011553-RA	CuQ|CPIJ000087-PA	CuQ|CPIJ006173-PA	CuQ|CPIJ007041-PA	DrM|FBpp0303245	DrM|FBpp0305766	DrM|FBpp0306847	DrM|FBpp0308278	MaS|Msex2.00990-RA	MaS|Msex2.02990-RB	MaS|Msex2.05265-RA	MaS|Msex2.06368-RB	MaS|Msex2.09537-RA	MuD|MDOA001583-PA	MuD|MDOA004974-PA	MuD|MDOA008698-PA	MuD|MDOA012424-PA	PeH|PHUM031590-PA	PeH|PHUM163340-PA	PeH|PHUM427190-PA
ORTHOGRP1087:	AcP|ACYPI004687-PA	AcP|ACYPI006975-PA	AcP|ACYPI008906-PA	AcP|ACYPI071399-PA	AcP|ACYPI006027-PA	AcP|ACYPI087808-PA	AeA|AAEL002506-PA	AeA|AAEL002511-PA	AeA|AAEL002538-PA	AnG|AGAP000798-PA	AnG|AGAP000801-PB	AnG|AGAP000803-PA	AnG|AGAP002797-PB	AnG|AGAP012447-PA	ApM|GB49268-PA	ApM|GB49273-PA	ApM|GB49275-PA	ApM|GB53122-PA	BoM|BGIBMGA011486-TA	BoM|BGIBMGA011528-TA	CeC|XM_004523509.2	CeC|XM_004531024.2	CeC|XM_012300828.1	CeC|XM_004524574.2	CeC|XM_004531022.2	CeC|XM_012300053.1	CiL|CLEC006914-RA	CiL|CLEC006916-RA	DaP|e_gw1.47.51.1	DaP|e_gw1.47.62.1	DaP|NCBI_GNO_0100190	DaP|NCBI_GNO_8700065	DrM|FBpp0083346	DrM|FBpp0110134	DrM|FBpp0307024	DrM|FBpp0083391	DrM|FBpp0110195	DrM|FBpp0305854	DrM|FBpp0311188	MuD|MDOA004067-PA	MuD|MDOA010259-PA	MuD|MDOA004606-PA	MuD|MDOA011463-PA	PeH|PHUM253980-PA	PeH|PHUM518040-PA	PeH|PHUM518050-PA	PeH|PHUM536820-PA	PeH|PHUM570680-PA	TrC|XP_008191079.1
ORTHOGRP1088:	AeA|AAEL000087-PA	AeA|AAEL001794-PA	AeA|AAEL001802-PA	AeA|AAEL008607-PA	AeA|AAEL001163-PA	AeA|AAEL017023-PB	AeA|AAEL014755-PA	AnG|AGAP008364-PA	AnG|AGAP008366-PA	AnG|AGAP010812-PA	AnG|AGAP010815-PA	AnG|AGAP010814-PA	AnG|AGAP010816-PA	AnG|AGAP010818-PA	AnG|AGAP010819-PA	AnG|AGAP010830-PA	AnG|AGAP010831-PA	AnG|AGAP010832-PA	CeC|Tep2-RA.1	CeC|Tep2-RB.1	CeC|Tep2-RC.1	CeC|Tep2-RD.1	CeC|Tep2-RE.1	CeC|Tep2-RF.1	CeC|Thioester-containing.1	CeC|Thioester-containing.2	CeC|Thioester-containing.4	CeC|Thioester-containing.5	CeC|Thioester-containing.6	CeC|Thioester-containing.3	CuQ|CPIJ000345-PA	CuQ|CPIJ000346-PA	CuQ|CPIJ000348-PA	CuQ|CPIJ000347-PA	CuQ|CPIJ001747-PK	CuQ|CPIJ006840-PA	CuQ|CPIJ004127-PA	CuQ|CPIJ020143-PA	DrM|FBpp0079101	DrM|FBpp0080369	DrM|FBpp0303748	DrM|FBpp0307461	MuD|MDOA000249-PA	MuD|MDOA003210-PA	MuD|MDOA004399-PA	MuD|MDOA005965-PA	MuD|MDOA006909-PA	MuD|MDOA007611-PA	MuD|MDOA008081-PA
ORTHOGRP1089:	CuQ|CPIJ002487-PA	CuQ|CPIJ008631-PA	CuQ|CPIJ006956-PA	CuQ|CPIJ006131-PA	CuQ|CPIJ016257-PA	CuQ|CPIJ002596-PA	CuQ|CPIJ012286-PA	CuQ|CPIJ013615-PA	CuQ|CPIJ010081-PA	CuQ|CPIJ012246-PA	CuQ|CPIJ004759-PA	CuQ|CPIJ016596-PA	CuQ|CPIJ009970-PA	CuQ|CPIJ017312-PA	CuQ|CPIJ019754-PA	CuQ|CPIJ016595-PA	CuQ|CPIJ014729-PA	CuQ|CPIJ019731-PA	CuQ|CPIJ018584-PA	CuQ|CPIJ018894-PA	CuQ|CPIJ018983-PA	CuQ|CPIJ013813-PA	CuQ|CPIJ010167-PA	CuQ|CPIJ007214-PA	CuQ|CPIJ017252-PA	CuQ|CPIJ008630-PA	CuQ|CPIJ016465-PA	CuQ|CPIJ008459-PA	CuQ|CPIJ009318-PA	CuQ|CPIJ003049-PA	CuQ|CPIJ007211-PA	CuQ|CPIJ019531-PA	CuQ|CPIJ015290-PA	CuQ|CPIJ005447-PA	CuQ|CPIJ019150-PA	CuQ|CPIJ018873-PA	CuQ|CPIJ018754-PA	CuQ|CPIJ015258-PA	CuQ|CPIJ017428-PA	CuQ|CPIJ013299-PA	CuQ|CPIJ019615-PA	CuQ|CPIJ012272-PA	CuQ|CPIJ013617-PA	CuQ|CPIJ007208-PA	CuQ|CPIJ013844-PA	CuQ|CPIJ004510-PA	CuQ|CPIJ018266-PA	CuQ|CPIJ009951-PA	CuQ|CPIJ016799-PA
ORTHOGRP1090:	DaP|estExt_fgenesh1_pg.C_130126	DaP|PASA_GEN_1300070	DaP|estExt_Genewise1Plus.C_90080	DaP|estExt_fgenesh1_pg.C_90058	DaP|estExt_Genewise1Plus.C_90310	DaP|SNAP_00018134	DaP|PASA_GEN_5100032	DaP|PASA_GEN_6000065	DaP|e_gw1.9.236.1	DaP|NCBI_GNO_2800198	DaP|SNAP_00018141	DaP|e_gw1.9.486.1	DaP|estExt_Genewise1Plus.C_510144	DaP|PASA_GEN_5100031	DaP|gw1.4.920.1	DaP|estExt_fgenesh1_pg.C_400096	DaP|estExt_Genewise1.C_15140001	DaP|SNAP_00015594	DaP|e_gw1.9.498.1	DaP|PASA_GEN_5100082	DaP|gw1.40.181.1	DaP|NCBI_GNO_0400495	DaP|estExt_Genewise1.C_400149	DaP|e_gw1.13.486.1	DaP|SNAP_00015587	DaP|NCBI_GNO_0400499	DaP|gw1.4.921.1	DaP|estExt_fgenesh1_pg.C_400066	DaP|fgenesh1_pg.C_scaffold_4000488	DaP|e_gw1.51.116.1	DaP|NCBI_GNO_4000088	DaP|gw1.14.271.1	DaP|SNAP_00002951	DaP|gw1.51.118.1	DaP|PASA_GEN_0400365	DaP|gw1.40.237.1	DaP|fgenesh1_pg.C_scaffold_40000079	DaP|fgenesh1_pg.C_scaffold_4000494	DaP|PASA_GEN_0400360	DaP|gw1.4639.1.1	DaP|gw1.40.138.1	DaP|e_gw1.40.157.1	DaP|e_gw1.4.975.1	DaP|PASA_GEN_0400149	DaP|NCBI_GNO_3200010	DaP|gw1.4.924.1	DaP|e_gw1.54.99.1	DaP|gw1.4.917.1	DaP|PASA_GEN_140000001
ORTHOGRP1091:	AcP|ACYPI001092-PA	AcP|ACYPI001203-PA	AcP|ACYPI002583-PA	AcP|ACYPI003165-PA	AcP|ACYPI005810-PA	AcP|ACYPI010198-PA	AcP|ACYPI067691-PA	AcP|ACYPI070333-PA	AcP|ACYPI071951-PA	AcP|ACYPI080787-PA	AcP|ACYPI22605-PA	AcP|ACYPI22813-PA	AcP|ACYPI33244-PA	AcP|ACYPI43770-PA	AcP|ACYPI089346-PA	AcP|ACYPI067721-PA	AeA|AAEL005806-PA	AeA|AAEL012217-PA	AeA|AAEL015248-PA	AeA|AAEL011291-PA	AeA|AAEL011292-PA	AnG|AGAP000885-PA	AnG|AGAP013001-PA	ApM|GB42427-PA	ApM|GB42484-PA	CeC|aaaeptidase.23	CeC|aaaeptidase.24	DaP|estExt_Genewise1.C_1630041	DaP|estExt_Genewise1Plus.C_1630026	DaP|estExt_Genewise1Plus.C_1630032	DaP|estExt_Genewise1Plus.C_1630034	DaP|estExt_Genewise1Plus.C_200273	DaP|e_gw1.110.13.1	DaP|NCBI_GNO_12200014	DaP|NCBI_GNO_16300015	DaP|NCBI_GNO_2000072	DaP|PASA_GEN_16300030	DaP|PASA_GEN_1900115	DaP|PASA_GEN_28500008	DaP|SNAP_00011458	DaP|e_gw1.163.78.1	DaP|fgenesh1_pg.C_scaffold_163000055	DaP|NCBI_GNO_0100210	DrM|FBpp0084751	DrM|FBpp0306891	DrM|FBpp0297162	DrM|FBpp0304704	MuD|MDOA006698-PA	MuD|MDOA007497-PA
ORTHOGRP1092:	AcP|ACYPI061331-PA	AcP|ACYPI089474-PA	AcP|ACYPI40885-PA	AcP|ACYPI067899-PA	AcP|ACYPI064745-PA	AcP|ACYPI064444-PA	AcP|ACYPI081496-PA	AcP|ACYPI084079-PA	AcP|ACYPI088900-PA	AcP|ACYPI39200-PA	AcP|ACYPI085361-PA	AcP|ACYPI061855-PA	AcP|ACYPI32191-PA	AcP|ACYPI083353-PA	AcP|ACYPI087173-PA	AcP|ACYPI068597-PA	AcP|ACYPI087227-PA	AcP|ACYPI23375-PA	AcP|ACYPI083680-PA	AcP|ACYPI080542-PA	AcP|ACYPI080796-PA	AcP|ACYPI30927-PA	AcP|ACYPI084901-PA	AcP|ACYPI085112-PA	AcP|ACYPI080836-PA	AcP|ACYPI51449-PA	AcP|ACYPI080900-PA	AcP|ACYPI084639-PA	AcP|ACYPI081436-PA	AcP|ACYPI43858-PA	AcP|ACYPI41348-PA	AcP|ACYPI081600-PA	AcP|ACYPI080727-PA	AcP|ACYPI073508-PA	AcP|ACYPI088106-PA	AcP|ACYPI45284-PA	AcP|ACYPI081488-PA	AcP|ACYPI081041-PA	AcP|ACYPI40949-PA	AcP|ACYPI070679-PA	AcP|ACYPI064317-PA	AcP|ACYPI47211-PA	AcP|ACYPI080635-PA	AcP|ACYPI53251-PA	AcP|ACYPI080073-PA	AcP|ACYPI35829-PA	AcP|ACYPI083144-PA	AcP|ACYPI088088-PA	AcP|ACYPI51890-PA
ORTHOGRP1093:	SoI|SINV17917-PA	SoI|SINV10057-PA	SoI|SINV12839-PA	SoI|SINV13149-PA	SoI|SINV17051-PA	SoI|SINV16846-PA	SoI|SINV10097-PA	SoI|SINV24227-PA	SoI|SINV13491-PA	SoI|SINV24506-PA	SoI|SINV25975-PA	SoI|SINV11494-PA	SoI|SINV19228-PA	SoI|SINV11950-PA	SoI|SINV10134-PA	SoI|SINV26408-PA	SoI|SINV23932-PA	SoI|SINV26415-PA	SoI|SINV10298-PA	SoI|SINV15232-PA	SoI|SINV12123-PA	SoI|SINV22168-PA	SoI|SINV22696-PA	SoI|SINV11930-PA	SoI|SINV14168-PA	SoI|SINV13656-PA	SoI|SINV23325-PA	SoI|SINV16178-PA	SoI|SINV13735-PA	SoI|SINV22567-PA	SoI|SINV10546-PA	SoI|SINV25971-PA	SoI|SINV16457-PA	SoI|SINV17238-PA	SoI|SINV20380-PA	SoI|SINV15918-PA	SoI|SINV19227-PA	SoI|SINV19397-PA	SoI|SINV16168-PA	SoI|SINV10308-PA	SoI|SINV10355-PA	SoI|SINV25068-PA	SoI|SINV26033-PA	SoI|SINV13760-PA	SoI|SINV19072-PA	SoI|SINV23871-PA	SoI|SINV26244-PA	SoI|SINV16408-PA	SoI|SINV16173-PA
ORTHOGRP1094:	AcP|ACYPI002754-PA	AcP|ACYPI005417-PA	AcP|ACYPI008268-PA	AcP|ACYPI008698-PA	AeA|AAEL000633-PA	AeA|AAEL000671-PA	AeA|AAEL002583-PA	AeA|AAEL004000-PA	AeA|AAEL009551-PA	AnG|AGAP011186-PA	AnG|AGAP011187-PA	AnG|AGAP012326-PA	AnG|AGAP012385-PA	AnG|AGAP012387-PA	ApM|GB43456-PA	ApM|GB48396-PA	ApM|GB48399-PA	ApM|GB48426-PA	BoM|BGIBMGA011025-TA	BoM|BGIBMGA011037-TA	BoM|BGIBMGA011038-TA	BoM|BGIBMGA011082-TA	BoM|BGIBMGA011084-TA	BoM|BGIBMGA011085-TA	CeC|18.1	CeC|aaaollo-RA.1	CeC|Toll.1	CeC|Toll.8	CiL|CLEC003287-RA	CiL|CLEC011496-RA	CiL|CLEC011498-RA	CiL|CLEC013100-RA	CuQ|CPIJ013183-PA	CuQ|CPIJ016598-PA	CuQ|CPIJ018010-PA	CuQ|CPIJ018030-PA	CuQ|CPIJ018343-PA	CuQ|CPIJ019764-PA	DaP|e_gw1.250.1.1	DaP|fgenesh1_pm.C_scaffold_32000020	DaP|gw1.138.26.1	DrM|FBpp0075360	DrM|FBpp0085620	DrM|FBpp0085638	DrM|FBpp0297411	MaS|Msex2.03950-RA	MaS|Msex2.03960-RA	MaS|Msex2.03961-RA	MaS|Msex2.03963-RA
ORTHOGRP1095:	AeA|AAEL006157-PA	AeA|AAEL006163-PA	AeA|AAEL010367-PA	AeA|AAEL010370-PA	AeA|AAEL010372-PA	AeA|AAEL010380-PA	AeA|AAEL010382-PA	AeA|AAEL010384-PA	AeA|AAEL010391-PA	AnG|AGAP005636-PA	AnG|AGAP005637-PA	AnG|AGAP005638-PA	AnG|AGAP006220-PA	AnG|AGAP006221-PA	AnG|AGAP006224-PA	AnG|AGAP006225-PA	AnG|AGAP006226-PA	BoM|BGIBMGA008244-TA	BoM|BGIBMGA008268-TA	BoM|BGIBMGA008418-TA	BoM|BGIBMGA008421-TA	BoM|BGIBMGA008439-TA	BoM|BGIBMGA008440-TA	CeC|XM_004537184.2	CeC|XM_004537185.2	CeC|XM_004537308.2	CuQ|CPIJ004121-PA	CuQ|CPIJ013919-PA	CuQ|CPIJ013920-PA	CuQ|CPIJ013921-PA	CuQ|CPIJ013922-PA	CuQ|CPIJ013934-PA	CuQ|CPIJ016888-PA	CuQ|CPIJ016889-PA	CuQ|CPIJ017835-PA	CuQ|CPIJ017836-PA	DaP|NCBI_GNO_0800203	DaP|PASA_GEN_0800157	DrM|FBpp0082604	DrM|FBpp0082608	DrM|FBpp0311435	DrM|FBpp0390664	MaS|Msex2.07008-RA	MaS|Msex2.08451-RA	MaS|Msex2.08452-RA	MaS|Msex2.08460-RA	MaS|Msex2.11456-RA	MaS|Msex2.13279-RB	MaS|Msex2.13479-RB
ORTHOGRP1096:	CiL|CLEC001720-RA	CiL|CLEC003615-RA	CiL|CLEC003782-RA	DaP|estExt_fgenesh1_kg.C_180010	DaP|PASA_GEN_1800045	DaP|fgenesh1_kg.C_scaffold_90000003	DaP|estExt_fgenesh1_pg.C_180158	DaP|estExt_fgenesh1_kg.C_5090001	DaP|e_gw1.18.141.1	DaP|PASA_GEN_1300108	DaP|estExt_Genewise1Plus.C_180180	DaP|estExt_Genewise1Plus.C_180185	DaP|e_gw1.46.112.1	DaP|NCBI_GNO_0900381	DaP|PASA_GEN_1800049	DaP|estExt_fgenesh1_kg.C_180013	DaP|NCBI_GNO_9000056	DaP|PASA_GEN_1800047	DaP|SNAP_00036967	DaP|SNAP_00035982	DaP|SNAP_00005573	DaP|PASA_GEN_1300089	DaP|SNAP_00036965	DaP|estExt_Genewise1Plus.C_800074	DaP|PASA_GEN_1800140	DaP|SNAP_00036144	DaP|PASA_GEN_7400025	DaP|e_gw1.333.3.1	MuD|MDOA001464-PA	MuD|MDOA005661-PA	MuD|MDOA003021-PA	MuD|MDOA005067-PA	MuD|MDOA011264-PA	MuD|MDOA013834-PA	AcP|ACYPI005632-PA	AeA|AAEL004557-PA	AnG|AGAP004498-PA	ApM|GB50062-PA	BoM|BGIBMGA010842-TA	CeC|XM_004534308.2	CiL|CLEC002739-RA	CuQ|CPIJ012993-PA	DrM|FBpp0311929	MaS|Msex2.04687-RA	MuD|MDOA013592-PA	PeH|PHUM461020-PA	SoI|SINV12903-PA	TrC|XP_967017.1	AeA|AAEL006338-PA
ORTHOGRP1097:	CiL|CLEC012754-RA	CiL|CLEC012755-RA	CiL|CLEC012764-RA	CiL|CLEC012760-RA	CiL|CLEC012766-RA	DaP|estExt_fgenesh1_pg.C_110240	DaP|fgenesh1_pg.C_scaffold_155000040	DaP|NCBI_GNO_15500044	DaP|fgenesh1_pg.C_scaffold_155000041	DaP|NCBI_GNO_1100083	DaP|NCBI_GNO_42200011	DaP|SNAP_00035517	DaP|SNAP_00010291	DaP|NCBI_GNO_2100082	DaP|SNAP_00040250	DaP|SNAP_00023899	DaP|SNAP_00023902	DaP|NCBI_GNO_5600066	MuD|MDOA000587-PA	MuD|MDOA009936-PA	MuD|MDOA013245-PA	MuD|MDOA009783-PA	MuD|MDOA007036-PA	MuD|MDOA003148-PA	MuD|MDOA001682-PA	TrC|XP_001807041.1	TrC|XP_008195473.1	TrC|XP_008195691.1	TrC|XP_008195474.1	TrC|XP_008195690.1	TrC|XP_974231.1	TrC|XP_008195472.1	TrC|XP_008195475.1	TrC|XP_974284.1	TrC|XP_974310.1	TrC|XP_008191740.1	TrC|XP_971728.1	TrC|XP_967001.1	TrC|XP_966903.1	TrC|XP_966814.1	TrC|XP_008195442.1	TrC|XP_974334.2	TrC|XP_974258.1	TrC|XP_974405.1	TrC|XP_008195476.1	TrC|XP_008195689.1	TrC|XP_968587.1	AeA|AAEL001899-PA	AnG|AGAP008987-PA
ORTHOGRP1098:	AcP|ACYPI34504-PA	AcP|ACYPI28642-PA	AcP|ACYPI005051-PA	AcP|ACYPI062965-PA	AcP|ACYPI071437-PA	AcP|ACYPI088092-PA	AcP|ACYPI31088-PA	AcP|ACYPI083839-PA	AcP|ACYPI33402-PA	AcP|ACYPI087674-PA	AcP|ACYPI073228-PA	AcP|ACYPI24088-PA	AcP|ACYPI41359-PA	AcP|ACYPI33134-PA	AcP|ACYPI089199-PA	AcP|ACYPI31363-PA	AcP|ACYPI40084-PA	AcP|ACYPI52228-PA	AcP|ACYPI060166-PA	AcP|ACYPI45336-PA	AcP|ACYPI069929-PA	AcP|ACYPI40485-PA	AcP|ACYPI53245-PA	AcP|ACYPI50849-PA	AcP|ACYPI062049-PA	AcP|ACYPI54158-PA	AcP|ACYPI068816-PA	AcP|ACYPI082064-PA	AcP|ACYPI082374-PA	AcP|ACYPI083279-PA	AcP|ACYPI38524-PA	AcP|ACYPI082663-PA	AcP|ACYPI25652-PA	AcP|ACYPI085222-PA	DaP|fgenesh1_pg.C_scaffold_108000025	DaP|fgenesh1_pg.C_scaffold_4059000001	DaP|NCBI_GNO_157000002	DaP|NCBI_GNO_95200001	DaP|SNAP_00038626	DaP|NCBI_GNO_7300001	DaP|SNAP_00021920	DaP|SNAP_00035268	DaP|SNAP_00015918	DaP|NCBI_GNO_11200022	DaP|SNAP_00029228	DaP|NCBI_GNO_7300014	DaP|fgenesh1_pg.C_scaffold_164000002	DaP|fgenesh1_pg.C_scaffold_233000001	DaP|fgenesh1_pg.C_scaffold_14000081
ORTHOGRP1099:	AcP|ACYPI003351-PA	AcP|ACYPI070123-PA	AcP|ACYPI004306-PA	AcP|ACYPI24410-PA	AcP|ACYPI060019-PA	AcP|ACYPI50124-PA	AcP|ACYPI064845-PA	AcP|ACYPI060143-PA	AcP|ACYPI29271-PA	AcP|ACYPI070768-PA	AcP|ACYPI39160-PA	AcP|ACYPI068389-PA	AcP|ACYPI43115-PA	AcP|ACYPI073110-PA	AcP|ACYPI065650-PA	AcP|ACYPI067257-PA	AcP|ACYPI56570-PA	AcP|ACYPI35828-PA	AcP|ACYPI063036-PA	AcP|ACYPI24411-PA	AcP|ACYPI069255-PA	AcP|ACYPI44372-PA	AcP|ACYPI36266-PA	AcP|ACYPI28703-PA	AcP|ACYPI061725-PA	AcP|ACYPI50571-PA	AcP|ACYPI063932-PA	AcP|ACYPI065727-PA	AcP|ACYPI081657-PA	AcP|ACYPI088288-PA	AcP|ACYPI26348-PA	AcP|ACYPI21448-PA	AcP|ACYPI22529-PA	AcP|ACYPI062116-PA	AcP|ACYPI063625-PA	AcP|ACYPI063745-PA	AcP|ACYPI081297-PA	AcP|ACYPI067286-PA	AcP|ACYPI21293-PA	AcP|ACYPI068106-PA	AcP|ACYPI55094-PA	AcP|ACYPI062890-PA	AcP|ACYPI47622-PA	AcP|ACYPI21620-PA	AcP|ACYPI082273-PA	AcP|ACYPI089236-PA	AcP|ACYPI069144-PA	AcP|ACYPI086639-PA	AcP|ACYPI068731-PA
ORTHOGRP1100:	AeA|AAEL008966-PA	AeA|AAEL015408-PA	AeA|AAEL008979-PA	AeA|AAEL008978-PA	AeA|AAEL015409-PA	AeA|AAEL008981-PA	AeA|AAEL009003-PA	AeA|AAEL014974-PA	AeA|AAEL008968-PA	AeA|AAEL014973-PA	AeA|AAEL008971-PA	AeA|AAEL008969-PA	AeA|AAEL015424-PA	AeA|AAEL008999-PA	AeA|AAEL009007-PA	AeA|AAEL013878-PA	AeA|AAEL015503-PA	AnG|AGAP006849-PA	AnG|AGAP006850-PA	AnG|AGAP006852-PA	AnG|AGAP006855-PA	AnG|AGAP006851-PA	AnG|AGAP006854-PA	AnG|AGAP006857-PA	AnG|AGAP006862-PA	AnG|AGAP006859-PA	AnG|AGAP006861-PA	AnG|AGAP006858-PA	AnG|AGAP006853-PA	AnG|AGAP006856-PA	CeC|Cuticle.6	CeC|XM_012304400.1	CeC|XM_012304403.1	CeC|XM_012304394.1	CuQ|CPIJ003032-PA	CuQ|CPIJ003034-PA	CuQ|CPIJ003035-PA	CuQ|CPIJ003036-PA	CuQ|CPIJ003043-PA	CuQ|CPIJ003037-PA	CuQ|CPIJ003038-PA	CuQ|CPIJ003040-PA	CuQ|CPIJ003042-PA	CuQ|CPIJ003047-PA	CuQ|CPIJ003044-PA	CuQ|CPIJ003045-PA	CuQ|CPIJ003046-PA	MuD|MDOA000834-PA	MuD|MDOA003804-PA
ORTHOGRP1101:	AcP|ACYPI000117-PA	AcP|ACYPI39263-PA	AcP|ACYPI44462-PA	AcP|ACYPI003243-PA	AcP|ACYPI46960-PA	AcP|ACYPI002635-PA	AcP|ACYPI30994-PA	AcP|ACYPI006325-PA	AcP|ACYPI41503-PA	AcP|ACYPI26921-PA	AcP|ACYPI080243-PA	AcP|ACYPI30997-PA	AcP|ACYPI000234-PA	AcP|ACYPI47265-PA	AcP|ACYPI066596-PA	AcP|ACYPI084813-PA	AcP|ACYPI067373-PA	AcP|ACYPI36595-PA	AcP|ACYPI30489-PA	AcP|ACYPI070793-PA	AcP|ACYPI088267-PA	AcP|ACYPI073388-PA	AcP|ACYPI069185-PA	AcP|ACYPI28858-PA	AcP|ACYPI008150-PA	AcP|ACYPI004317-PA	AcP|ACYPI40884-PA	AcP|ACYPI33662-PA	AcP|ACYPI40533-PA	AcP|ACYPI070546-PA	AcP|ACYPI27655-PA	AcP|ACYPI38939-PA	AcP|ACYPI43337-PA	AcP|ACYPI27654-PA	AcP|ACYPI20512-PA	AcP|ACYPI51816-PA	AcP|ACYPI29085-PA	AcP|ACYPI50978-PA	AcP|ACYPI005169-PA	AcP|ACYPI088294-PA	AcP|ACYPI000456-PA	AcP|ACYPI070919-PA	AcP|ACYPI073330-PA	AcP|ACYPI070673-PA	AcP|ACYPI006001-PA	AcP|ACYPI066270-PA	AcP|ACYPI45726-PA	AcP|ACYPI087929-PA	AcP|ACYPI080111-PA
ORTHOGRP1102:	AcP|ACYPI001251-PA	AcP|ACYPI003131-PA	AcP|ACYPI005701-PA	AcP|ACYPI008201-PA	AcP|ACYPI008227-PA	AcP|ACYPI008985-PA	AcP|ACYPI009213-PA	AcP|ACYPI010010-PA	AcP|ACYPI010085-PA	AcP|ACYPI010166-PA	AcP|ACYPI061449-PA	AcP|ACYPI061575-PA	AcP|ACYPI062499-PA	AcP|ACYPI24517-PA	AcP|ACYPI069385-PA	AcP|ACYPI060793-PA	AcP|ACYPI083992-PA	AcP|ACYPI060631-PA	AeA|AAEL004386-PA	AeA|AAEL004388-PA	AeA|AAEL004390-PA	AeA|AAEL006014-PA	AeA|AAEL015354-PA	CuQ|CPIJ007579-PA	CuQ|CPIJ017588-PA	DaP|estExt_Genewise1Plus.C_250265	DaP|e_gw1.25.206.1	DaP|e_gw1.7.201.1	DaP|gw1.77.59.1	DaP|NCBI_GNO_0700196	DaP|NCBI_GNO_2100137	DaP|PASA_GEN_0700064	DaP|PASA_GEN_0700180	DaP|PASA_GEN_2500160	DaP|PASA_GEN_2500163	DaP|PASA_GEN_8300046	DaP|e_gw1.18.107.1	DaP|SNAP_00036389	DaP|gw1.122.8.1	DaP|gw1.174.32.1	AcP|ACYPI005463-PA	AnG|AGAP010734-PA	ApM|GB49689-PA	BoM|BGIBMGA006519-TA	CeC|Peroxidase-RA.1	CiL|CLEC003898-RA	DrM|FBpp0307990	MaS|Msex2.00572-RB	MuD|MDOA004226-PA
ORTHOGRP1103:	AeA|AAEL000494-PA	AeA|AAEL000497-PA	AeA|AAEL000518-PA	AeA|AAEL000525-PA	AeA|AAEL003818-PA	AeA|AAEL003826-PA	AeA|AAEL003851-PA	AeA|AAEL003862-PA	AeA|AAEL007005-PA	AnG|AGAP012711-PA	AnG|AGAP012895-PA	BoM|BGIBMGA014579-TA	BoM|BGIBMGA014583-TA	BoM|BGIBMGA014581-TA	CuQ|CPIJ012380-PA	CuQ|CPIJ012390-PA	CuQ|CPIJ012395-PA	CuQ|CPIJ012399-PA	CuQ|CPIJ012403-PA	CuQ|CPIJ012408-PA	CuQ|CPIJ012412-PA	CuQ|CPIJ012419-PA	CuQ|CPIJ012421-PA	CuQ|CPIJ012425-PA	CuQ|CPIJ012430-PA	CuQ|CPIJ012434-PA	CuQ|CPIJ012438-PA	CuQ|CPIJ012442-PA	CuQ|CPIJ012446-PA	CuQ|CPIJ012450-PA	CuQ|CPIJ012454-PA	DrM|FBpp0085249	DrM|FBpp0091055	DrM|FBpp0091060	DrM|FBpp0091063	DrM|FBpp0091066	DrM|FBpp0091069	DrM|FBpp0091072	DrM|FBpp0091075	DrM|FBpp0091078	DrM|FBpp0091081	DrM|FBpp0091084	DrM|FBpp0091087	DrM|FBpp0091090	DrM|FBpp0091093	DrM|FBpp0091096	DrM|FBpp0091108	DrM|FBpp0091111	PeH|PHUM003520-PA
ORTHOGRP1104:	AeA|AAEL000765-PA	AeA|AAEL008045-PA	AeA|AAEL011169-PA	AeA|AAEL013759-PA	AeA|AAEL013981-PA	AeA|AAEL013983-PA	AeA|AAEL013990-PA	AeA|AAEL008817-PA	AeA|AAEL013757-PA	AnG|AGAP001345-PA	AnG|AGAP001657-PA	AnG|AGAP001659-PA	BoM|BGIBMGA009027-TA	BoM|BGIBMGA009028-TA	CeC|XM_004521959.2	CeC|XM_004521960.2	CeC|XM_004522355.1	CeC|XM_004527260.2	CuQ|CPIJ000056-PA	CuQ|CPIJ006537-PA	CuQ|CPIJ006538-PA	CuQ|CPIJ009032-PA	CuQ|CPIJ009033-PA	CuQ|CPIJ009506-PA	CuQ|CPIJ018824-PA	CuQ|CPIJ018825-PA	CuQ|CPIJ001820-PA	CuQ|CPIJ001822-PA	CuQ|CPIJ007783-PA	DrM|FBpp0072365	DrM|FBpp0073484	DrM|FBpp0311765	MaS|Msex2.01690-RC	MaS|Msex2.15504-RD	MuD|MDOA000408-PA	MuD|MDOA001617-PA	MuD|MDOA002803-PA	MuD|MDOA004192-PA	MuD|MDOA004578-PA	MuD|MDOA005232-PA	MuD|MDOA008446-PA	MuD|MDOA008582-PA	MuD|MDOA009478-PA	MuD|MDOA009750-PA	MuD|MDOA008554-PA	MuD|MDOA011500-PA	MuD|MDOA015202-PA	TrC|NP_001107851.1	TrC|NP_001164202.1
ORTHOGRP1105:	AcP|ACYPI001901-PA	AcP|ACYPI004913-PA	AeA|AAEL005330-PA	AeA|AAEL008387-PA	AeA|AAEL008390-PA	AnG|AGAP003283-PA	AnG|AGAP008691-PA	AnG|AGAP008848-PA	AnG|AGAP012161-PA	AnG|AGAP012163-PA	ApM|GB55820-PA	ApM|GB55822-PA	BoM|BGIBMGA006799-TA	BoM|BGIBMGA006891-TA	BoM|BGIBMGA006801-TA	CeC|XM_004533484.2	CeC|XM_012302689.1	CeC|XM_004537673.2	CeC|XM_012304548.1	CiL|CLEC001373-RA	CiL|CLEC003873-RA	CiL|CLEC005794-RA	CuQ|CPIJ009261-PA	CuQ|CPIJ010082-PA	CuQ|CPIJ010083-PA	DaP|estExt_Genewise1Plus.C_190291	DaP|e_gw1.1.384.1	DaP|e_gw1.113.4.1	DaP|e_gw1.19.153.1	DrM|FBpp0271905	DrM|FBpp0311979	DrM|FBpp0291485	DrM|FBpp0293332	DrM|FBpp0306011	DrM|FBpp0312190	MaS|Msex2.02756-RB	MaS|Msex2.07613-RA	MaS|Msex2.04998-RH	MaS|Msex2.04999-RA	MuD|MDOA010510-PA	MuD|MDOA011541-PA	MuD|MDOA014743-PA	PeH|PHUM099980-PA	PeH|PHUM100000-PA	PeH|PHUM591960-PA	TrC|XP_008196053.1	TrC|XP_008200652.1	TrC|XP_008198490.1	TrC|XP_008199207.1
ORTHOGRP1106:	AcP|ACYPI52318-PA	AcP|ACYPI068120-PA	AcP|ACYPI060420-PA	AcP|ACYPI070945-PA	AcP|ACYPI066289-PA	AcP|ACYPI069232-PA	AcP|ACYPI066654-PA	AcP|ACYPI069996-PA	AcP|ACYPI073910-PA	AcP|ACYPI50055-PA	AcP|ACYPI31001-PA	AcP|ACYPI060853-PA	AcP|ACYPI065657-PA	AcP|ACYPI32802-PA	AcP|ACYPI086006-PA	AcP|ACYPI061977-PA	AcP|ACYPI083122-PA	AcP|ACYPI085252-PA	AcP|ACYPI061843-PA	AcP|ACYPI087959-PA	AcP|ACYPI086378-PA	AcP|ACYPI084598-PA	AcP|ACYPI070602-PA	AcP|ACYPI061385-PA	AcP|ACYPI088965-PA	AcP|ACYPI086074-PA	AcP|ACYPI073297-PA	AcP|ACYPI080521-PA	AcP|ACYPI070094-PA	AcP|ACYPI061370-PA	AcP|ACYPI27670-PA	AcP|ACYPI31900-PA	AcP|ACYPI066651-PA	AcP|ACYPI061257-PA	AcP|ACYPI088264-PA	AcP|ACYPI068304-PA	AcP|ACYPI55858-PA	AcP|ACYPI067274-PA	AcP|ACYPI56773-PA	AcP|ACYPI061349-PA	AcP|ACYPI41605-PA	AcP|ACYPI089423-PA	AcP|ACYPI070785-PA	AcP|ACYPI086538-PA	AcP|ACYPI073217-PA	AcP|ACYPI31348-PA	AcP|ACYPI087088-PA	AcP|ACYPI081720-PA	AcP|ACYPI42776-PA
ORTHOGRP1107:	AcP|ACYPI063666-PA	BoM|BGIBMGA006821-TA	BoM|BGIBMGA014386-TA	DaP|fgenesh1_pg.C_scaffold_296000001	DaP|SNAP_00033256	DaP|fgenesh1_pg.C_scaffold_102000051	DaP|fgenesh1_pg.C_scaffold_458000003	DaP|fgenesh1_pg.C_scaffold_685000002	DaP|fgenesh1_pg.C_scaffold_700000002	DaP|SNAP_00034230	DaP|SNAP_00033567	DaP|SNAP_00027721	DaP|NCBI_GNO_31100003	DaP|fgenesh1_pg.C_scaffold_102000057	DaP|SNAP_00034657	DaP|SNAP_00027601	DaP|SNAP_00034438	DaP|SNAP_00034738	DaP|NCBI_GNO_15400009	DaP|SNAP_00026443	DaP|fgenesh1_pg.C_scaffold_223000007	DaP|SNAP_00027718	DaP|fgenesh1_pg.C_scaffold_1028000001	DaP|fgenesh1_pg.C_scaffold_127000001	DaP|SNAP_00034734	DaP|NCBI_GNO_12700002	DaP|fgenesh1_pg.C_scaffold_118000003	DaP|fgenesh1_pg.C_scaffold_1630000002	DaP|fgenesh1_pg.C_scaffold_1068000001	DaP|SNAP_00026445	DaP|SNAP_00041643	DaP|NCBI_GNO_469400001	DaP|SNAP_00027599	DaP|SNAP_00012139	DaP|SNAP_00010317	DaP|fgenesh1_pg.C_scaffold_322000008	DaP|SNAP_00016814	DaP|NCBI_GNO_618700001	DaP|NCBI_GNO_40800002	DaP|NCBI_GNO_22300008	DaP|SNAP_00033255	DaP|NCBI_GNO_32200004	DaP|fgenesh1_pg.C_scaffold_255000001	DaP|SNAP_00033009	DaP|NCBI_GNO_32200007	DaP|fgenesh1_pg.C_scaffold_685000001	DaP|fgenesh1_pg.C_scaffold_255000002	DaP|NCBI_GNO_22300009	DaP|SNAP_00036109
ORTHOGRP1108:	AcP|ACYPI060219-PA	AcP|ACYPI34297-PA	AcP|ACYPI087940-PA	AcP|ACYPI080463-PA	AcP|ACYPI082250-PA	AcP|ACYPI082572-PA	AcP|ACYPI083316-PA	AcP|ACYPI084161-PA	AcP|ACYPI085018-PA	AcP|ACYPI086371-PA	AcP|ACYPI086606-PA	AcP|ACYPI086910-PA	AcP|ACYPI087255-PA	AcP|ACYPI088193-PA	AcP|ACYPI089280-PA	AcP|ACYPI089579-PA	AcP|ACYPI081899-PA	AcP|ACYPI061872-PA	AcP|ACYPI47986-PA	AcP|ACYPI084034-PA	AcP|ACYPI47498-PA	AcP|ACYPI086807-PA	AcP|ACYPI37822-PA	AcP|ACYPI069895-PA	AcP|ACYPI073473-PA	AcP|ACYPI33504-PA	AcP|ACYPI064770-PA	AcP|ACYPI44262-PA	AcP|ACYPI42165-PA	AcP|ACYPI23879-PA	AcP|ACYPI083504-PA	AcP|ACYPI080037-PA	AcP|ACYPI080368-PA	AcP|ACYPI082676-PA	AcP|ACYPI082154-PA	AcP|ACYPI081753-PA	AcP|ACYPI086181-PA	AcP|ACYPI089308-PA	AcP|ACYPI086831-PA	AcP|ACYPI087310-PA	AcP|ACYPI084335-PA	AcP|ACYPI085074-PA	AcP|ACYPI087080-PA	AcP|ACYPI089180-PA	AcP|ACYPI35528-PA	AcP|ACYPI38456-PA	AcP|ACYPI082829-PA	AcP|ACYPI089354-PA	AcP|ACYPI30880-PA
ORTHOGRP1109:	AcP|ACYPI005668-PA	AcP|ACYPI006761-PA	AcP|ACYPI009057-PA	AcP|ACYPI010073-PA	AeA|AAEL004172-PA	AeA|AAEL006642-PA	AeA|AAEL012101-PA	AeA|AAEL013229-PA	AnG|AGAP001218-PA	AnG|AGAP001219-PA	AnG|AGAP007122-PA	AnG|AGAP010971-PA	ApM|GB46039-PA	ApM|GB50037-PA	ApM|GB50238-PA	ApM|GB52107-PA	ApM|GB53137-PA	ApM|GB55078-PA	BoM|BGIBMGA002103-TA	BoM|BGIBMGA002542-TA	BoM|BGIBMGA004681-TA	BoM|BGIBMGA013413-TA	CeC|aaalpha-Tubulin.1	CeC|aaalpha-Tubulin.2	CiL|CLEC002589-RA	CiL|CLEC008090-RA	CiL|CLEC011764-RA	CiL|CLEC012508-RA	CuQ|CPIJ004190-PA	CuQ|CPIJ004534-PA	CuQ|CPIJ006724-PA	CuQ|CPIJ011550-PA	CuQ|CPIJ017383-PA	CuQ|CPIJ019940-PA	DaP|estExt_fgenesh1_pg.C_30373	DaP|fgenesh1_pg.C_scaffold_15000176	DaP|NCBI_GNO_1500153	DaP|NCBI_GNO_1500154	DaP|NCBI_GNO_2500012	DaP|PASA_GEN_1500024	DaP|PASA_GEN_5200046	DrM|FBpp0076122	DrM|FBpp0081062	DrM|FBpp0081153	DrM|FBpp0081565	MaS|Msex2.02828-RA	MaS|Msex2.04846-RA	MaS|Msex2.09288-RA	MuD|MDOA003702-PA
ORTHOGRP1110:	AcP|ACYPI42428-PA	AcP|ACYPI33936-PA	AcP|ACYPI060275-PA	AcP|ACYPI064079-PA	AcP|ACYPI066848-PA	AcP|ACYPI40503-PA	AcP|ACYPI34275-PA	AcP|ACYPI46176-PA	AcP|ACYPI29927-PA	AcP|ACYPI062402-PA	AcP|ACYPI55165-PA	AcP|ACYPI40504-PA	AcP|ACYPI35830-PA	AcP|ACYPI067977-PA	AcP|ACYPI35728-PA	AcP|ACYPI42676-PA	AcP|ACYPI38760-PA	AcP|ACYPI44250-PA	AcP|ACYPI52965-PA	AcP|ACYPI56383-PA	AcP|ACYPI069599-PA	AcP|ACYPI085649-PA	AcP|ACYPI22305-PA	AcP|ACYPI084933-PA	AcP|ACYPI082936-PA	AcP|ACYPI29993-PA	AcP|ACYPI48429-PA	AcP|ACYPI083241-PA	AcP|ACYPI085414-PA	AcP|ACYPI40123-PA	AcP|ACYPI54297-PA	AcP|ACYPI086780-PA	AcP|ACYPI32358-PA	AcP|ACYPI43235-PA	AcP|ACYPI089306-PA	AcP|ACYPI071121-PA	AcP|ACYPI26603-PA	AcP|ACYPI080019-PA	AcP|ACYPI082571-PA	AcP|ACYPI086112-PA	AcP|ACYPI27668-PA	AcP|ACYPI22337-PA	AcP|ACYPI38442-PA	AcP|ACYPI35729-PA	AcP|ACYPI42660-PA	AcP|ACYPI27663-PA	AcP|ACYPI38443-PA	AcP|ACYPI55647-PA	AcP|ACYPI36055-PA
ORTHOGRP1111:	AeA|AAEL003619-PA	AeA|AAEL003641-PA	AeA|AAEL003624-PA	AeA|AAEL003626-PA	AeA|AAEL003640-PA	AeA|AAEL003627-PA	AeA|AAEL015287-PA	AeA|AAEL018304-PA	AnG|AGAP010857-PA	AnG|AGAP010865-PA	AnG|AGAP028615-PA	ApM|GB51833-PA	ApM|GB51834-PA	ApM|GB51844-PA	ApM|GB51845-PA	CeC|XM_004520126.2	CeC|XM_004520127.2	CeC|XM_004520887.2	CeC|XM_004522747.2	CeC|XM_004522910.2	CeC|XM_012299531.1	CuQ|CPIJ012055-PA	CuQ|CPIJ012063-PA	CuQ|CPIJ019020-PA	CuQ|CPIJ012056-PA	CuQ|CPIJ012065-PA	CuQ|CPIJ012066-PA	CuQ|CPIJ012067-PA	CuQ|CPIJ019019-PA	DaP|estExt_fgenesh1_pg.C_200138	DaP|estExt_fgenesh1_pm.C_200024	DaP|e_gw1.12.48.1	DaP|e_gw1.15.36.1	DaP|NCBI_GNO_1300321	DrM|FBpp0076158	DrM|FBpp0087080	DrM|FBpp0290069	DrM|FBpp0307867	DrM|FBpp0290086	MaS|Msex2.03578-RA	MaS|Msex2.03579-RA	MaS|Msex2.03581-RA	MaS|Msex2.03582-RA	MaS|Msex2.12366-RB	MaS|Msex2.12367-RA	MuD|MDOA000538-PA	MuD|MDOA005685-PA	MuD|MDOA000727-PA	MuD|MDOA004148-PA
ORTHOGRP1112:	AeA|AAEL012737-PA	AeA|AAEL015357-PA	CuQ|CPIJ006676-PA	CuQ|CPIJ006677-PA	DaP|estExt_Genewise1.C_100110	DaP|NCBI_GNO_1000238	DaP|SNAP_00005860	DaP|estExt_Genewise1Plus.C_240219	DaP|NCBI_GNO_1000060	DaP|e_gw1.91.6.1	DaP|e_gw1.10.68.1	DaP|NCBI_GNO_1000061	DaP|gw1.96.8.1	DaP|e_gw1.91.5.1	DaP|fgenesh1_pg.C_scaffold_24000144	DaP|PASA_GEN_4600080	DaP|NCBI_GNO_1500193	DaP|PASA_GEN_1500180	DaP|NCBI_GNO_1500200	DaP|e_gw1.15.79.1	DaP|e_gw1.94.9.1	DaP|e_gw1.15.46.1	DaP|SNAP_00008202	DaP|NCBI_GNO_1000237	DaP|SNAP_00008201	DrM|FBpp0074499	DrM|FBpp0074538	DrM|FBpp0083876	DrM|FBpp0293153	DrM|FBpp0307838	DrM|FBpp0308330	DrM|FBpp0308796	DrM|FBpp0293154	DrM|FBpp0271699	MaS|Msex2.02960-RA	MaS|Msex2.02961-RA	MaS|Msex2.11197-RA	MaS|Msex2.05757-RA	TrC|XP_008192486.1	AcP|ACYPI28866-PA	AeA|AAEL004811-PA	AnG|AGAP000521-PA	ApM|GB46054-PA	CeC|XM_004524064.2	CuQ|CPIJ018792-PA	DrM|FBpp0311996	MuD|MDOA002354-PA	PeH|PHUM216880-PA	TrC|XP_975130.2
ORTHOGRP1113:	CeC|XM_004525675.2	CeC|XM_012301771.1	CeC|XM_004525676.2	DaP|fgenesh1_pg.C_scaffold_16000228	DaP|PASA_GEN_1600120	DaP|SNAP_00008592	DaP|SNAP_00008619	DaP|SNAP_00008613	DaP|SNAP_00008617	DaP|SNAP_00008614	DaP|PASA_GEN_1600121	DaP|NCBI_GNO_1600207	DaP|NCBI_GNO_0200262	DaP|NCBI_GNO_1800126	DaP|SNAP_00020118	DaP|PASA_GEN_0200416	DaP|NCBI_GNO_0200261	DrM|FBpp0297746	DrM|FBpp0309186	DrM|FBpp0086113	DrM|FBpp0076796	DrM|FBpp0304811	SoI|SINV10246-PA	SoI|SINV10251-PA	SoI|SINV26116-PA	SoI|SINV10722-PA	SoI|SINV10250-PA	SoI|SINV25736-PA	SoI|SINV26113-PA	SoI|SINV11654-PA	SoI|SINV10248-PA	SoI|SINV11633-PA	SoI|SINV14089-PA	SoI|SINV26115-PA	TrC|XP_008194399.1	TrC|XP_008194401.1	AcP|ACYPI000729-PA	AeA|AAEL010982-PA	AnG|AGAP006218-PA	ApM|GB45875-PA	CeC|XM_012301772.1	CiL|CLEC009354-RA	CuQ|CPIJ013926-PA	DrM|FBpp0306035	MaS|Msex2.02255-RA	MuD|MDOA012090-PA	PeH|PHUM300710-PA	SoI|SINV20425-PA	TrC|XP_008190990.1
ORTHOGRP1114:	AcP|ACYPI000344-PA	AcP|ACYPI004123-PA	AcP|ACYPI007530-PA	AcP|ACYPI004935-PA	AcP|ACYPI002244-PA	AcP|ACYPI005016-PA	AcP|ACYPI008381-PA	AcP|ACYPI060557-PA	AcP|ACYPI006911-PA	AcP|ACYPI008775-PA	CeC|Serine.19	CeC|Serpin.6	CuQ|CPIJ014718-PA	CuQ|CPIJ014719-PA	DaP|estExt_fgenesh1_pm.C_1310006	DaP|e_gw1.131.25.1	MaS|Msex2.04873-RC	MaS|Msex2.04874-RA	MaS|Msex2.15518-RC	MaS|Msex2.06847-RA	MaS|Msex2.06848-RA	MuD|MDOA002982-PA	MuD|MDOA014007-PA	MuD|MDOA004819-PA	MuD|MDOA007789-PA	MuD|MDOA005200-PA	MuD|MDOA004090-PA	MuD|MDOA005829-PA	TrC|XP_008196801.1	TrC|XP_974161.2	TrC|XP_974182.1	TrC|XP_008196804.1	TrC|XP_008196806.1	TrC|XP_972482.1	TrC|XP_974001.1	TrC|XP_008201314.1	TrC|XP_974288.1	TrC|XP_008196879.1	TrC|XP_008196885.1	TrC|XP_974209.2	TrC|XP_008196805.1	TrC|XP_974313.1	TrC|XP_008196889.1	TrC|XP_008196888.1	TrC|XP_008200111.1	TrC|XP_973883.2	CiL|CLEC010746-RA	ApM|GB46970-PA	DrM|FBpp0089207
ORTHOGRP1115:	AcP|ACYPI000961-PA	AcP|ACYPI087743-PA	AeA|AAEL009783-PA	AeA|AAEL009788-PA	AeA|AAEL009803-PA	AeA|AAEL009802-PA	AeA|AAEL009791-PA	AeA|AAEL009790-PA	AeA|AAEL015363-PA	AeA|AAEL009793-PA	AeA|AAEL009794-PA	AeA|AAEL009784-PA	AeA|AAEL009801-PA	AeA|AAEL015364-PA	AnG|AGAP001664-PA	AnG|AGAP001669-PA	AnG|AGAP001665-PA	AnG|AGAP001667-PA	AnG|AGAP001668-PA	AnG|AGAP001666-PA	BoM|BGIBMGA010142-TA	BoM|BGIBMGA010145-TA	CeC|Cuticle.77	CeC|Cuticle.80	CeC|Cuticle.79	CeC|Cuticle.78	CuQ|CPIJ001830-PA	CuQ|CPIJ001836-PA	CuQ|CPIJ001831-PA	CuQ|CPIJ001837-PA	CuQ|CPIJ001834-PA	CuQ|CPIJ001838-PA	CuQ|CPIJ001832-PA	CuQ|CPIJ001835-PA	CuQ|CPIJ001833-PA	DrM|FBpp0081189	DrM|FBpp0081190	MuD|MDOA000282-PA	MuD|MDOA002088-PA	MuD|MDOA004760-PA	MuD|MDOA009665-PA	MuD|MDOA007043-PA	MuD|MDOA007500-PA	MuD|MDOA014210-PA	MuD|MDOA005787-PA	MuD|MDOA014204-PA	MuD|MDOA004886-PA	MuD|MDOA008004-PA	MuD|MDOA006651-PA
ORTHOGRP1116:	AcP|ACYPI001701-PA	AcP|ACYPI003882-PA	AcP|ACYPI009807-PA	AeA|AAEL002043-PA	AeA|AAEL002071-PA	AnG|AGAP005656-PA	AnG|AGAP005657-PA	AnG|AGAP005660-PA	AnG|AGAP012667-PA	CuQ|CPIJ014939-PA	CuQ|CPIJ014942-PA	CuQ|CPIJ014943-PA	CuQ|CPIJ014940-PA	CuQ|CPIJ014941-PA	DaP|estExt_Genewise1.C_130035	DaP|estExt_Genewise1Plus.C_130031	DaP|e_gw1.13.242.1	DaP|PASA_GEN_99600001	DaP|e_gw1.13.243.1	DaP|PASA_GEN_1400138	DaP|e_gw1.13.239.1	DaP|NCBI_GNO_1300278	DaP|PASA_GEN_1400137	DaP|NCBI_GNO_0200269	DaP|e_gw1.5.389.1	SoI|SINV15147-PA	SoI|SINV19841-PA	AcP|ACYPI003371-PA	AeA|AAEL012144-PA	AnG|AGAP010077-PA	ApM|GB47752-PA	BoM|BGIBMGA002085-TA	CeC|XM_004530357.2	CiL|CLEC000346-RA	CuQ|CPIJ009170-PA	DrM|FBpp0310367	MaS|Msex2.03681-RB	MuD|MDOA011883-PA	PeH|PHUM539320-PA	TrC|XP_008200616.1	AeA|AAEL002067-PA	AnG|AGAP005658-PA	ApM|GB48175-PA	CiL|CLEC000110-RA	CuQ|CPIJ014944-PA	MaS|Msex2.10327-RA	PeH|PHUM035220-PA	TrC|XP_970303.1	AcP|ACYPI009602-PA
ORTHOGRP1117:	AcP|ACYPI004484-PA	AcP|ACYPI072244-PA	AeA|AAEL006874-PA	AeA|AAEL013496-PA	AeA|AAEL006877-PA	AeA|AAEL011763-PA	AeA|AAEL011764-PA	AeA|AAEL013492-PA	AeA|AAEL013493-PA	AeA|AAEL013498-PA	AeA|AAEL013499-PA	AeA|AAEL013501-PA	AeA|AAEL014544-PA	AeA|AAEL014837-PA	AeA|AAEL015113-PA	AeA|AAEL015116-PA	AeA|AAEL010919-PA	AnG|AGAP002825-PA	AnG|AGAP004975-PA	AnG|AGAP004976-PA	AnG|AGAP004977-PA	AnG|AGAP004978-PA	AnG|AGAP004980-PA	AnG|AGAP004981-PA	AnG|AGAP006258-PA	AnG|AGAP012616-PA	BoM|BGIBMGA012763-TA	BoM|BGIBMGA012764-TA	BoM|BGIBMGA013115-TA	CeC|aaaro-phenoloxidase.1	CeC|aaaro-phenoloxidase.2	CeC|aaaro-phenoloxidase.3	CeC|aaaro-phenoloxidase.4	CeC|aaaro-phenoloxidase.5	CiL|CLEC001137-RA	CiL|CLEC001347-RA	CiL|CLEC001348-RA	CuQ|CPIJ005078-PA	CuQ|CPIJ005187-PA	CuQ|CPIJ007275-PA	CuQ|CPIJ009877-PA	CuQ|CPIJ009878-PA	CuQ|CPIJ016563-PA	CuQ|CPIJ016564-PA	CuQ|CPIJ016565-PA	CuQ|CPIJ016566-PA	DrM|FBpp0087744	DrM|FBpp0291496	DrM|FBpp0291497
ORTHOGRP1118:	AcP|ACYPI087643-PA	AcP|ACYPI50862-PA	AcP|ACYPI062957-PA	AcP|ACYPI007446-PA	AcP|ACYPI23182-PA	AcP|ACYPI086138-PA	AcP|ACYPI44484-PA	AcP|ACYPI49525-PA	AcP|ACYPI25113-PA	AcP|ACYPI40215-PA	AcP|ACYPI44766-PA	AcP|ACYPI35524-PA	AcP|ACYPI43850-PA	AcP|ACYPI23975-PA	AcP|ACYPI080112-PA	AcP|ACYPI061681-PA	AcP|ACYPI067624-PA	AcP|ACYPI067111-PA	AcP|ACYPI009570-PA	AcP|ACYPI088585-PA	AcP|ACYPI21711-PA	AcP|ACYPI22334-PA	AcP|ACYPI45451-PA	AcP|ACYPI52091-PA	AcP|ACYPI54364-PA	AcP|ACYPI54764-PA	AcP|ACYPI062793-PA	AcP|ACYPI26130-PA	AcP|ACYPI069226-PA	AcP|ACYPI31831-PA	AcP|ACYPI32239-PA	AcP|ACYPI22947-PA	AcP|ACYPI44566-PA	AcP|ACYPI56001-PA	AcP|ACYPI25278-PA	AcP|ACYPI34298-PA	AcP|ACYPI28167-PA	AcP|ACYPI29208-PA	AcP|ACYPI080831-PA	AcP|ACYPI30279-PA	AcP|ACYPI082752-PA	AcP|ACYPI081827-PA	AcP|ACYPI087966-PA	AcP|ACYPI26082-PA	AcP|ACYPI088133-PA	AcP|ACYPI087302-PA	AcP|ACYPI23974-PA	AcP|ACYPI56784-PA	AcP|ACYPI22304-PA
ORTHOGRP1119:	AcP|ACYPI009269-PA	AcP|ACYPI23752-PA	AcP|ACYPI072951-PA	DaP|PIR_estExt_fgenesh1_pg.C_400146	DaP|PIR_estExt_fgenesh1_pg.C_40469	DaP|PIR_e_gw1.4.668.1	DaP|PIR_NCBI_GNO_0400474	DaP|PIR_estExt_Genewise1.C_40740	DaP|PIR_SNAP_00002925	DaP|PIR_SNAP_00002923	DaP|PIR_NCBI_GNO_0400466	DaP|PIR_NCBI_GNO_0400472	DaP|PIR_SNAP_00002914	DaP|PIR_PASA_GEN_3600071	DaP|PIR_NCBI_GNO_0400456	DaP|PIR_PASA_GEN_0400138	DaP|PIR_PASA_GEN_0400354	DaP|PIR_SNAP_00002915	DaP|PIR_NCBI_GNO_0400455	DaP|PIR_e_gw1.4.143.1	DaP|PIR_e_gw1.4.98.1	DaP|PIR_e_gw1.4.154.1	DaP|PIR_SNAP_00002926	DaP|PIR_PASA_GEN_0400293	DaP|PIR_e_gw1.4.906.1	DaP|PIR_SNAP_00002730	DaP|PIR_NCBI_GNO_0400294	DaP|PIR_NCBI_GNO_2000180	DrM|FBpp0112225	DrM|FBpp0310482	DrM|FBpp0293879	MuD|MDOA003299-PA	MuD|MDOA009278-PA	MuD|MDOA004384-PA	MuD|MDOA008666-PA	TrC|XP_008191043.1	TrC|XP_008201374.1	AcP|ACYPI006300-PA	AeA|AAEL005337-PA	AnG|AGAP007550-PA	ApM|GB55070-PA	BoM|BGIBMGA008072-TA	CeC|XM_004525515.2	CiL|CLEC003916-RA	CuQ|CPIJ011424-PA	DrM|FBpp0305573	MaS|Msex2.00674-RB	MuD|MDOA012775-PA	PeH|PHUM050350-PA
ORTHOGRP1120:	AcP|ACYPI060216-PA	AcP|ACYPI087807-PA	AcP|ACYPI087793-PA	AcP|ACYPI22519-PA	AcP|ACYPI46554-PA	AcP|ACYPI25494-PA	AcP|ACYPI38812-PA	AcP|ACYPI27182-PA	ApM|GB52051-PA	ApM|GB45590-PA	ApM|GB41577-PA	ApM|GB41578-PA	ApM|GB46989-PA	ApM|GB53507-PA	ApM|GB47000-PA	ApM|GB44317-PA	ApM|GB47895-PA	ApM|GB52041-PA	ApM|GB52230-PA	ApM|GB49880-PA	ApM|GB52272-PA	ApM|GB56022-PA	ApM|GB46833-PA	ApM|GB53275-PA	ApM|GB55636-PA	ApM|GB50263-PA	ApM|GB53814-PA	ApM|GB47525-PA	CeC|JAMg_NW_004523088.1.118	CeC|JAMg_NW_004523780.1.115	CeC|JAMg_NW_004523968.1.52	CeC|JAMg_NW_004523088.1.132	CeC|JAMg_NW_004523725.1.221	CeC|JAMg_NW_004523725.1.136	CeC|JAMg_NW_004523199.1.90	CeC|JAMg_NW_004523680.1.108	CeC|JAMg_NW_004523725.1.219	CiL|CLEC005523-RA	CiL|CLEC010838-RA	CiL|CLEC011057-RA	CiL|CLEC011165-RA	CiL|CLEC011224-RA	CiL|CLEC011877-RA	CiL|CLEC009719-RA	CiL|CLEC011018-RA	CiL|CLEC012233-RA	PeH|PHUM017920-PA	PeH|PHUM486770-PA	PeH|PHUM558850-PA
ORTHOGRP1121:	DaP|estExt_fgenesh1_pg.C_1870005	DaP|estExt_fgenesh1_pg.C_1870006	DaP|NCBI_GNO_18700009	DaP|NCBI_GNO_7000039	DaP|NCBI_GNO_508500001	DaP|NCBI_GNO_62100002	DaP|PASA_GEN_7000012	DaP|PASA_GEN_8600032	DaP|SNAP_00031417	DaP|NCBI_GNO_8600113	DaP|estExt_fgenesh1_pg.C_1870008	DaP|SNAP_00021427	DaP|estExt_fgenesh1_pg.C_1870011	DaP|NCBI_GNO_2300065	DaP|PASA_GEN_2300017	DaP|SNAP_00031419	DaP|NCBI_GNO_2300057	DaP|PASA_GEN_2300013	DaP|NCBI_GNO_4000179	DaP|PASA_GEN_18700027	DaP|PASA_GEN_18700002	DaP|PASA_GEN_18700026	DaP|NCBI_GNO_2300058	DaP|PASA_GEN_18700028	DaP|PASA_GEN_2300015	DaP|PASA_GEN_4000029	DaP|fgenesh1_pg.C_scaffold_6000143	DaP|NCBI_GNO_18700011	DaP|NCBI_GNO_2300059	DaP|PASA_GEN_4800007	DaP|SNAP_00010940	DaP|NCBI_GNO_0600138	DaP|SNAP_00037964	DaP|SNAP_00010963	DaP|NCBI_GNO_0600140	DaP|PASA_GEN_2300083	DaP|NCBI_GNO_2300053	DaP|NCBI_GNO_2300056	DaP|PASA_GEN_7000040	DaP|estExt_fgenesh1_pg.C_700123	DaP|SNAP_00021570	DaP|NCBI_GNO_4000180	DaP|NCBI_GNO_6000024	DaP|SNAP_00037564	DaP|NCBI_GNO_18700003	DaP|PASA_GEN_4000061	DaP|fgenesh1_pg.C_scaffold_40000105	DaP|PASA_GEN_4000060	DaP|PASA_GEN_4000062
ORTHOGRP1122:	DaP|fgenesh1_pg.C_scaffold_218000005	DaP|fgenesh1_pg.C_scaffold_218000006	DaP|fgenesh1_pg.C_scaffold_48000078	DaP|fgenesh1_pg.C_scaffold_69000035	DaP|NCBI_GNO_111400001	DaP|fgenesh1_pg.C_scaffold_82000006	DaP|NCBI_GNO_20800016	DaP|NCBI_GNO_426800001	DaP|SNAP_00023148	DaP|SNAP_00025705	DaP|NCBI_GNO_2000016	DaP|NCBI_GNO_25100005	DaP|SNAP_00033575	DaP|SNAP_00042459	DaP|NCBI_GNO_6900016	DaP|NCBI_GNO_2600202	DaP|NCBI_GNO_25600009	DaP|SNAP_00023149	DaP|NCBI_GNO_25600003	DaP|fgenesh1_pg.C_scaffold_22000161	DaP|fgenesh1_pg.C_scaffold_5001000001	DaP|SNAP_00041808	DaP|SNAP_00010834	DaP|SNAP_00027890	DaP|SNAP_00035310	DaP|SNAP_00017928	DaP|SNAP_00012022	DaP|SNAP_00030808	DaP|SNAP_00039240	DaP|SNAP_00020538	DaP|SNAP_00026056	DaP|SNAP_00020718	DaP|SNAP_00027841	DaP|NCBI_GNO_9300069	DaP|NCBI_GNO_12000023	DaP|NCBI_GNO_187100001	DaP|NCBI_GNO_11800035	DaP|SNAP_00015894	DaP|NCBI_GNO_118400001	DaP|NCBI_GNO_14400014	DaP|NCBI_GNO_96700001	DaP|NCBI_GNO_7100030	DaP|NCBI_GNO_6500104	DaP|fgenesh1_pg.C_scaffold_12000295	DaP|NCBI_GNO_136900001	DaP|NCBI_GNO_25600007	DaP|NCBI_GNO_3300126	DaP|NCBI_GNO_65600001	DaP|NCBI_GNO_8100070
ORTHOGRP1123:	AcP|ACYPI43538-PA	AcP|ACYPI47617-PA	AcP|ACYPI073074-PA	AcP|ACYPI073911-PA	AcP|ACYPI067109-PA	AcP|ACYPI51760-PA	AcP|ACYPI089011-PA	AcP|ACYPI065416-PA	AcP|ACYPI081194-PA	AcP|ACYPI085535-PA	AcP|ACYPI069714-PA	AcP|ACYPI32081-PA	AcP|ACYPI50566-PA	AcP|ACYPI088958-PA	AcP|ACYPI070868-PA	AcP|ACYPI41267-PA	AcP|ACYPI45065-PA	AcP|ACYPI072641-PA	AcP|ACYPI080499-PA	AcP|ACYPI071608-PA	AcP|ACYPI073058-PA	AcP|ACYPI45710-PA	AcP|ACYPI088950-PA	AcP|ACYPI29396-PA	AcP|ACYPI21610-PA	AcP|ACYPI082092-PA	AcP|ACYPI072710-PA	AcP|ACYPI26699-PA	AcP|ACYPI43859-PA	AcP|ACYPI45824-PA	AcP|ACYPI086704-PA	AcP|ACYPI081940-PA	AcP|ACYPI085961-PA	AcP|ACYPI22434-PA	AcP|ACYPI088629-PA	AcP|ACYPI37164-PA	AcP|ACYPI29915-PA	AcP|ACYPI073142-PA	AcP|ACYPI080596-PA	AcP|ACYPI28290-PA	AcP|ACYPI087380-PA	AcP|ACYPI087100-PA	AcP|ACYPI087317-PA	AcP|ACYPI082341-PA	AcP|ACYPI080975-PA	AcP|ACYPI081349-PA	AcP|ACYPI54585-PA	AcP|ACYPI28792-PA	AcP|ACYPI088793-PA
ORTHOGRP1124:	AeA|AAEL001938-PA	AeA|AAEL008384-PA	AeA|AAEL008386-PA	AeA|AAEL008388-PA	AeA|AAEL012698-PA	AeA|AAEL012700-PA	AeA|AAEL012701-PA	AeA|AAEL012702-PA	AeA|AAEL015146-PA	AnG|AGAP006379-PA	AnG|AGAP006380-PA	AnG|AGAP007504-PA	AnG|AGAP011518-PA	AnG|AGAP012155-PA	AnG|AGAP012156-PA	CuQ|CPIJ004978-PA	CuQ|CPIJ004979-PA	CuQ|CPIJ004980-PA	CuQ|CPIJ005051-PA	CuQ|CPIJ010067-PA	CuQ|CPIJ010068-PA	CuQ|CPIJ010069-PA	DrM|FBpp0074959	DrM|FBpp0297618	DrM|FBpp0300324	DrM|FBpp0308625	MaS|Msex2.03566-RB	MaS|Msex2.03567-RA	MaS|Msex2.03568-RA	MuD|MDOA007326-PA	MuD|MDOA011760-PD	TrC|XP_008193367.1	TrC|XP_008195104.1	TrC|XP_008193592.1	TrC|XP_008199128.1	TrC|XP_008199152.1	TrC|XP_008199154.1	TrC|XP_008199705.1	TrC|XP_008195056.1	TrC|XP_008199704.1	AcP|ACYPI001137-PA	BoM|BGIBMGA007221-TA	CeC|XM_012301605.1	DaP|AST_1_NCBI_GNO_10100001	PeH|PHUM308700-PA	AcP|ACYPI006824-PA	AeA|AAEL004331-PA	AnG|AGAP010416-PA	ApM|GB46925-PA
ORTHOGRP1125:	AcP|ACYPI002569-PA	AcP|ACYPI004468-PA	AcP|ACYPI006386-PA	AcP|ACYPI009503-PA	AcP|ACYPI003333-PA	AcP|ACYPI007757-PA	AcP|ACYPI008270-PA	AcP|ACYPI005888-PA	AcP|ACYPI010145-PA	AcP|ACYPI072864-PA	AeA|AAEL003181-PA	AeA|AAEL003187-PA	AeA|AAEL003195-PA	AeA|AAEL003196-PA	AeA|AAEL003201-PA	CeC|Carboxylesterase.16	CeC|Carboxylesterase.17	CeC|Carboxylesterase.18	CeC|Carboxylesterase.19	CeC|Carboxylesterase.20	CiL|CLEC008459-RA	CiL|CLEC011254-RA	CiL|CLEC011788-RA	CuQ|CPIJ018232-PA	CuQ|CPIJ018233-PA	DaP|estExt_Genewise1Plus.C_70364	DaP|NCBI_GNO_0700149	DaP|PASA_GEN_0700222	DaP|fgenesh1_pg.C_scaffold_7000215	DaP|PASA_GEN_3400019	DaP|NCBI_GNO_3400062	DaP|fgenesh1_pg.C_scaffold_34000051	DaP|e_gw1.34.11.1	DaP|fgenesh1_pg.C_scaffold_34000057	DaP|PASA_GEN_3400018	DaP|NCBI_GNO_3400074	DaP|SNAP_00013936	TrC|XP_967439.2	TrC|XP_967268.2	TrC|XP_008195484.1	TrC|XP_008195483.1	AnG|AGAP002391-PA	AeA|AAEL012886-PA	AnG|AGAP001101-PA	ApM|GB52052-PA	DrM|FBpp0401489	MaS|Msex2.03410-RB	MuD|MDOA000435-PA	PeH|PHUM499800-PA
ORTHOGRP1126:	AcP|ACYPI006606-PA	AcP|ACYPI28079-PA	AcP|ACYPI088450-PA	AcP|ACYPI49106-PA	AcP|ACYPI33065-PA	AcP|ACYPI30893-PA	AcP|ACYPI061457-PA	AcP|ACYPI072061-PA	AcP|ACYPI29456-PA	AcP|ACYPI061046-PA	AcP|ACYPI29077-PA	AcP|ACYPI088183-PA	AcP|ACYPI20575-PA	AcP|ACYPI070593-PA	AcP|ACYPI081302-PA	AcP|ACYPI20617-PA	AcP|ACYPI068609-PA	AcP|ACYPI084455-PA	AcP|ACYPI30892-PA	AcP|ACYPI32368-PA	AcP|ACYPI084232-PA	AcP|ACYPI069475-PA	AcP|ACYPI55384-PA	AcP|ACYPI29344-PA	AcP|ACYPI087516-PA	AcP|ACYPI35602-PA	AcP|ACYPI35423-PA	AcP|ACYPI35815-PA	AcP|ACYPI30531-PA	AcP|ACYPI072901-PA	AcP|ACYPI072024-PA	AcP|ACYPI072031-PA	AcP|ACYPI42759-PA	AcP|ACYPI083993-PA	AcP|ACYPI20574-PA	AcP|ACYPI082533-PA	AcP|ACYPI081189-PA	AcP|ACYPI31441-PA	AcP|ACYPI085594-PA	AcP|ACYPI072767-PA	AcP|ACYPI30532-PA	AcP|ACYPI084144-PA	AcP|ACYPI30718-PA	AcP|ACYPI23161-PA	AcP|ACYPI40056-PA	AcP|ACYPI066000-PA	AcP|ACYPI063195-PA	AcP|ACYPI062329-PA	AcP|ACYPI083452-PA
ORTHOGRP1127:	DaP|SNAP_00020962	DaP|SNAP_00033109	DaP|SNAP_00027733	DaP|SNAP_00033499	DaP|SNAP_00036882	DaP|SNAP_00025793	DaP|SNAP_00033210	DaP|NCBI_GNO_9500013	DaP|NCBI_GNO_12700048	DaP|NCBI_GNO_19000033	DaP|NCBI_GNO_10400052	DaP|NCBI_GNO_15600038	DaP|NCBI_GNO_472800001	DaP|NCBI_GNO_279000001	DaP|NCBI_GNO_8400026	DaP|NCBI_GNO_13200025	DaP|NCBI_GNO_455800001	DaP|NCBI_GNO_2600074	DaP|fgenesh1_pg.C_scaffold_161000004	DaP|fgenesh1_pg.C_scaffold_57000020	DaP|fgenesh1_pg.C_scaffold_108000047	DaP|SNAP_00026623	DaP|NCBI_GNO_27900003	DaP|fgenesh1_pg.C_scaffold_38000033	DaP|fgenesh1_pg.C_scaffold_338000001	DaP|fgenesh1_pg.C_scaffold_21000074	DaP|fgenesh1_pg.C_scaffold_504000003	DaP|fgenesh1_pg.C_scaffold_1698000002	DaP|fgenesh1_pg.C_scaffold_34000053	DaP|fgenesh1_pg.C_scaffold_35000161	DaP|SNAP_00034889	DaP|fgenesh1_pg.C_scaffold_78000080	DaP|fgenesh1_pg.C_scaffold_189000019	DaP|fgenesh1_pg.C_scaffold_45000066	DaP|fgenesh1_pg.C_scaffold_213000004	DaP|NCBI_GNO_11000014	DaP|fgenesh1_pg.C_scaffold_37000061	DaP|SNAP_00017858	DaP|NCBI_GNO_3300036	DaP|fgenesh1_pg.C_scaffold_2462000002	DaP|fgenesh1_pg.C_scaffold_4644000001	DaP|NCBI_GNO_429200001	DaP|SNAP_00027050	DaP|fgenesh1_pg.C_scaffold_12000354	DaP|NCBI_GNO_123700001	DaP|SNAP_00034250	DaP|SNAP_00039856	DaP|NCBI_GNO_30400001	DaP|NCBI_GNO_509600001
ORTHOGRP1128:	AcP|ACYPI000521-PA	AcP|ACYPI061722-PA	AeA|AAEL009236-PA	AeA|AAEL015022-PA	AeA|AAEL009237-PA	AeA|AAEL009246-PA	AeA|AAEL015020-PA	AeA|AAEL009243-PA	AeA|AAEL015021-PA	AeA|AAEL015573-PA	AnG|AGAP006422-PA	AnG|AGAP006424-PA	AnG|AGAP006425-PA	AnG|AGAP006426-PA	AnG|AGAP006423-PA	BoM|BGIBMGA005602-TA	BoM|BGIBMGA010812-TA	BoM|BGIBMGA010536-TA	BoM|BGIBMGA010537-TA	BoM|BGIBMGA010811-TA	CuQ|CPIJ008529-PA	CuQ|CPIJ008530-PA	CuQ|CPIJ008531-PA	CuQ|CPIJ008532-PA	DaP|NCBI_GNO_1100164	DaP|SNAP_00012056	DaP|NCBI_GNO_2600209	MaS|Msex2.03008-RA	MaS|Msex2.13297-RB	MaS|Msex2.05403-RA	MaS|Msex2.05404-RA	MaS|Msex2.05406-RA	MaS|Msex2.09267-RA	MaS|Msex2.11929-RA	TrC|XP_008195643.1	TrC|XP_972386.2	TrC|XP_972182.1	TrC|XP_972032.1	TrC|XP_008195645.1	TrC|XP_972082.1	TrC|XP_972134.1	TrC|XP_968318.1	TrC|XP_975666.1	TrC|XP_970224.1	TrC|XP_972285.2	TrC|XP_975665.1	ApM|GB54486-PA	BoM|BGIBMGA002660-TA	CeC|XM_004520173.2
ORTHOGRP1129:	AcP|ACYPI004075-PA	AcP|ACYPI009523-PA	AcP|ACYPI062576-PA	AeA|AAEL007041-PA	AeA|AAEL009869-PA	AeA|AAEL010712-PA	AeA|AAEL009806-PA	AnG|AGAP000037-PA	AnG|AGAP000331-PA	AnG|AGAP011770-PA	AnG|AGAP012372-PA	BoM|BGIBMGA001256-TA	BoM|BGIBMGA011982-TA	CeC|XM_004522749.2	CeC|XM_004535341.2	CeC|XM_004529359.2	CeC|XM_004534575.2	CuQ|CPIJ000808-PA	CuQ|CPIJ014519-PA	DaP|e_gw1.6.377.1	DaP|NCBI_GNO_9500037	DaP|PASA_GEN_6500041	DaP|NCBI_GNO_0200224	DrM|FBpp0086821	DrM|FBpp0290880	DrM|FBpp0310026	DrM|FBpp0311205	MaS|Msex2.07125-RB	MaS|Msex2.12110-RA	MaS|Msex2.07635-RB	MaS|Msex2.10925-RD	MaS|Msex2.10926-RA	MuD|MDOA004210-PA	MuD|MDOA010187-PA	MuD|MDOA005244-PA	MuD|MDOA006146-PA	PeH|PHUM086410-PA	PeH|PHUM507180-PA	PeH|PHUM449100-PA	PeH|PHUM470230-PA	TrC|XP_008192226.1	TrC|XP_008192668.1	TrC|XP_008195317.1	TrC|XP_008201494.1	TrC|XP_967627.2	ApM|GB40498-PA	CiL|CLEC002071-RA	CiL|CLEC007461-RA	CuQ|CPIJ004220-PA
ORTHOGRP1130:	DaP|fgenesh1_pg.C_scaffold_1007000003	DaP|NCBI_GNO_20100024	DaP|NCBI_GNO_21700017	DaP|NCBI_GNO_23800001	DaP|NCBI_GNO_44100001	DaP|SNAP_00029975	DaP|NCBI_GNO_16900030	DaP|SNAP_00034533	DaP|NCBI_GNO_472200001	DaP|NCBI_GNO_24200011	DaP|NCBI_GNO_61900003	DaP|NCBI_GNO_137900001	DaP|fgenesh1_pg.C_scaffold_296000003	DaP|NCBI_GNO_475700001	DaP|fgenesh1_pg.C_scaffold_225000015	DaP|SNAP_00021238	DaP|fgenesh1_pg.C_scaffold_296000005	DaP|NCBI_GNO_145300002	DaP|NCBI_GNO_14000037	DaP|SNAP_00019020	DaP|NCBI_GNO_137300001	DaP|NCBI_GNO_140600001	DaP|NCBI_GNO_19900022	DaP|NCBI_GNO_19900023	DaP|fgenesh1_pg.C_scaffold_175000009	DaP|NCBI_GNO_24300005	DaP|fgenesh1_pg.C_scaffold_3829000002	DaP|NCBI_GNO_16600004	DaP|fgenesh1_pg.C_scaffold_420000002	DaP|fgenesh1_pg.C_scaffold_98000026	DaP|NCBI_GNO_19900021	DaP|fgenesh1_pg.C_scaffold_196000017	DaP|NCBI_GNO_14000038	DaP|fgenesh1_pg.C_scaffold_181000028	DaP|SNAP_00030011	DaP|SNAP_00031895	DaP|SNAP_00044017	DaP|NCBI_GNO_24200012	DaP|SNAP_00034258	DaP|SNAP_00035637	DaP|SNAP_00035498	DaP|SNAP_00033292	DaP|SNAP_00039716	DaP|NCBI_GNO_382900001	DaP|fgenesh1_pg.C_scaffold_98000025	DaP|NCBI_GNO_19600017	DaP|NCBI_GNO_145300001	DaP|SNAP_00035562	DaP|NCBI_GNO_76400001
ORTHOGRP1131:	AcP|ACYPI000297-PA	AcP|ACYPI005625-PA	AcP|ACYPI073835-PA	AcP|ACYPI001226-PA	AcP|ACYPI51536-PA	AcP|ACYPI006282-PA	AcP|ACYPI083990-PA	AcP|ACYPI39649-PA	AcP|ACYPI065010-PA	AcP|ACYPI007244-PA	AcP|ACYPI008538-PA	AcP|ACYPI004807-PA	AcP|ACYPI005034-PA	AcP|ACYPI007549-PA	AcP|ACYPI008571-PA	ApM|GB49440-PA	ApM|GB49441-PA	CeC|Serine.42	CeC|Serine.43	CiL|CLEC001617-RA	CiL|CLEC001618-RA	DrM|FBpp0084730	DrM|FBpp0084731	MuD|MDOA006684-PA	MuD|MDOA011712-PA	TrC|XP_008193352.1	TrC|XP_971578.1	TrC|XP_008193572.1	TrC|XP_008200636.1	TrC|XP_008197637.1	TrC|XP_008199892.1	TrC|XP_008201361.1	TrC|XP_973839.1	AnG|AGAP008835-PA	CeC|Serine.1	CiL|CLEC012344-RA	CuQ|CPIJ000870-PA	MaS|Msex2.15535-RB	AcP|ACYPI001993-PA	AeA|AAEL007597-PB	AnG|AGAP004318-PA	BoM|BGIBMGA001745-TA	CuQ|CPIJ002753-PA	MuD|MDOA013532-PA	PeH|PHUM003150-PA	SoI|SINV19086-PA	TrC|XP_008200062.1	BoM|BGIBMGA009610-TA	DrM|FBpp0111746
ORTHOGRP1132:	AcP|ACYPI001572-PA	AcP|ACYPI004083-PA	AcP|ACYPI006024-PA	AcP|ACYPI063759-PA	BoM|BGIBMGA008818-TA	BoM|BGIBMGA008824-TA	CeC|XM_004525988.2	CeC|XM_004526020.1	CeC|XM_004526021.1	CeC|XM_004533714.2	CeC|XM_012300193.1	DaP|estExt_fgenesh1_pg.C_990031	DaP|NCBI_GNO_3200085	DaP|NCBI_GNO_9900028	DaP|SNAP_00037489	DaP|SNAP_00019324	DrM|FBpp0071695	DrM|FBpp0071696	DrM|FBpp0311651	MaS|Msex2.06927-RA	MaS|Msex2.06931-RB	MaS|Msex2.06932-RA	MuD|MDOA000824-PA	MuD|MDOA001048-PA	MuD|MDOA001188-PA	MuD|MDOA002967-PA	MuD|MDOA006943-PA	MuD|MDOA012666-PA	MuD|MDOA008493-PA	MuD|MDOA010100-PA	TrC|XP_008197318.1	TrC|XP_971418.1	TrC|XP_971482.1	CiL|CLEC003059-RA	CuQ|CPIJ002095-PA	DrM|FBpp0304205	MuD|MDOA011095-PA	PeH|PHUM129520-PA	AcP|ACYPI006455-PA	AcP|ACYPI009772-PA	AeA|AAEL009077-PA	AnG|AGAP007300-PA	BoM|BGIBMGA014304-TA	CeC|XM_004520351.2	DrM|FBpp0087603	MaS|Msex2.06670-RA	AeA|AAEL003309-PA	AnG|AGAP011303-PA	CuQ|CPIJ001265-PA
ORTHOGRP1133:	AcP|ACYPI34007-PA	AcP|ACYPI46702-PA	AcP|ACYPI073815-PA	AcP|ACYPI061765-PA	AcP|ACYPI47670-PA	AcP|ACYPI26966-PA	AcP|ACYPI44919-PA	AcP|ACYPI066054-PA	AcP|ACYPI086385-PA	AcP|ACYPI060709-PA	AcP|ACYPI065186-PA	AcP|ACYPI082537-PA	AcP|ACYPI080212-PA	AcP|ACYPI51749-PA	AcP|ACYPI43350-PA	AcP|ACYPI30875-PA	AcP|ACYPI47776-PA	AcP|ACYPI088812-PA	AcP|ACYPI072384-PA	AcP|ACYPI30549-PA	AcP|ACYPI46527-PA	AcP|ACYPI27223-PA	AcP|ACYPI44431-PA	AcP|ACYPI080735-PA	AcP|ACYPI31012-PA	AcP|ACYPI26764-PA	AcP|ACYPI084433-PA	AcP|ACYPI061402-PA	AcP|ACYPI073264-PA	AcP|ACYPI089433-PA	AcP|ACYPI50221-PA	AcP|ACYPI20975-PA	AcP|ACYPI070566-PA	AcP|ACYPI42540-PA	AcP|ACYPI54019-PA	AcP|ACYPI25524-PA	AcP|ACYPI064459-PA	AcP|ACYPI068944-PA	AcP|ACYPI37471-PA	AcP|ACYPI26495-PA	AcP|ACYPI36619-PA	AcP|ACYPI54956-PA	AcP|ACYPI47113-PA	AcP|ACYPI072567-PA	AcP|ACYPI071922-PA	AcP|ACYPI083026-PA	AcP|ACYPI55966-PA	AcP|ACYPI39429-PA	AcP|ACYPI37396-PA
ORTHOGRP1134:	AcP|ACYPI060951-PA	AcP|ACYPI084658-PA	AcP|ACYPI065249-PA	AcP|ACYPI070650-PA	AcP|ACYPI085115-PA	AcP|ACYPI085555-PA	AcP|ACYPI085901-PA	AcP|ACYPI083670-PA	AcP|ACYPI085724-PA	AcP|ACYPI083446-PA	AcP|ACYPI089416-PA	AcP|ACYPI086342-PA	AcP|ACYPI087600-PA	AcP|ACYPI084873-PA	AcP|ACYPI29740-PA	AcP|ACYPI061873-PA	AcP|ACYPI082987-PA	AcP|ACYPI083367-PA	AcP|ACYPI084123-PA	AcP|ACYPI072956-PA	AcP|ACYPI073456-PA	AcP|ACYPI067775-PA	AcP|ACYPI069050-PA	AcP|ACYPI086250-PA	AcP|ACYPI080257-PA	AcP|ACYPI086264-PA	AcP|ACYPI073589-PA	AcP|ACYPI064279-PA	AcP|ACYPI086182-PA	AcP|ACYPI082803-PA	AcP|ACYPI086647-PA	AcP|ACYPI082285-PA	AcP|ACYPI081322-PA	AcP|ACYPI52269-PA	AcP|ACYPI080129-PA	AcP|ACYPI073166-PA	AcP|ACYPI086917-PA	AcP|ACYPI080500-PA	AcP|ACYPI080761-PA	AcP|ACYPI088019-PA	AcP|ACYPI073471-PA	AcP|ACYPI080089-PA	AcP|ACYPI084824-PA	AcP|ACYPI55365-PA	AcP|ACYPI084503-PA	AcP|ACYPI37912-PA	AcP|ACYPI065499-PA	AcP|ACYPI39687-PA	AcP|ACYPI086983-PA
ORTHOGRP1135:	AeA|AAEL005621-PA	AeA|AAEL005625-PA	AeA|AAEL006484-PA	AeA|AAEL006259-PA	AeA|AAEL006498-PA	AnG|AGAP001161-PA	AnG|AGAP012982-PA	AnG|AGAP012985-PA	AnG|AGAP013149-PA	BoM|BGIBMGA007786-TA	BoM|BGIBMGA007787-TA	CuQ|CPIJ011571-PA	CuQ|CPIJ012052-PA	CuQ|CPIJ011574-PA	CuQ|CPIJ011576-PA	CuQ|CPIJ020021-PA	DaP|e_gw1.598.4.1	DaP|PASA_GEN_59800005	DaP|PASA_GEN_4700089	DaP|PASA_GEN_59800006	DaP|fgenesh1_kg.C_scaffold_696000001	DaP|PASA_GEN_17400003	DaP|HUG_NCBI_GNO_77600002	DaP|HUG_SNAP_00037083	DaP|PASA_GEN_4000026	DaP|PASA_GEN_4000069	DaP|fgenesh1_pg.C_scaffold_40000130	DaP|HUG_NCBI_GNO_7800022	DaP|HUG_NCBI_GNO_7800026	DaP|HUG_NCBI_GNO_4000131	DaP|HUG_NCBI_GNO_4000133	DaP|HUG_e_gw1.78.52.1	DaP|PASA_GEN_4000027	DaP|HUG_fgenesh1_pm.C_scaffold_6000112	DaP|NCBI_GNO_4000137	DaP|HUG_SNAP_00022566	DaP|SNAP_00022564	DaP|HUG_SNAP_00022563	AcP|ACYPI009332-PA	ApM|GB50034-PA	CeC|Long.2	CiL|CLEC001711-RA	DrM|FBpp0083266	MaS|Msex2.09799-RA	MuD|MDOA001956-PA	PeH|PHUM310950-PA	SoI|SINV11463-PA	TrC|NP_001155991.1	ApM|GB50196-PA
ORTHOGRP1136:	DaP|NCBI_GNO_137900002	DaP|NCBI_GNO_65400001	DaP|NCBI_GNO_331500001	DaP|NCBI_GNO_16900029	DaP|fgenesh1_pg.C_scaffold_498000001	DaP|NCBI_GNO_24200006	DaP|SNAP_00033813	DaP|NCBI_GNO_21800003	DaP|NCBI_GNO_2200023	DaP|NCBI_GNO_15100047	DaP|fgenesh1_pg.C_scaffold_270000001	DaP|NCBI_GNO_153800004	DaP|fgenesh1_pg.C_scaffold_19000236	DaP|NCBI_GNO_58200001	DaP|SNAP_00039246	DaP|fgenesh1_pg.C_scaffold_82000008	DaP|SNAP_00017842	DaP|fgenesh1_pg.C_scaffold_272000006	DaP|fgenesh1_pg.C_scaffold_102000035	DaP|fgenesh1_pg.C_scaffold_45000070	DaP|fgenesh1_pg.C_scaffold_8389000001	DaP|fgenesh1_pg.C_scaffold_601000002	DaP|fgenesh1_pg.C_scaffold_33000102	DaP|fgenesh1_pg.C_scaffold_302000003	DaP|fgenesh1_pg.C_scaffold_159000002	DaP|fgenesh1_pg.C_scaffold_153000010	DaP|fgenesh1_pg.C_scaffold_1788000001	DaP|fgenesh1_pg.C_scaffold_329000004	DaP|NCBI_GNO_4900121	DaP|fgenesh1_pg.C_scaffold_189000021	DaP|fgenesh1_pg.C_scaffold_412000002	DaP|fgenesh1_pg.C_scaffold_238000014	DaP|NCBI_GNO_3300085	DaP|fgenesh1_pg.C_scaffold_79000077	DaP|fgenesh1_pg.C_scaffold_52000131	DaP|fgenesh1_pg.C_scaffold_1384000001	DaP|fgenesh1_pg.C_scaffold_68000005	DaP|fgenesh1_pg.C_scaffold_249000012	DaP|fgenesh1_pg.C_scaffold_203000005	DaP|fgenesh1_pg.C_scaffold_33000068	DaP|fgenesh1_pg.C_scaffold_103000026	DaP|fgenesh1_pg.C_scaffold_44000135	DaP|SNAP_00009885	DaP|fgenesh1_pg.C_scaffold_5147000001	DaP|NCBI_GNO_1200274	DaP|SNAP_00041634	DaP|fgenesh1_pg.C_scaffold_4396000001	DaP|fgenesh1_pg.C_scaffold_65000046	DaP|fgenesh1_pg.C_scaffold_377000007
ORTHOGRP1137:	AcP|ACYPI087670-PA	AcP|ACYPI50262-PA	AcP|ACYPI086234-PA	AcP|ACYPI081907-PA	AcP|ACYPI063527-PA	AcP|ACYPI088123-PA	AcP|ACYPI55928-PA	AcP|ACYPI35146-PA	AcP|ACYPI45114-PA	AcP|ACYPI33703-PA	AcP|ACYPI088657-PA	AcP|ACYPI21423-PA	AcP|ACYPI50433-PA	AcP|ACYPI30312-PA	AcP|ACYPI26034-PA	AcP|ACYPI39476-PA	AcP|ACYPI086779-PA	AcP|ACYPI42293-PA	AcP|ACYPI084390-PA	AcP|ACYPI084973-PA	AcP|ACYPI087393-PA	AcP|ACYPI082797-PA	AcP|ACYPI083630-PA	AcP|ACYPI088670-PA	AcP|ACYPI089279-PA	AcP|ACYPI082197-PA	AcP|ACYPI37885-PA	AcP|ACYPI083196-PA	AcP|ACYPI082175-PA	AcP|ACYPI54128-PA	AcP|ACYPI083375-PA	AcP|ACYPI25820-PA	AcP|ACYPI28666-PA	AcP|ACYPI20127-PA	AcP|ACYPI080152-PA	AcP|ACYPI28883-PA	AcP|ACYPI44109-PA	AcP|ACYPI088710-PA	AcP|ACYPI081252-PA	AcP|ACYPI44961-PA	AcP|ACYPI55427-PA	AcP|ACYPI38113-PA	AcP|ACYPI40545-PA	AcP|ACYPI33946-PA	AcP|ACYPI085982-PA	AcP|ACYPI54126-PA	AcP|ACYPI087106-PA	AcP|ACYPI22670-PA	AcP|ACYPI28667-PA
ORTHOGRP1138:	AcP|ACYPI000385-PA	AcP|ACYPI073251-PA	AcP|ACYPI37944-PA	AcP|ACYPI38803-PA	AcP|ACYPI071098-PA	AcP|ACYPI23957-PA	AcP|ACYPI39539-PA	AcP|ACYPI34257-PA	AcP|ACYPI25753-PA	AcP|ACYPI46439-PA	AcP|ACYPI38687-PA	AcP|ACYPI47240-PA	AcP|ACYPI067325-PA	AcP|ACYPI070572-PA	AcP|ACYPI49297-PA	AcP|ACYPI31863-PA	AcP|ACYPI005833-PA	AcP|ACYPI085866-PA	AcP|ACYPI085748-PA	AcP|ACYPI51573-PA	AcP|ACYPI063655-PA	AcP|ACYPI085198-PA	AcP|ACYPI083233-PA	AcP|ACYPI068865-PA	AcP|ACYPI085106-PA	AcP|ACYPI083432-PA	AcP|ACYPI20484-PA	AcP|ACYPI066928-PA	AcP|ACYPI25690-PA	AcP|ACYPI49614-PA	AcP|ACYPI35561-PA	AcP|ACYPI071268-PA	AcP|ACYPI081048-PA	AcP|ACYPI23413-PA	AcP|ACYPI20733-PA	AcP|ACYPI24119-PA	AcP|ACYPI49518-PA	AcP|ACYPI083476-PA	AcP|ACYPI45571-PA	AcP|ACYPI55453-PA	AcP|ACYPI24509-PA	AcP|ACYPI47403-PA	DaP|e_gw1.20.307.1	DaP|fgenesh1_pg.C_scaffold_49000089	MaS|Msex2.05392-RA	MaS|Msex2.11470-RA	BoM|BGIBMGA007164-TA	SoI|SINV11153-PA	DrM|FBpp0293413
ORTHOGRP1139:	AcP|ACYPI089074-PA	AcP|ACYPI089062-PA	AcP|ACYPI087105-PA	AcP|ACYPI069136-PA	AcP|ACYPI062458-PA	AcP|ACYPI069126-PA	AcP|ACYPI070332-PA	AcP|ACYPI082747-PA	AcP|ACYPI087726-PA	AcP|ACYPI085081-PA	AcP|ACYPI088520-PA	AcP|ACYPI081206-PA	AcP|ACYPI080072-PA	AcP|ACYPI085677-PA	AcP|ACYPI082155-PA	AcP|ACYPI062617-PA	AcP|ACYPI066644-PA	AcP|ACYPI070734-PA	AcP|ACYPI081809-PA	AcP|ACYPI062907-PA	AcP|ACYPI086001-PA	AcP|ACYPI062722-PA	AcP|ACYPI082042-PA	AcP|ACYPI072294-PA	AcP|ACYPI081641-PA	AcP|ACYPI080193-PA	AcP|ACYPI063063-PA	AcP|ACYPI084060-PA	AcP|ACYPI086522-PA	AcP|ACYPI071773-PA	AcP|ACYPI072149-PA	AcP|ACYPI088938-PA	AcP|ACYPI080092-PA	AcP|ACYPI31626-PA	AcP|ACYPI069738-PA	AcP|ACYPI073381-PA	AcP|ACYPI083342-PA	AcP|ACYPI52941-PA	AcP|ACYPI088711-PA	AcP|ACYPI081934-PA	AcP|ACYPI082965-PA	AcP|ACYPI30365-PA	AcP|ACYPI083251-PA	AcP|ACYPI087839-PA	AcP|ACYPI53264-PA	AcP|ACYPI32384-PA	AcP|ACYPI066069-PA	AcP|ACYPI087550-PA	AcP|ACYPI069520-PA
ORTHOGRP1140:	DaP|e_gw1.1.320.1	DaP|e_gw1.1271.3.1	DaP|e_gw1.812.6.1	DaP|SNAP_00002231	DaP|SNAP_00037102	DaP|NCBI_GNO_0100140	DaP|SNAP_00002065	DaP|NCBI_GNO_0100141	DaP|fgenesh1_pg.C_scaffold_24000044	DaP|gw1.46.56.1	DaP|e_gw1.13.123.1	DaP|e_gw1.3.348.1	DaP|NCBI_GNO_8000052	DaP|fgenesh1_pg.C_scaffold_1023000002	DaP|fgenesh1_pg.C_scaffold_75000045	DaP|NCBI_GNO_2300178	DaP|SNAP_00025927	DaP|fgenesh1_pg.C_scaffold_19000149	DaP|SNAP_00025930	DaP|NCBI_GNO_66100001	DaP|NCBI_GNO_7500016	DaP|SNAP_00031402	DaP|NCBI_GNO_7500067	DaP|fgenesh1_pg.C_scaffold_32000096	DaP|SNAP_00037101	DaP|SNAP_00000225	DaP|SNAP_00000222	DaP|SNAP_00000440	DaP|NCBI_GNO_0300567	DaP|NCBI_GNO_0700272	DaP|NCBI_GNO_0700275	DaP|NCBI_GNO_0300442	DaP|SNAP_00002167	DaP|NCBI_GNO_8000053	DaP|SNAP_00038933	DaP|NCBI_GNO_2300128	DaP|NCBI_GNO_2300133	DaP|SNAP_00000250	DaP|SNAP_00012842	DaP|fgenesh1_pg.C_scaffold_75000001	DaP|SNAP_00039395	DaP|SNAP_00020103	DaP|SNAP_00000149	DaP|NCBI_GNO_8000049	DaP|NCBI_GNO_0100031	DaP|NCBI_GNO_0100035	DaP|NCBI_GNO_0100391	DaP|NCBI_GNO_0100378	DaP|NCBI_GNO_6200042
ORTHOGRP1141:	AcP|ACYPI006790-PA	AcP|ACYPI006807-PA	AcP|ACYPI007670-PA	AcP|ACYPI007997-PA	AeA|AAEL001618-PA	AeA|AAEL010732-PA	AeA|AAEL011534-PA	AeA|AAEL004419-PA	AnG|AGAP007212-PA	AnG|AGAP008528-PB	AnG|AGAP009093-PA	AnG|AGAP011149-PA	ApM|GB50606-PA	ApM|GB50695-PA	ApM|GB52567-PA	BoM|BGIBMGA002895-TA	BoM|BGIBMGA009578-TA	CeC|XM_004521368.2	CeC|XM_004522745.2	CeC|XM_004527297.2	CiL|CLEC003124-RA	CiL|CLEC006484-RA	CiL|CLEC007556-RA	CiL|CLEC013452-RA	CuQ|CPIJ003160-PA	CuQ|CPIJ003520-PA	CuQ|CPIJ011263-PA	CuQ|CPIJ008192-PA	DrM|FBpp0073717	DrM|FBpp0080706	DrM|FBpp0086647	DrM|FBpp0088040	MaS|Msex2.04522-RA	MaS|Msex2.10069-RA	MaS|Msex2.11518-RB	MuD|MDOA005697-PA	MuD|MDOA006494-PC	MuD|MDOA007238-PA	MuD|MDOA009148-PA	PeH|PHUM227550-PA	PeH|PHUM299460-PA	PeH|PHUM410360-PA	PeH|PHUM293490-PA	SoI|SINV18066-PA	SoI|SINV22842-PA	SoI|SINV24884-PA	TrC|XP_008198238.1	TrC|XP_966364.1	TrC|XP_969616.2
ORTHOGRP1142:	DaP|fgenesh1_pg.C_scaffold_203000014	DaP|fgenesh1_pg.C_scaffold_775000003	DaP|fgenesh1_pg.C_scaffold_504000005	DaP|SNAP_00036163	DaP|SNAP_00013681	DaP|NCBI_GNO_10900011	DaP|SNAP_00025465	DaP|SNAP_00025631	DaP|NCBI_GNO_10300050	DaP|SNAP_00017428	DaP|NCBI_GNO_12400026	DaP|NCBI_GNO_20000016	DaP|NCBI_GNO_3400170	DaP|NCBI_GNO_20300015	DaP|fgenesh1_pg.C_scaffold_190000001	DaP|fgenesh1_pg.C_scaffold_109000003	DaP|NCBI_GNO_20300016	DaP|fgenesh1_pg.C_scaffold_151000003	DaP|fgenesh1_pg.C_scaffold_2090000001	DaP|fgenesh1_pg.C_scaffold_141000002	DaP|NCBI_GNO_10900010	DaP|SNAP_00036164	DaP|NCBI_GNO_16500036	DaP|fgenesh1_pg.C_scaffold_38000004	DaP|SNAP_00036952	DaP|SNAP_00020695	DaP|fgenesh1_pg.C_scaffold_110000019	DaP|SNAP_00019289	DaP|fgenesh1_pg.C_scaffold_775000004	DaP|SNAP_00020007	DaP|fgenesh1_pg.C_scaffold_85000035	DaP|NCBI_GNO_469100001	DaP|SNAP_00031698	DaP|fgenesh1_pg.C_scaffold_3379000001	DaP|SNAP_00033190	DaP|fgenesh1_pg.C_scaffold_124000026	DaP|fgenesh1_pg.C_scaffold_4353000001	DaP|NCBI_GNO_77400002	DaP|fgenesh1_pg.C_scaffold_351000001	DaP|fgenesh1_pg.C_scaffold_351000002	DaP|fgenesh1_pg.C_scaffold_165000022	DaP|SNAP_00031676	DaP|fgenesh1_pg.C_scaffold_7982000001	DaP|SNAP_00034898	DaP|fgenesh1_pg.C_scaffold_349000005	DaP|fgenesh1_pg.C_scaffold_239000001	DaP|NCBI_GNO_469100002	DaP|SNAP_00036951	DaP|fgenesh1_pg.C_scaffold_776000003
ORTHOGRP1143:	AeA|AAEL001769-PA	AeA|AAEL002083-PA	AnG|AGAP004912-PB	AnG|AGAP005652-PA	ApM|GB43623-PA	ApM|GB54511-PA	CeC|XM_004518883.2	CeC|XM_004525102.2	CeC|XM_012300780.1	MaS|Msex2.01034-RC	MaS|Msex2.01998-RA	MaS|Msex2.10301-RC	MuD|MDOA001045-PA	MuD|MDOA001276-PA	PeH|PHUM044400-PA	PeH|PHUM521070-PA	PeH|PHUM280650-PA	SoI|SINV19626-PA	SoI|SINV25709-PA	TrC|XP_008198995.1	TrC|XP_008200192.1	AcP|ACYPI003571-PA	BoM|BGIBMGA011965-TA	CeC|XM_004526124.2	CiL|CLEC007424-RA	CuQ|CPIJ014935-PA	DaP|estExt_Genewise1.C_360171	DrM|FBpp0076649	MuD|MDOA006873-PA	AcP|ACYPI005208-PA	CiL|CLEC004358-RA	AcP|ACYPI006679-PA	BoM|BGIBMGA011746-TA	AcP|ACYPI081909-PA	AeA|AAEL008738-PA	AnG|AGAP012045-PA	BoM|BGIBMGA011754-TA	CeC|XM_004529399.2	CuQ|CPIJ012512-PA	MaS|Msex2.01056-RB	TrC|XP_008200211.1	CuQ|CPIJ016569-PA	AeA|AAEL002351-PA	AnG|AGAP005351-PA	CuQ|CPIJ003935-PA	DrM|FBpp0071084	MuD|MDOA014154-PA	ApM|GB42277-PA	ApM|GB42279-PA
ORTHOGRP1144:	DaP|estExt_fgenesh1_pg.C_170080	DaP|fgenesh1_pg.C_scaffold_17000067	DaP|fgenesh1_pg.C_scaffold_17000069	DaP|SNAP_00008813	DaP|fgenesh1_pg.C_scaffold_17000063	DaP|fgenesh1_pg.C_scaffold_17000079	DaP|NCBI_GNO_1700093	DaP|NCBI_GNO_1700090	DaP|NCBI_GNO_1700089	DaP|fgenesh1_pg.C_scaffold_17000122	DaP|fgenesh1_pg.C_scaffold_17000071	DaP|SNAP_00008799	DaP|SNAP_00008806	DaP|fgenesh1_pg.C_scaffold_62000047	DaP|fgenesh1_pg.C_scaffold_5000041	DaP|fgenesh1_pg.C_scaffold_5000040	DaP|SNAP_00003260	DaP|SNAP_00008759	DaP|estExt_fgenesh1_pg.C_640066	DaP|NCBI_GNO_1700073	DaP|NCBI_GNO_1700066	DaP|NCBI_GNO_1700085	DaP|NCBI_GNO_1700091	DaP|NCBI_GNO_1700079	DaP|NCBI_GNO_1700087	DaP|NCBI_GNO_1700076	DaP|NCBI_GNO_1700088	DaP|SNAP_00020043	DaP|NCBI_GNO_1700082	DaP|SNAP_00008809	DaP|NCBI_GNO_1700086	DaP|NCBI_GNO_1700092	DaP|NCBI_GNO_1700067	DaP|NCBI_GNO_1700080	DaP|SNAP_00008758	DaP|NCBI_GNO_1700077	DaP|SNAP_00008802	DaP|SNAP_00008808	DaP|SNAP_00040290	DaP|NCBI_GNO_6100150	DaP|SNAP_00010337	DaP|NCBI_GNO_6100149	DaP|PASA_GEN_3900101	DaP|NCBI_GNO_3900087	DaP|SNAP_00023938	DaP|NCBI_GNO_3900095	DaP|SNAP_00020114	DaP|NCBI_GNO_1500112	DaP|NCBI_GNO_1800065
ORTHOGRP1145:	AcP|ACYPI060043-PA	AcP|ACYPI083586-PA	AcP|ACYPI069257-PA	AcP|ACYPI062769-PA	AcP|ACYPI063942-PA	AcP|ACYPI069216-PA	AcP|ACYPI087770-PA	AcP|ACYPI072464-PA	AcP|ACYPI084113-PA	AcP|ACYPI081423-PA	AcP|ACYPI067064-PA	AcP|ACYPI073063-PA	AcP|ACYPI063106-PA	AcP|ACYPI086236-PA	AcP|ACYPI089261-PA	AcP|ACYPI089589-PA	AcP|ACYPI063978-PA	AcP|ACYPI087460-PA	AcP|ACYPI081715-PA	AcP|ACYPI084829-PA	AcP|ACYPI085740-PA	AcP|ACYPI084355-PA	AcP|ACYPI084755-PA	AcP|ACYPI060484-PA	AcP|ACYPI080343-PA	AcP|ACYPI081031-PA	AcP|ACYPI082204-PA	AcP|ACYPI082775-PA	AcP|ACYPI083061-PA	AcP|ACYPI084303-PA	AcP|ACYPI085668-PA	AcP|ACYPI087545-PA	AcP|ACYPI087568-PA	AcP|ACYPI088179-PA	AcP|ACYPI087803-PA	AcP|ACYPI41361-PA	AcP|ACYPI081400-PA	AcP|ACYPI067894-PA	AcP|ACYPI068048-PA	AcP|ACYPI060960-PA	AcP|ACYPI073080-PA	AcP|ACYPI066497-PA	AcP|ACYPI088631-PA	AcP|ACYPI088881-PA	AcP|ACYPI082902-PA	AcP|ACYPI082944-PA	AcP|ACYPI30016-PA	AcP|ACYPI084668-PA	AcP|ACYPI081012-PA
ORTHOGRP1146:	AeA|AAEL000778-PA	AeA|AAEL002408-PA	AeA|AAEL002426-PA	AeA|AAEL002432-PA	AeA|AAEL012153-PA	AeA|AAEL012157-PA	AnG|AGAP003078-PA	AnG|AGAP003422-PA	AnG|AGAP003423-PA	AnG|AGAP003432-PA	AnG|AGAP007676-PA	AnG|AGAP007677-PA	CeC|XM_004535795.2	CeC|XM_004535800.2	CeC|XM_004535929.2	CeC|XM_004535930.2	CeC|XM_012305964.1	CeC|XM_012305969.1	CuQ|CPIJ009738-PA	CuQ|CPIJ013739-PA	CuQ|CPIJ013740-PA	CuQ|CPIJ014108-PA	CuQ|CPIJ014109-PA	CuQ|CPIJ014110-PA	DrM|FBpp0085707	DrM|FBpp0085709	DrM|FBpp0087016	DrM|FBpp0087017	DrM|FBpp0087018	DrM|FBpp0302004	DrM|FBpp0304543	DrM|FBpp0304544	DrM|FBpp0306124	DrM|FBpp0306126	DrM|FBpp0306127	MuD|MDOA002989-PA	MuD|MDOA006603-PA	MuD|MDOA008042-PA	MuD|MDOA010121-PA	MuD|MDOA014887-PA	TrC|XP_008193818.1	TrC|XP_008195647.1	AcP|ACYPI001819-PA	ApM|GB43917-PA	BoM|BGIBMGA012590-TA	CiL|CLEC003457-RA	DaP|NCBI_GNO_6100121	MaS|Msex2.07434-RA	PeH|PHUM370290-PA
ORTHOGRP1147:	SoI|SINV10092-PA	SoI|SINV16382-PA	SoI|SINV26412-PA	SoI|SINV17616-PA	SoI|SINV25445-PA	SoI|SINV19796-PA	SoI|SINV22521-PA	SoI|SINV13181-PA	SoI|SINV10149-PA	SoI|SINV13915-PA	SoI|SINV13744-PA	SoI|SINV10854-PA	SoI|SINV19344-PA	SoI|SINV12170-PA	SoI|SINV22526-PA	SoI|SINV13690-PA	SoI|SINV19321-PA	SoI|SINV19819-PA	SoI|SINV11264-PA	SoI|SINV13155-PA	SoI|SINV22867-PA	SoI|SINV23746-PA	SoI|SINV17604-PA	SoI|SINV24209-PA	SoI|SINV14694-PA	SoI|SINV22927-PA	SoI|SINV12132-PA	SoI|SINV11490-PA	SoI|SINV19675-PA	SoI|SINV26404-PA	SoI|SINV24151-PA	SoI|SINV17050-PA	SoI|SINV11899-PA	SoI|SINV22873-PA	SoI|SINV11903-PA	SoI|SINV20119-PA	SoI|SINV13104-PA	SoI|SINV12139-PA	SoI|SINV16473-PA	SoI|SINV25073-PA	SoI|SINV22872-PA	SoI|SINV12812-PA	SoI|SINV13143-PA	SoI|SINV13140-PA	SoI|SINV16039-PA	SoI|SINV22120-PA	SoI|SINV16161-PA	SoI|SINV22666-PA	SoI|SINV23703-PA
ORTHOGRP1148:	AcP|ACYPI001148-PA	AcP|ACYPI003904-PA	AcP|ACYPI004955-PA	AcP|ACYPI005837-PA	AcP|ACYPI006848-PA	AcP|ACYPI007474-PA	AcP|ACYPI009366-PA	AeA|AAEL004240-PA	AeA|AAEL011822-PA	AeA|AAEL011823-PA	AeA|AAEL011824-PA	AeA|AAEL015391-PA	AnG|AGAP008915-PA	AnG|AGAP010241-PA	AnG|AGAP028196-PA	CeC|aaaamma-glutamyl.1	CeC|XM_004518857.2	CuQ|CPIJ003185-PA	CuQ|CPIJ003186-PA	CuQ|CPIJ017721-PA	CuQ|CPIJ017722-PA	DaP|estExt_fgenesh1_pg.C_620044	DaP|estExt_Genewise1Plus.C_620061	DaP|e_gw1.62.101.1	DaP|e_gw1.62.109.1	DaP|PASA_GEN_11400014	DaP|SNAP_00026568	MuD|MDOA001535-PA	MuD|MDOA012135-PA	MaS|Msex2.02261-RC	SoI|SINV21412-PA	BoM|BGIBMGA005447-TA	CiL|CLEC003961-RA	TrC|XP_008197001.1	AnG|AGAP000853-PA	BoM|BGIBMGA005300-TA	CiL|CLEC009339-RA	PeH|PHUM274840-PA	ApM|GB45654-PA	DrM|FBpp0074393	SoI|SINV10923-PA	TrC|XP_008196638.1	DrM|FBpp0297938	AeA|AAEL010935-PA	MaS|Msex2.08987-RA	ApM|GB53753-PA	CeC|XM_012299508.1	CuQ|CPIJ016229-PA	DrM|FBpp0111908
ORTHOGRP1149:	AcP|ACYPI002374-PA	AcP|ACYPI009432-PA	AcP|ACYPI066987-PA	AcP|ACYPI28431-PA	AcP|ACYPI33633-PA	AcP|ACYPI39815-PA	AcP|ACYPI49710-PA	AcP|ACYPI50013-PA	AcP|ACYPI50560-PA	AcP|ACYPI51341-PA	AcP|ACYPI53224-PA	AcP|ACYPI007081-PA	AcP|ACYPI086501-PA	AcP|ACYPI44729-PA	AcP|ACYPI069662-PA	AcP|ACYPI062924-PA	AcP|ACYPI34032-PA	AcP|ACYPI088536-PA	AcP|ACYPI40481-PA	AcP|ACYPI083155-PA	AcP|ACYPI088118-PA	AcP|ACYPI063706-PA	AcP|ACYPI23924-PA	AcP|ACYPI080536-PA	AcP|ACYPI083971-PA	AcP|ACYPI080287-PA	AcP|ACYPI55405-PA	AcP|ACYPI063791-PA	AcP|ACYPI089358-PA	AcP|ACYPI068288-PA	AcP|ACYPI20737-PA	AcP|ACYPI44394-PA	AcP|ACYPI083092-PA	AcP|ACYPI085681-PA	AcP|ACYPI089069-PA	AcP|ACYPI081079-PA	AcP|ACYPI082848-PA	AcP|ACYPI082808-PA	AcP|ACYPI37149-PA	AcP|ACYPI088433-PA	AcP|ACYPI30245-PA	BoM|BGIBMGA009311-TA	BoM|BGIBMGA010587-TA	DaP|SNAP_00030634	DaP|SNAP_00037580	MaS|Msex2.09221-RA	TrC|XP_001807063.1	SoI|SINV24336-PA	CuQ|CPIJ013266-PA
ORTHOGRP1150:	AcP|ACYPI002830-PA	AcP|ACYPI002930-PA	AcP|ACYPI060550-PA	AeA|AAEL005160-PA	AeA|AAEL006372-PA	AeA|AAEL015249-PA	AnG|AGAP002331-PA	AnG|AGAP012302-PA	CeC|JAMg_NW_004523531.1.71	CeC|XM_004521235.2	CeC|XM_004521300.2	CeC|XM_004521301.2	CeC|XM_004521302.2	CuQ|CPIJ005331-PA	CuQ|CPIJ012147-PA	DaP|estExt_Genewise1Plus.C_140023	DaP|estExt_Genewise1Plus.C_330067	DaP|SNAP_00013728	DrM|FBpp0085026	DrM|FBpp0293017	MuD|MDOA003452-PA	MuD|MDOA006806-PA	MuD|MDOA009235-PA	PeH|PHUM082690-PA	PeH|PHUM196650-PA	TrC|XP_008197404.1	TrC|XP_972239.1	AcP|ACYPI000106-PA	AnG|AGAP003587-PB	ApM|GB54172-PA	BoM|BGIBMGA007041-TA	CiL|CLEC000279-RA	CuQ|CPIJ013143-PA	MaS|Msex2.02744-RA	TrC|XP_008197201.1	CiL|CLEC002563-RA	ApM|GB47278-PA	PeH|PHUM196660-PA	SoI|SINV18402-PA	AcP|ACYPI003822-PA	ApM|GB46597-PA	BoM|BGIBMGA003960-TA	MaS|Msex2.10758-RA	BoM|BGIBMGA003964-TA	DrM|FBpp0085041	MaS|Msex2.11992-RA	AeA|AAEL010822-PA	CeC|XM_012300159.1	DrM|FBpp0304956
ORTHOGRP1151:	AeA|AAEL004679-PA	AeA|AAEL006456-PA	CeC|C-type.19	CeC|C-type.25	CeC|C-type.21	CeC|C-type.22	CeC|C-type.20	CeC|C-type.24	CeC|C-type.23	CuQ|CPIJ006801-PA	CuQ|CPIJ006804-PA	CuQ|CPIJ006818-PA	CuQ|CPIJ006809-PA	CuQ|CPIJ006805-PA	CuQ|CPIJ006808-PA	CuQ|CPIJ006807-PA	CuQ|CPIJ006802-PA	CuQ|CPIJ006816-PA	CuQ|CPIJ006817-PA	CuQ|CPIJ006812-PA	CuQ|CPIJ006813-PA	CuQ|CPIJ006811-PA	CuQ|CPIJ015611-PA	CuQ|CPIJ019507-PA	CuQ|CPIJ016689-PA	MuD|MDOA012723-PA	MuD|MDOA002395-PA	MuD|MDOA003213-PA	MuD|MDOA010162-PA	MuD|MDOA009606-PA	MuD|MDOA009570-PA	MuD|MDOA010392-PA	MuD|MDOA014652-PA	MuD|MDOA015014-PA	MuD|MDOA006515-PA	MuD|MDOA013514-PA	MuD|MDOA013767-PA	MuD|MDOA002462-PA	MuD|MDOA008475-PA	MuD|MDOA014403-PA	MuD|MDOA008045-PA	MuD|MDOA014793-PA	MuD|MDOA007767-PA	MuD|MDOA005924-PA	MuD|MDOA006935-PA	MuD|MDOA011219-PA	MuD|MDOA012208-PA	MuD|MDOA007668-PA	CeC|C-type.14
ORTHOGRP1152:	AnG|AGAP000164-PA	AnG|AGAP028675-PA	AnG|AGAP028040-PA	AnG|AGAP028668-PA	AnG|AGAP028625-PA	AnG|AGAP028159-PA	AnG|AGAP028669-PC	AnG|AGAP012722-PA	AnG|AGAP012741-PA	AnG|AGAP028673-PA	AnG|AGAP011403-PA	AnG|AGAP028678-PA	AnG|AGAP028671-PA	AnG|AGAP028676-PA	AnG|AGAP028677-PA	AnG|AGAP011405-PA	AnG|AGAP011407-PA	AnG|AGAP012768-PA	AnG|AGAP028684-PA	AnG|AGAP028107-PA	AnG|AGAP028587-PA	AnG|AGAP012832-PA	AnG|AGAP012027-PA	AnG|AGAP027985-PA	AnG|AGAP028670-PA	AnG|AGAP028672-PA	AnG|AGAP011408-PA	AnG|AGAP028667-PA	AnG|AGAP011409-PA	AnG|AGAP028682-PA	AnG|AGAP028520-PA	AnG|AGAP028589-PA	AnG|AGAP011404-PA	AnG|AGAP012546-PA	AnG|AGAP028681-PA	AnG|AGAP012834-PA	AnG|AGAP028683-PA	AnG|AGAP012602-PA	AnG|AGAP012931-PA	AnG|AGAP012619-PA	AnG|AGAP028521-PA	AnG|AGAP012719-PA	AnG|AGAP012704-PA	AnG|AGAP012816-PA	AnG|AGAP012918-PA	AnG|AGAP012919-PA	AnG|AGAP028674-PA	AnG|AGAP012742-PA	AnG|AGAP012753-PA
ORTHOGRP1153:	AcP|ACYPI000616-PA	AcP|ACYPI45202-PA	AcP|ACYPI43534-PA	AcP|ACYPI30421-PA	AcP|ACYPI28979-PA	AcP|ACYPI069491-PA	AcP|ACYPI35648-PA	AcP|ACYPI55942-PA	AcP|ACYPI46457-PA	AcP|ACYPI43993-PA	AcP|ACYPI072036-PA	AcP|ACYPI51208-PA	AcP|ACYPI45692-PA	AcP|ACYPI071502-PA	AcP|ACYPI54619-PA	AcP|ACYPI51188-PA	AcP|ACYPI39853-PA	AcP|ACYPI46121-PA	AcP|ACYPI008687-PA	AcP|ACYPI38231-PA	AcP|ACYPI46947-PA	AcP|ACYPI061304-PA	AcP|ACYPI43319-PA	AcP|ACYPI50919-PA	AcP|ACYPI25056-PA	AcP|ACYPI088761-PA	AcP|ACYPI064977-PA	AcP|ACYPI56318-PA	AcP|ACYPI088187-PA	AcP|ACYPI47975-PA	AcP|ACYPI065309-PA	AcP|ACYPI066199-PA	AcP|ACYPI20061-PA	AcP|ACYPI46492-PA	AcP|ACYPI26492-PA	AcP|ACYPI068955-PA	AcP|ACYPI21344-PA	AcP|ACYPI070137-PA	AcP|ACYPI20785-PA	AcP|ACYPI088114-PA	AcP|ACYPI54008-PA	CuQ|CPIJ003370-PA	CuQ|CPIJ005025-PA	CuQ|CPIJ016315-PA	CuQ|CPIJ005532-PA	CuQ|CPIJ017607-PA	AcP|ACYPI082560-PA	AcP|ACYPI49000-PA	AcP|ACYPI20398-PA
ORTHOGRP1154:	AcP|ACYPI002592-PA	AcP|ACYPI005830-PA	AcP|ACYPI007445-PA	AeA|AAEL003743-PA	AeA|AAEL006390-PA	AeA|AAEL014053-PA	AnG|AGAP001587-PA	AnG|AGAP001588-PA	AnG|AGAP003711-PC	BoM|BGIBMGA002432-TA	BoM|BGIBMGA002539-TA	BoM|BGIBMGA008019-TA	CeC|XM_004520914.2	CeC|XM_004530899.2	CeC|XM_004534241.2	CeC|XM_004534242.2	CeC|XM_012305124.1	CeC|XM_012306248.1	CuQ|CPIJ003274-PA	CuQ|CPIJ005774-PA	CuQ|CPIJ017010-PA	DaP|e_gw1.111.7.1	DaP|fgenesh1_pg.C_scaffold_684000003	DaP|NCBI_GNO_10000052	DrM|FBpp0083071	DrM|FBpp0083073	DrM|FBpp0084745	DrM|FBpp0307446	MaS|Msex2.07193-RA	MaS|Msex2.08012-RA	MaS|Msex2.09122-RA	MaS|Msex2.13548-RD	MaS|Msex2.09123-RA	MuD|MDOA000118-PA	MuD|MDOA005297-PA	MuD|MDOA011142-PI	MuD|MDOA013412-PA	MuD|MDOA015566-PA	PeH|PHUM018110-PA	PeH|PHUM522670-PA	PeH|PHUM572850-PA	SoI|SINV12712-PA	SoI|SINV20261-PA	TrC|XP_008200805.1	TrC|XP_008200952.1	ApM|GB42482-PA	CiL|CLEC003722-RA	ApM|GB41386-PA	CiL|CLEC011968-RA
ORTHOGRP1155:	AcP|ACYPI003411-PA	AcP|ACYPI004957-PA	AcP|ACYPI20977-PA	AcP|ACYPI084596-PA	AcP|ACYPI43820-PA	AcP|ACYPI37642-PA	AcP|ACYPI37291-PA	AcP|ACYPI30945-PA	AcP|ACYPI23430-PA	AcP|ACYPI55985-PA	AcP|ACYPI006587-PA	AcP|ACYPI005944-PA	AcP|ACYPI20880-PA	AcP|ACYPI48764-PA	AcP|ACYPI085389-PA	AcP|ACYPI006886-PA	AcP|ACYPI51001-PA	AcP|ACYPI066334-PA	AcP|ACYPI44810-PA	AcP|ACYPI42310-PA	AcP|ACYPI42629-PA	AcP|ACYPI29141-PA	AcP|ACYPI27391-PA	AcP|ACYPI069021-PA	AcP|ACYPI33142-PA	AcP|ACYPI007593-PA	AcP|ACYPI009084-PA	AcP|ACYPI56230-PA	AcP|ACYPI24253-PA	AcP|ACYPI44040-PA	AcP|ACYPI22600-PA	AcP|ACYPI50977-PA	AcP|ACYPI44830-PA	AeA|AAEL012477-PA	AeA|AAEL017220-PA	AeA|AAEL018047-PA	CeC|XM_012306352.1	CeC|XM_012307430.1	MuD|MDOA003990-PA	MuD|MDOA008788-PA	MuD|MDOA006572-PA	SoI|SINV11235-PA	SoI|SINV18331-PA	AnG|AGAP028579-PA	BoM|BGIBMGA004234-TA	CiL|CLEC006851-RA	AeA|AAEL012638-PA	MuD|MDOA004265-PA	SoI|SINV22347-PA
ORTHOGRP1156:	AcP|ACYPI067007-PA	AcP|ACYPI069804-PA	AcP|ACYPI27535-PA	AcP|ACYPI061157-PA	AcP|ACYPI064678-PA	AcP|ACYPI088538-PA	AcP|ACYPI086153-PA	AcP|ACYPI084143-PA	AcP|ACYPI083891-PA	AcP|ACYPI084993-PA	AcP|ACYPI062917-PA	AcP|ACYPI087110-PA	AcP|ACYPI086257-PA	AcP|ACYPI087690-PA	AcP|ACYPI088357-PA	AcP|ACYPI088717-PA	AcP|ACYPI41830-PA	AcP|ACYPI087894-PA	AcP|ACYPI51689-PA	AcP|ACYPI088217-PA	AcP|ACYPI34216-PA	AcP|ACYPI087530-PA	AcP|ACYPI31276-PA	AcP|ACYPI32515-PA	AcP|ACYPI088119-PA	AcP|ACYPI087865-PA	AcP|ACYPI087895-PA	AcP|ACYPI060280-PA	AcP|ACYPI086402-PA	AcP|ACYPI085505-PA	AcP|ACYPI086878-PA	AcP|ACYPI073424-PA	AcP|ACYPI083946-PA	AcP|ACYPI080931-PA	AcP|ACYPI086623-PA	AcP|ACYPI085679-PA	AcP|ACYPI084003-PA	AcP|ACYPI070804-PA	AcP|ACYPI082912-PA	AcP|ACYPI064530-PA	AcP|ACYPI083043-PA	AcP|ACYPI080532-PA	AcP|ACYPI080523-PA	AcP|ACYPI084345-PA	AcP|ACYPI073504-PA	AcP|ACYPI068126-PA	AcP|ACYPI084327-PA	AcP|ACYPI083898-PA	AcP|ACYPI081611-PA
ORTHOGRP1157:	AcP|ACYPI006850-PA	AcP|ACYPI072205-PA	AcP|ACYPI083443-PA	AcP|ACYPI008180-PA	AcP|ACYPI073014-PA	CuQ|CPIJ006893-PA	CuQ|CPIJ006894-PA	MaS|Msex2.09946-RA	MaS|Msex2.11630-RB	AeA|AAEL005319-PA	AnG|AGAP007563-PA	ApM|GB47977-PA	BoM|BGIBMGA000624-TA	CeC|XM_012301693.1	CiL|CLEC001198-RA	DrM|FBpp0304930	MuD|MDOA013997-PA	PeH|PHUM540970-PA	SoI|SINV13503-PA	TrC|XP_008191512.1	AcP|ACYPI009818-PA	AeA|AAEL005317-PB	AnG|AGAP007562-PA	CeC|XM_012301695.1	CiL|CLEC001197-RA	DaP|fgenesh1_pg.C_scaffold_37000138	DrM|FBpp0304430	MuD|MDOA012096-PD	PeH|PHUM541100-PA	AeA|AAEL005324-PA	BoM|BGIBMGA000622-TA	CeC|XM_012301692.1	DaP|PASA_GEN_3700024	MuD|MDOA011734-PC	PeH|PHUM541090-PA	SoI|SINV13501-PA	SoI|SINV13509-PA	CuQ|CPIJ006896-PA	SoI|SINV13515-PA	AeA|AAEL005318-PA	DaP|e_gw1.37.87.1	AeA|AAEL005323-PA	CiL|CLEC001196-RA	CuQ|CPIJ006898-PA	PeH|PHUM541110-PA	AeA|AAEL005338-PA	BoM|BGIBMGA000623-TA	SoI|SINV13498-PA	SoI|SINV13500-PA
ORTHOGRP1158:	AcP|ACYPI007388-PA	AcP|ACYPI008861-PA	AeA|AAEL001220-PA	AeA|AAEL008610-PA	AnG|AGAP028115-PA	AnG|AGAP028125-PA	ApM|GB43611-PA	ApM|GB45717-PA	BoM|BGIBMGA003044-TA	BoM|BGIBMGA005995-TA	CeC|XM_004531129.2	CeC|XM_012299981.1	CiL|CLEC005160-RA	CiL|CLEC005206-RA	CuQ|CPIJ001741-PA	CuQ|CPIJ004181-PA	CuQ|CPIJ019948-PA	DaP|estExt_Genewise1Plus.C_40196	DaP|gw1.51.167.1	DaP|NCBI_GNO_0900300	DrM|FBpp0079097	DrM|FBpp0310275	MaS|Msex2.02018-RA	MaS|Msex2.05421-RA	MuD|MDOA007370-PA	MuD|MDOA012926-PA	PeH|PHUM430580-PA	PeH|PHUM462860-PA	TrC|XP_008193134.1	TrC|XP_008193901.1	TrC|XP_008197063.1	AeA|AAEL011436-PA	AnG|AGAP005213-PF	ApM|GB43613-PA	BoM|BGIBMGA007127-TA	CiL|CLEC005743-RA	DaP|PASA_GEN_2800094	DrM|FBpp0312035	MaS|Msex2.04643-RA	SoI|SINV15851-PA	SoI|SINV18338-PA	SoI|SINV18341-PA	BoM|BGIBMGA007130-TA	CeC|XM_012306150.1	CuQ|CPIJ016115-PA	CuQ|CPIJ016118-PA	CuQ|CPIJ019611-PA	MuD|MDOA002908-PA	ApM|GB43612-PA
ORTHOGRP1159:	DaP|estExt_fgenesh1_pg.C_670009	DaP|fgenesh1_pg.C_scaffold_24000187	DaP|fgenesh1_pg.C_scaffold_67000138	DaP|fgenesh1_pg.C_scaffold_86000096	DaP|fgenesh1_pg.C_scaffold_91000010	DaP|NCBI_GNO_1700031	DaP|NCBI_GNO_5300101	DaP|PASA_GEN_1900095	DaP|PASA_GEN_6700037	DaP|PASA_GEN_7000051	DaP|PASA_GEN_8600049	DaP|SNAP_00005798	DaP|SNAP_00005799	DaP|SNAP_00005801	DaP|SNAP_00005891	DaP|SNAP_00006033	DaP|SNAP_00023641	DaP|fgenesh1_pg.C_scaffold_17000029	DaP|fgenesh1_pg.C_scaffold_67000072	DaP|fgenesh1_pg.C_scaffold_10000373	DaP|SNAP_00030431	DaP|NCBI_GNO_1200047	DaP|PASA_GEN_2000025	DaP|fgenesh1_pg.C_scaffold_9000064	DaP|fgenesh1_pg.C_scaffold_98000005	DaP|NCBI_GNO_26200009	DaP|SNAP_00019986	DaP|NCBI_GNO_663300001	DaP|fgenesh1_pg.C_scaffold_484000001	DaP|NCBI_GNO_16800043	DaP|fgenesh1_pg.C_scaffold_1128000003	DaP|fgenesh1_pg.C_scaffold_201000006	DaP|NCBI_GNO_2600232	DaP|NCBI_GNO_48400005	DaP|fgenesh1_pg.C_scaffold_1879000001	DaP|PASA_GEN_161000001	DaP|PASA_GEN_10200023	DaP|SNAP_00006039	DaP|NCBI_GNO_48400006	DaP|fgenesh1_pg.C_scaffold_260000005	DaP|NCBI_GNO_2000136	DaP|fgenesh1_pg.C_scaffold_24000106	DaP|PASA_GEN_316300001	DaP|NCBI_GNO_667100001	DaP|fgenesh1_pg.C_scaffold_569000002	DaP|NCBI_GNO_6600004	DaP|fgenesh1_pg.C_scaffold_184000007	DaP|NCBI_GNO_1600226	DaP|fgenesh1_pg.C_scaffold_67000134
ORTHOGRP1160:	AcP|ACYPI000738-PA	AcP|ACYPI56893-PA	AcP|ACYPI083961-PA	AcP|ACYPI065586-PA	AcP|ACYPI39581-PA	AcP|ACYPI066588-PA	AcP|ACYPI23764-PA	AcP|ACYPI50106-PA	AcP|ACYPI088607-PA	AcP|ACYPI080903-PA	AcP|ACYPI063046-PA	AcP|ACYPI060086-PA	AcP|ACYPI41260-PA	AcP|ACYPI065494-PA	AcP|ACYPI062075-PA	AcP|ACYPI060174-PA	AcP|ACYPI084375-PA	AcP|ACYPI41066-PA	AcP|ACYPI085837-PA	AcP|ACYPI067906-PA	AcP|ACYPI55254-PA	AcP|ACYPI56856-PA	AcP|ACYPI061866-PA	AcP|ACYPI081870-PA	AcP|ACYPI22937-PA	AcP|ACYPI30151-PA	AcP|ACYPI41528-PA	AcP|ACYPI23130-PA	AcP|ACYPI40565-PA	AcP|ACYPI063611-PA	AcP|ACYPI37884-PA	AcP|ACYPI086765-PA	AcP|ACYPI067033-PA	AcP|ACYPI063086-PA	AcP|ACYPI085790-PA	AcP|ACYPI085526-PA	AcP|ACYPI52975-PA	AcP|ACYPI071809-PA	AcP|ACYPI084300-PA	AcP|ACYPI35279-PA	AcP|ACYPI55824-PA	AcP|ACYPI062840-PA	AcP|ACYPI072313-PA	AcP|ACYPI070799-PA	AcP|ACYPI070815-PA	AcP|ACYPI065525-PA	AcP|ACYPI080428-PA	AcP|ACYPI087617-PA	MuD|MDOA001140-PA
ORTHOGRP1161:	AcP|ACYPI27784-PA	AcP|ACYPI33363-PA	AcP|ACYPI44655-PA	AcP|ACYPI33364-PA	CeC|XM_004524385.2	CeC|XM_012304233.1	CeC|XM_012304235.1	CeC|XM_012304234.1	CeC|XM_012299515.1	CeC|XM_004531123.2	CeC|XM_012299513.1	CeC|XM_012306446.1	CeC|XM_004536735.1	DaP|fgenesh1_pg.C_scaffold_3000172	DaP|fgenesh1_pg.C_scaffold_3000173	DaP|NCBI_GNO_0300166	DaP|NCBI_GNO_0300163	DaP|NCBI_GNO_0300162	DaP|NCBI_GNO_0300164	DaP|NCBI_GNO_20700005	DaP|NCBI_GNO_2400193	DaP|NCBI_GNO_0800251	MuD|MDOA001647-PA	MuD|MDOA003081-PA	MuD|MDOA007323-PA	MuD|MDOA013594-PA	CiL|CLEC004780-RA	ApM|GB45440-PA	AcP|ACYPI50440-PA	AeA|AAEL000582-PA	AnG|AGAP001602-PA	ApM|GB46186-PA	BoM|BGIBMGA012849-TA	CiL|CLEC000413-RA	CuQ|CPIJ007315-PA	DrM|FBpp0074109	MaS|Msex2.03634-RA	SoI|SINV23004-PA	TrC|XP_008195788.1	AeA|AAEL010779-PA	AnG|AGAP009590-PA	BoM|BGIBMGA000674-TA	CeC|XM_004533246.1	CuQ|CPIJ012002-PA	DrM|FBpp0100163	MaS|Msex2.11526-RA	MuD|MDOA004924-PA	TrC|XP_008193943.1	SoI|SINV23832-PA
ORTHOGRP1162:	AeA|AAEL011843-PA	AeA|AAEL015147-PA	ApM|GB40183-PA	ApM|GB40184-PA	ApM|GB40186-PA	ApM|GB40187-PA	ApM|GB40196-PA	ApM|GB40185-PA	ApM|GB40200-PA	ApM|GB40201-PA	ApM|GB47123-PA	ApM|GB40193-PA	ApM|GB40191-PA	ApM|GB40202-PA	ApM|GB47122-PA	ApM|GB40192-PA	ApM|GB47121-PA	ApM|GB40189-PA	ApM|GB40194-PA	ApM|GB40197-PA	ApM|GB40195-PA	ApM|GB40198-PA	ApM|GB41940-PA	ApM|GB46831-PA	ApM|GB40190-PA	ApM|GB46573-PA	ApM|GB40188-PA	ApM|GB40199-PA	CeC|Odorant.67	CeC|Odorant.90	CeC|Odorant.89	MaS|Msex2.01521-RB	MaS|Msex2.01522-RA	MaS|Msex2.01523-RA	MaS|Msex2.01524-RA	MaS|Msex2.04542-RA	MaS|Msex2.09918-RB	MaS|Msex2.08680-RB	MaS|Msex2.08681-RA	MaS|Msex2.08682-RB	MuD|MDOA003948-PA	CuQ|CPIJ015745-PA	SoI|SINV18970-PA	CeC|Odorant.87	SoI|SINV16022-PA	BoM|BGIBMGA013764-TA	DrM|FBpp0076029	DrM|FBpp0088122	PeH|PHUM225140-PA
ORTHOGRP1163:	ApM|GB47985-PA	ApM|GB47986-PA	ApM|GB47987-PA	CeC|Odorant.60	CeC|Odorant.61	CiL|CLEC010022-RA	MaS|Msex2.08399-RA	MaS|Msex2.09919-RA	MuD|MDOA007080-PA	MuD|MDOA007097-PA	SoI|SINV13255-PA	SoI|SINV13267-PA	SoI|SINV13277-PA	SoI|SINV13288-PA	SoI|SINV13278-PA	SoI|SINV13263-PA	SoI|SINV13294-PA	TrC|XP_001810505.1	TrC|XP_008197160.1	TrC|XP_008201269.1	TrC|XP_008197156.1	TrC|XP_008191055.1	TrC|XP_008197158.1	TrC|XP_008190615.1	TrC|XP_008197155.1	TrC|XP_008190424.1	TrC|XP_972901.2	TrC|XP_008200983.1	TrC|XP_008200982.1	TrC|XP_008190617.1	TrC|XP_008197531.1	TrC|XP_008190616.1	TrC|XP_008197159.1	TrC|XP_008190791.1	TrC|XP_008197157.1	TrC|XP_008201270.1	SoI|SINV21268-PA	ApM|GB47984-PA	SoI|SINV17385-PA	MuD|MDOA010057-PA	DrM|FBpp0089407	AnG|AGAP009640-PA	CuQ|CPIJ000986-PA	ApM|GB41599-PA	CeC|Odorant.62	ApM|GB51075-PA	BoM|BGIBMGA012597-TA	MuD|MDOA010394-PA	DrM|FBpp0076104
ORTHOGRP1164:	AcP|ACYPI000337-PA	AcP|ACYPI002504-PA	AcP|ACYPI51494-PA	AcP|ACYPI004612-PA	AcP|ACYPI080216-PA	AcP|ACYPI087736-PA	AcP|ACYPI008784-PA	AcP|ACYPI42912-PA	AcP|ACYPI42469-PA	AcP|ACYPI066103-PA	AcP|ACYPI009220-PA	AcP|ACYPI40855-PA	AcP|ACYPI54064-PA	AcP|ACYPI002269-PA	AcP|ACYPI25302-PA	AcP|ACYPI39740-PA	AcP|ACYPI001837-PA	AcP|ACYPI083808-PA	AcP|ACYPI083842-PA	AcP|ACYPI53664-PA	AcP|ACYPI46455-PA	AcP|ACYPI27882-PA	AcP|ACYPI46835-PA	AcP|ACYPI55152-PA	AcP|ACYPI060374-PA	AcP|ACYPI32912-PA	AcP|ACYPI23324-PA	AcP|ACYPI37099-PA	AcP|ACYPI086801-PA	AcP|ACYPI28577-PA	AcP|ACYPI32967-PA	AcP|ACYPI008298-PA	AcP|ACYPI003209-PA	AcP|ACYPI37100-PA	AcP|ACYPI083991-PA	AcP|ACYPI087506-PA	AcP|ACYPI087433-PA	AcP|ACYPI34317-PA	AcP|ACYPI36757-PA	AcP|ACYPI55860-PA	AcP|ACYPI24596-PA	AcP|ACYPI085640-PA	AcP|ACYPI088499-PA	AcP|ACYPI20615-PA	AcP|ACYPI29185-PA	AcP|ACYPI30137-PA	TrC|XP_008192457.1	BoM|BGIBMGA013331-TA
ORTHOGRP1165:	AcP|ACYPI001913-PA	AcP|ACYPI003803-PA	AcP|ACYPI005733-PA	AcP|ACYPI007609-PA	AcP|ACYPI56605-PA	AcP|ACYPI002628-PA	AcP|ACYPI069651-PA	AcP|ACYPI44407-PA	AeA|AAEL008017-PA	AeA|AAEL008023-PA	AnG|AGAP000193-PA	AnG|AGAP000194-PA	AnG|AGAP009240-PA	AnG|AGAP009241-PA	AnG|AGAP009246-PA	CuQ|CPIJ017351-PA	CuQ|CPIJ018854-PA	CuQ|CPIJ018943-PA	CuQ|CPIJ019395-PA	DaP|estExt_Genewise1Plus.C_50281	DaP|NCBI_GNO_0500217	DaP|PASA_GEN_0500219	DaP|SNAP_00003365	DaP|NCBI_GNO_3400054	DaP|e_gw1.5.350.1	PeH|PHUM371370-PA	PeH|PHUM371380-PA	PeH|PHUM371390-PA	SoI|SINV13115-PA	SoI|SINV13123-PA	SoI|SINV18251-PA	SoI|SINV18266-PA	SoI|SINV18259-PA	SoI|SINV13120-PA	SoI|SINV18279-PA	CiL|CLEC012067-RA	ApM|GB44513-PA	PeH|PHUM458480-PA	CeC|CYP4C-like.1	DrM|FBpp0085074	MuD|MDOA000049-PA	AeA|AAEL008018-PA	CuQ|CPIJ018944-PA	AnG|AGAP000192-PA	AeA|AAEL012266-PA	CuQ|CPIJ001810-PA	TrC|XP_966563.2	CiL|CLEC011846-RA
ORTHOGRP1166:	AcP|ACYPI32574-PA	AcP|ACYPI54198-PA	AcP|ACYPI086758-PA	AcP|ACYPI086095-PA	AcP|ACYPI44804-PA	AcP|ACYPI46598-PA	AcP|ACYPI24352-PA	AcP|ACYPI20755-PA	AcP|ACYPI39862-PA	AcP|ACYPI29022-PA	AcP|ACYPI34142-PA	AcP|ACYPI42376-PA	AcP|ACYPI29832-PA	AcP|ACYPI43856-PA	AcP|ACYPI35418-PA	AcP|ACYPI35057-PA	AcP|ACYPI32904-PA	AcP|ACYPI30369-PA	AcP|ACYPI41352-PA	AcP|ACYPI32942-PA	AcP|ACYPI45243-PA	AcP|ACYPI40660-PA	AcP|ACYPI55843-PA	AcP|ACYPI38516-PA	AcP|ACYPI37995-PA	AcP|ACYPI45705-PA	AcP|ACYPI46535-PA	AcP|ACYPI067207-PA	AcP|ACYPI080689-PA	AcP|ACYPI069266-PA	AcP|ACYPI080169-PA	AcP|ACYPI068415-PA	AcP|ACYPI51966-PA	AcP|ACYPI23632-PA	AcP|ACYPI082220-PA	AcP|ACYPI083103-PA	AcP|ACYPI088018-PA	AcP|ACYPI082830-PA	AcP|ACYPI25538-PA	AcP|ACYPI086299-PA	AcP|ACYPI083826-PA	AcP|ACYPI33541-PA	AcP|ACYPI081164-PA	AcP|ACYPI081855-PA	AcP|ACYPI086051-PA	AcP|ACYPI084374-PA	AcP|ACYPI43195-PA	AcP|ACYPI56524-PA
ORTHOGRP1167:	AcP|ACYPI003484-PA	AcP|ACYPI004235-PA	AeA|AAEL010617-PA	AeA|AAEL011692-PA	CeC|XM_004519999.2	CeC|XM_012305065.1	DaP|estExt_fgenesh1_pg.C_120159	DaP|estExt_Genewise1.C_120273	DaP|e_gw1.111.61.1	DaP|e_gw1.8.9.1	DaP|e_gw1.843.5.1	DaP|PASA_GEN_5400029	DaP|e_gw1.1053.3.1	DaP|e_gw1.29.112.1	DaP|e_gw1.4452.1.1	DaP|NCBI_GNO_10000088	DaP|NCBI_GNO_2900045	DaP|NCBI_GNO_2900046	DaP|NCBI_GNO_74100001	DaP|PASA_GEN_2900081	DaP|SNAP_00012730	DaP|SNAP_00012733	DaP|SNAP_00012734	AcP|ACYPI001277-PA	AnG|AGAP004703-PA	ApM|GB41333-PA	BoM|BGIBMGA000760-TA	CeC|XM_004530478.2	CiL|CLEC006664-RA	CuQ|CPIJ006171-PA	DrM|FBpp0290035	MaS|Msex2.00880-RB	MuD|MDOA002889-PA	PeH|PHUM369790-PA	SoI|SINV15060-PA	TrC|XP_968165.1	AeA|AAEL017363-PA	AnG|AGAP007810-PA	ApM|GB48305-PA	BoM|BGIBMGA003484-TA	CiL|CLEC002348-RA	CuQ|CPIJ016666-PA	DrM|FBpp0073387	MaS|Msex2.00219-RA	MuD|MDOA009776-PA	PeH|PHUM268230-PA	SoI|SINV10999-PA	TrC|XP_008195173.1
ORTHOGRP1168:	AcP|ACYPI007138-PA	AcP|ACYPI007154-PA	AcP|ACYPI069360-PA	AeA|AAEL006180-PA	AeA|AAEL009886-PA	AeA|AAEL009888-PA	AnG|AGAP001557-PA	AnG|AGAP003274-PA	AnG|AGAP003275-PA	ApM|GB40283-PA	ApM|GB40598-PA	ApM|GB41923-PA	BoM|BGIBMGA001472-TA	BoM|BGIBMGA012368-TA	CeC|XM_004523986.2	CeC|XM_004525214.2	CiL|CLEC006027-RA	CiL|CLEC011102-RA	CiL|CLEC011864-RA	CuQ|CPIJ007504-PA	CuQ|CPIJ007505-PA	CuQ|CPIJ019752-PA	DaP|estExt_Genewise1Plus.C_1350012	DaP|e_gw1.895.2.1	DaP|NCBI_GNO_3000036	DaP|NCBI_GNO_3000108	DaP|NCBI_GNO_3000124	DaP|NCBI_GNO_6300049	DaP|NCBI_GNO_6300056	DaP|NCBI_GNO_6300071	DaP|PASA_GEN_6300066	DaP|SNAP_00020140	DaP|NCBI_GNO_6300057	DrM|FBpp0078411	DrM|FBpp0305976	MaS|Msex2.11578-RA	MaS|Msex2.12976-RA	MuD|MDOA001504-PA	MuD|MDOA006879-PA	PeH|PHUM399390-PA	PeH|PHUM399960-PA	PeH|PHUM417670-PA	SoI|SINV21261-PA	SoI|SINV24936-PA	TrC|XP_967948.2	TrC|XP_969047.2	AcP|ACYPI001649-PA	MaS|Msex2.12975-RA
ORTHOGRP1169:	AcP|ACYPI22664-PA	AcP|ACYPI061200-PA	AcP|ACYPI085978-PA	AcP|ACYPI063777-PA	AcP|ACYPI55205-PA	AcP|ACYPI51175-PA	AcP|ACYPI24272-PA	AcP|ACYPI20210-PA	AcP|ACYPI067265-PA	AcP|ACYPI29796-PA	AcP|ACYPI30100-PA	AcP|ACYPI062466-PA	AcP|ACYPI21133-PA	AcP|ACYPI22538-PA	AcP|ACYPI29009-PA	AcP|ACYPI29430-PA	AcP|ACYPI41747-PA	AcP|ACYPI41908-PA	AcP|ACYPI43644-PA	AcP|ACYPI45711-PA	AcP|ACYPI45876-PA	AcP|ACYPI53421-PA	AcP|ACYPI54457-PA	AcP|ACYPI55796-PA	AcP|ACYPI38459-PA	AcP|ACYPI51350-PA	AcP|ACYPI084963-PA	AcP|ACYPI52958-PA	AcP|ACYPI080330-PA	AcP|ACYPI37548-PA	AcP|ACYPI35951-PA	AcP|ACYPI56239-PA	AcP|ACYPI39283-PA	AcP|ACYPI38861-PA	AcP|ACYPI069297-PA	AcP|ACYPI080196-PA	AcP|ACYPI36704-PA	AcP|ACYPI080274-PA	AcP|ACYPI46509-PA	AcP|ACYPI087936-PA	AcP|ACYPI082195-PA	AcP|ACYPI089456-PA	AcP|ACYPI46214-PA	AcP|ACYPI55907-PA	AcP|ACYPI49571-PA	AcP|ACYPI086851-PA	TrC|XP_008198311.1	MaS|Msex2.02296-RA
ORTHOGRP1170:	CuQ|CPIJ000744-PA	CuQ|CPIJ000815-PA	CuQ|CPIJ011686-PA	CuQ|CPIJ012096-PA	CuQ|CPIJ011021-PA	CuQ|CPIJ006632-PA	CuQ|CPIJ004431-PA	CuQ|CPIJ006636-PA	CuQ|CPIJ006635-PA	CuQ|CPIJ004427-PA	CuQ|CPIJ006637-PA	CuQ|CPIJ007544-PA	CuQ|CPIJ008045-PA	CuQ|CPIJ014756-PA	CuQ|CPIJ000813-PA	CuQ|CPIJ010019-PA	CuQ|CPIJ006638-PA	CuQ|CPIJ017838-PA	CuQ|CPIJ014755-PA	CuQ|CPIJ014757-PA	CuQ|CPIJ019668-PA	CuQ|CPIJ004426-PA	CuQ|CPIJ004428-PA	CuQ|CPIJ010371-PA	CuQ|CPIJ010372-PA	CuQ|CPIJ014758-PA	CuQ|CPIJ002456-PA	CuQ|CPIJ005678-PA	CuQ|CPIJ016776-PA	CuQ|CPIJ015376-PA	CuQ|CPIJ016542-PA	CuQ|CPIJ018470-PA	CuQ|CPIJ020169-PA	CuQ|CPIJ018196-PA	CuQ|CPIJ019139-PA	CuQ|CPIJ002586-PA	CuQ|CPIJ020305-PA	CuQ|CPIJ015378-PA	CuQ|CPIJ004429-PA	CuQ|CPIJ005029-PA	CuQ|CPIJ019670-PA	CuQ|CPIJ009785-PA	CuQ|CPIJ009784-PA	CuQ|CPIJ007994-PA	CuQ|CPIJ005478-PA	CuQ|CPIJ007405-PA	CuQ|CPIJ008357-PA	CuQ|CPIJ000197-PA
ORTHOGRP1171:	SoI|SINV17920-PA	SoI|SINV20114-PA	SoI|SINV24793-PA	SoI|SINV22699-PA	SoI|SINV26450-PA	SoI|SINV26242-PA	SoI|SINV23883-PA	SoI|SINV10099-PA	SoI|SINV22665-PA	SoI|SINV10384-PA	SoI|SINV14606-PA	SoI|SINV13145-PA	SoI|SINV15922-PA	SoI|SINV12375-PA	SoI|SINV15617-PA	SoI|SINV20118-PA	SoI|SINV24141-PA	SoI|SINV15920-PA	SoI|SINV11485-PA	SoI|SINV16645-PA	SoI|SINV22695-PA	SoI|SINV11953-PA	SoI|SINV24075-PA	SoI|SINV10102-PA	SoI|SINV14607-PA	SoI|SINV23877-PA	SoI|SINV21987-PA	SoI|SINV20141-PA	SoI|SINV16409-PA	SoI|SINV13655-PA	SoI|SINV14609-PA	SoI|SINV13651-PA	SoI|SINV12917-PA	SoI|SINV15238-PA	SoI|SINV10383-PA	SoI|SINV21683-PA	SoI|SINV25775-PA	SoI|SINV11935-PA	SoI|SINV25126-PA	SoI|SINV11481-PA	SoI|SINV26355-PA	SoI|SINV20099-PA	SoI|SINV20144-PA	SoI|SINV24076-PA	SoI|SINV16458-PA	SoI|SINV16644-PA	SoI|SINV22074-PA	SoI|SINV26420-PA
ORTHOGRP1172:	AcP|ACYPI000318-PA	AcP|ACYPI003615-PA	AcP|ACYPI008622-PA	AcP|ACYPI010210-PA	AcP|ACYPI068480-PA	AcP|ACYPI084876-PA	AcP|ACYPI000908-PA	AcP|ACYPI40625-PA	AcP|ACYPI51422-PA	AcP|ACYPI35553-PA	AcP|ACYPI005704-PA	AcP|ACYPI081270-PA	AcP|ACYPI006962-PA	AcP|ACYPI070296-PA	AcP|ACYPI001308-PA	AcP|ACYPI004553-PA	AcP|ACYPI41456-PA	AcP|ACYPI34357-PA	AcP|ACYPI003335-PA	AcP|ACYPI27282-PA	AcP|ACYPI060617-PA	AcP|ACYPI073844-PA	AcP|ACYPI55246-PA	AcP|ACYPI082075-PA	AcP|ACYPI22260-PA	AcP|ACYPI082827-PA	AcP|ACYPI39519-PA	AcP|ACYPI50715-PA	ApM|GB41045-PA	ApM|GB49814-PA	AcP|ACYPI081938-PA	AcP|ACYPI086260-PA	AeA|AAEL004946-PB	AnG|AGAP028616-PA	BoM|BGIBMGA007178-TA	CeC|XM_012307044.1	CiL|CLEC008163-RA	CuQ|CPIJ005414-PA	DaP|PASA_GEN_6300073	MaS|Msex2.09030-RA	PeH|PHUM399480-PA	SoI|SINV17583-PA	TrC|XP_008200717.1	BoM|BGIBMGA007179-TA	CuQ|CPIJ005413-PA	CiL|CLEC013137-RA	DrM|FBpp0311822
ORTHOGRP1173:	AcP|ACYPI005726-PA	AcP|ACYPI088207-PA	ApM|GB52189-PA	ApM|GB55574-PA	CiL|CLEC006501-RA	CiL|CLEC009943-RA	DaP|fgenesh1_pg.C_scaffold_64000049	DaP|NCBI_GNO_2100166	DaP|NCBI_GNO_2400181	MaS|Msex2.02500-RA	MaS|Msex2.10482-RA	PeH|PHUM041040-PA	PeH|PHUM399950-PA	SoI|SINV14365-PA	SoI|SINV18848-PA	AeA|AAEL000767-PB	ApM|GB55658-PA	BoM|BGIBMGA001074-TA	CeC|XM_012299949.1	DrM|FBpp0289039	MuD|MDOA013455-PB	SoI|SINV18969-PA	TrC|XP_008191682.1	AcP|ACYPI088026-PA	AnG|AGAP002644-PA	BoM|BGIBMGA001552-TA	CeC|XM_012305253.1	CuQ|CPIJ008924-PA	DrM|FBpp0308708	MuD|MDOA000394-PA	TrC|XP_008198941.1	TrC|XP_968357.2	AnG|AGAP011483-PA	CuQ|CPIJ006230-PA	MaS|Msex2.07116-RA	AeA|AAEL005495-PA	BoM|BGIBMGA001553-TA	AeA|AAEL007689-PB	AnG|AGAP010026-PA	BoM|BGIBMGA001042-TA	CeC|XM_012301450.1	CiL|CLEC012316-RA	CuQ|CPIJ006290-PA	DaP|e_gw1.2.338.1	DrM|FBpp0290287	MuD|MDOA002193-PB	PeH|PHUM614440-PA
ORTHOGRP1174:	AeA|AAEL001960-PA	AeA|AAEL002005-PA	AeA|AAEL002031-PA	AeA|AAEL006827-PA	AnG|AGAP008019-PA	AnG|AGAP008020-PA	AnG|AGAP008022-PA	AnG|AGAP012800-PA	CeC|CYP12A-like.1	CeC|CYP12A-like.2	CeC|CYP12B-like.1	CeC|XM_004520781.2	CeC|CYP12B-like.2	CeC|CYP12B.1	CeC|CYP12E-like.1	CeC|CYP12E-like.2	CeC|Cyyyyp12E-like.1	CuQ|CPIJ010225-PA	CuQ|CPIJ010227-PA	CuQ|CPIJ010228-PA	CuQ|CPIJ010229-PA	CuQ|CPIJ010230-PA	CuQ|CPIJ010231-PA	CuQ|CPIJ010226-PA	DrM|FBpp0083144	DrM|FBpp0083145	MaS|Msex2.10890-RB	MaS|Msex2.10891-RA	MaS|Msex2.10893-RB	MaS|Msex2.10894-RA	MaS|Msex2.10895-RB	MaS|Msex2.10896-RC	MuD|MDOA000717-PA	MuD|MDOA002058-PA	MuD|MDOA003057-PA	MuD|MDOA005458-PA	MuD|MDOA005734-PA	MuD|MDOA006998-PA	MuD|MDOA012445-PA	MuD|MDOA006706-PA	TrC|XP_008199958.1	BoM|BGIBMGA001276-TA	SoI|SINV13068-PA	AnG|AGAP008018-PA	DrM|FBpp0085792	MaS|Msex2.10889-RA	DrM|FBpp0290498
ORTHOGRP1175:	CeC|Cysteine.1	CeC|Cysteine.2	DaP|estExt_fgenesh1_kg.C_130001	DaP|NCBI_GNO_0600121	DaP|PASA_GEN_3600042	DaP|NCBI_GNO_0600126	DaP|NCBI_GNO_0600117	DaP|SNAP_00035589	DaP|PASA_GEN_43600001	DaP|SNAP_00014570	DaP|NCBI_GNO_43600010	DaP|NCBI_GNO_3600113	DaP|PASA_GEN_8300013	DaP|estExt_Genewise1.C_60255	DaP|PASA_GEN_0600031	DaP|SNAP_00007388	DaP|SNAP_00007384	DaP|e_gw1.14.81.1	DaP|NCBI_GNO_0600124	DaP|NCBI_GNO_43600009	DaP|estExt_Genewise1Plus.C_60245	DaP|SNAP_00007385	DaP|NCBI_GNO_43600006	DaP|e_gw1.1931.5.1	DaP|PASA_GEN_3600041	DaP|NCBI_GNO_0600120	DaP|NCBI_GNO_1400206	DaP|gw1.1931.2.1	DaP|NCBI_GNO_0600109	DaP|NCBI_GNO_0600105	DaP|NCBI_GNO_1300251	DaP|NCBI_GNO_0600125	DaP|estExt_Genewise1.C_60261	DaP|estExt_Genewise1.C_360210	DaP|estExt_fgenesh1_pg.C_870020	DaP|estExt_Genewise1.C_870030	DaP|NCBI_GNO_1400205	DaP|fgenesh1_pg.C_scaffold_6000114	DaP|SNAP_00035590	DaP|NCBI_GNO_43600007	TrC|XP_008195139.1	TrC|XP_969833.1	TrC|XP_971867.1	TrC|XP_971752.3	TrC|XP_971698.1	DrM|FBpp0086089	MuD|MDOA007507-PB
ORTHOGRP1176:	CuQ|CPIJ011866-PA	CuQ|CPIJ016518-PA	CuQ|CPIJ001446-PA	CuQ|CPIJ016528-PA	CuQ|CPIJ017727-PA	CuQ|CPIJ018382-PA	CuQ|CPIJ016527-PA	CuQ|CPIJ017284-PA	CuQ|CPIJ016519-PA	CuQ|CPIJ014282-PA	CuQ|CPIJ017285-PA	CuQ|CPIJ016521-PA	CuQ|CPIJ019927-PA	CuQ|CPIJ001477-PA	CuQ|CPIJ004788-PA	CuQ|CPIJ008771-PA	CuQ|CPIJ017033-PA	CuQ|CPIJ007460-PA	CuQ|CPIJ001601-PA	CuQ|CPIJ016409-PA	CuQ|CPIJ013052-PA	CuQ|CPIJ012663-PA	CuQ|CPIJ018453-PA	CuQ|CPIJ015563-PA	CuQ|CPIJ006423-PA	CuQ|CPIJ020307-PA	CuQ|CPIJ009815-PA	CuQ|CPIJ011874-PA	CuQ|CPIJ011865-PA	CuQ|CPIJ004490-PA	CuQ|CPIJ019555-PA	CuQ|CPIJ009700-PA	CuQ|CPIJ013700-PA	CuQ|CPIJ016531-PA	CuQ|CPIJ006212-PA	CuQ|CPIJ011868-PA	CuQ|CPIJ007130-PA	CuQ|CPIJ013658-PA	CuQ|CPIJ017032-PA	CuQ|CPIJ017309-PA	CuQ|CPIJ006383-PA	CuQ|CPIJ006665-PA	CuQ|CPIJ006793-PA	CuQ|CPIJ007149-PA	CuQ|CPIJ014521-PA	CuQ|CPIJ017031-PA	CuQ|CPIJ005151-PA
ORTHOGRP1177:	DaP|fgenesh1_pg.C_scaffold_1344000001	DaP|fgenesh1_pg.C_scaffold_80000101	DaP|SNAP_00034838	DaP|SNAP_00024412	DaP|SNAP_00017706	DaP|fgenesh1_pg.C_scaffold_33000078	DaP|SNAP_00019335	DaP|NCBI_GNO_32900001	DaP|SNAP_00014937	DaP|NCBI_GNO_4900146	DaP|NCBI_GNO_18900002	DaP|SNAP_00028834	DaP|NCBI_GNO_609400002	DaP|SNAP_00032956	DaP|NCBI_GNO_19000002	DaP|NCBI_GNO_15100002	DaP|NCBI_GNO_6600011	DaP|SNAP_00027710	DaP|SNAP_00027919	DaP|PASA_GEN_35000001	DaP|SNAP_00038297	DaP|fgenesh1_pg.C_scaffold_49000116	DaP|fgenesh1_pg.C_scaffold_1105000001	DaP|fgenesh1_pg.C_scaffold_1313000002	DaP|fgenesh1_pg.C_scaffold_2958000001	DaP|SNAP_00029406	DaP|fgenesh1_pg.C_scaffold_126000028	DaP|fgenesh1_pg.C_scaffold_57000077	DaP|fgenesh1_pg.C_scaffold_1313000001	DaP|fgenesh1_pg.C_scaffold_22000142	DaP|SNAP_00014928	DaP|fgenesh1_pg.C_scaffold_50000002	DaP|fgenesh1_pg.C_scaffold_143000003	DaP|fgenesh1_pg.C_scaffold_343000003	DaP|fgenesh1_pg.C_scaffold_37000113	DaP|fgenesh1_pg.C_scaffold_22000150	DaP|SNAP_00029448	DaP|SNAP_00027918	DaP|NCBI_GNO_16000028	DaP|NCBI_GNO_992700002	DaP|SNAP_00031491	DaP|estExt_fgenesh1_pg.C_2450006	DaP|estExt_fgenesh1_pg.C_7620005	DaP|SNAP_00031742	DaP|SNAP_00019327	DaP|NCBI_GNO_719200001	DaP|e_gw1.57.81.1
ORTHOGRP1178:	DaP|fgenesh1_pg.C_scaffold_333000005	DaP|NCBI_GNO_14000016	DaP|NCBI_GNO_19600025	DaP|SNAP_00031786	DaP|fgenesh1_pg.C_scaffold_196000018	DaP|SNAP_00030017	DaP|NCBI_GNO_23700013	DaP|SNAP_00034534	DaP|NCBI_GNO_43100001	DaP|SNAP_00042830	DaP|SNAP_00033505	DaP|fgenesh1_pg.C_scaffold_203000001	DaP|NCBI_GNO_22500025	DaP|PASA_GEN_20400003	DaP|SNAP_00012097	DaP|SNAP_00032520	DaP|fgenesh1_pg.C_scaffold_238000002	DaP|NCBI_GNO_19600018	DaP|fgenesh1_pg.C_scaffold_302000004	DaP|SNAP_00018693	DaP|SNAP_00033905	DaP|NCBI_GNO_1400130	DaP|fgenesh1_pg.C_scaffold_50000068	DaP|NCBI_GNO_309800001	DaP|fgenesh1_pg.C_scaffold_46000159	DaP|fgenesh1_pg.C_scaffold_379000004	DaP|SNAP_00045739	DaP|SNAP_00026458	DaP|NCBI_GNO_11800001	DaP|SNAP_00019492	DaP|SNAP_00011917	DaP|SNAP_00029429	DaP|SNAP_00032008	DaP|SNAP_00030486	DaP|SNAP_00038668	DaP|NCBI_GNO_16100015	DaP|SNAP_00016449	DaP|fgenesh1_pg.C_scaffold_125000029	DaP|fgenesh1_pg.C_scaffold_37000101	DaP|fgenesh1_pg.C_scaffold_1551000001	DaP|fgenesh1_pg.C_scaffold_1323000001	DaP|SNAP_00032755	DaP|SNAP_00036414	DaP|fgenesh1_pg.C_scaffold_161000017	DaP|fgenesh1_pg.C_scaffold_169000023	DaP|fgenesh1_pg.C_scaffold_161000021	DaP|SNAP_00044597
ORTHOGRP1179:	DaP|SNAP_00031890	DaP|SNAP_00036873	DaP|SNAP_00042732	DaP|NCBI_GNO_11800006	DaP|NCBI_GNO_26000012	DaP|NCBI_GNO_36700005	DaP|SNAP_00027381	DaP|SNAP_00007282	DaP|SNAP_00021364	DaP|fgenesh1_pg.C_scaffold_141000028	DaP|fgenesh1_pg.C_scaffold_333000004	DaP|NCBI_GNO_7100067	DaP|fgenesh1_pg.C_scaffold_39000145	DaP|SNAP_00015670	DaP|fgenesh1_pg.C_scaffold_2454000001	DaP|NCBI_GNO_200000001	DaP|fgenesh1_pg.C_scaffold_189000015	DaP|SNAP_00021365	DaP|fgenesh1_pg.C_scaffold_1461000001	DaP|fgenesh1_pg.C_scaffold_153000003	DaP|NCBI_GNO_52900010	DaP|NCBI_GNO_525000001	DaP|NCBI_GNO_436600001	DaP|SNAP_00039099	DaP|SNAP_00020495	DaP|fgenesh1_pg.C_scaffold_4602000001	DaP|fgenesh1_pg.C_scaffold_40000151	DaP|NCBI_GNO_26000013	DaP|SNAP_00014056	DaP|NCBI_GNO_15300011	DaP|NCBI_GNO_155800003	DaP|fgenesh1_pg.C_scaffold_164000020	DaP|fgenesh1_pg.C_scaffold_2900000001	DaP|NCBI_GNO_16900035	DaP|NCBI_GNO_33300003	DaP|SNAP_00013663	DaP|NCBI_GNO_3300057	DaP|SNAP_00014065	DaP|NCBI_GNO_19300021	DaP|fgenesh1_pg.C_scaffold_22000061	DaP|NCBI_GNO_46900001	DaP|SNAP_00014066	DaP|SNAP_00014064	DaP|SNAP_00015779	DaP|NCBI_GNO_7100068	DaP|SNAP_00044588	DaP|NCBI_GNO_5700016
ORTHOGRP1180:	AcP|ACYPI000050-PA	AcP|ACYPI007080-PA	ApM|GB46095-PA	ApM|GB48899-PA	ApM|GB46096-PA	ApM|GB52653-PA	ApM|GB48898-PA	ApM|GB48897-PA	CeC|XM_004522590.2	CeC|XM_012300460.1	CeC|XM_004522672.1	CeC|XM_012300428.1	CeC|XM_012300429.1	CeC|XM_012300459.1	SoI|SINV11722-PA	SoI|SINV21634-PA	SoI|SINV11723-PA	SoI|SINV23452-PA	SoI|SINV23698-PA	SoI|SINV23827-PA	SoI|SINV17181-PA	SoI|SINV22959-PA	SoI|SINV14174-PA	SoI|SINV17170-PA	SoI|SINV12640-PA	SoI|SINV13816-PA	SoI|SINV16072-PA	SoI|SINV13475-PA	SoI|SINV19395-PA	SoI|SINV16070-PA	SoI|SINV16073-PA	AeA|AAEL003497-PA	AnG|AGAP007104-PA	BoM|BGIBMGA001926-TA	CeC|XM_004522587.2	CiL|CLEC003525-RA	CuQ|CPIJ000077-PA	DrM|FBpp0087266	MaS|Msex2.06364-RB	MuD|MDOA008392-PA	PeH|PHUM379630-PA	TrC|NP_001164089.1	DaP|NCBI_GNO_0800266	BoM|BGIBMGA001927-TA	MaS|Msex2.06362-RD	MuD|MDOA013646-PA
ORTHOGRP1181:	AcP|ACYPI000419-PA	AcP|ACYPI000721-PA	AcP|ACYPI083206-PA	AcP|ACYPI32837-PA	AcP|ACYPI49537-PA	AcP|ACYPI064440-PA	AcP|ACYPI51249-PA	AcP|ACYPI53033-PA	AcP|ACYPI51847-PA	AcP|ACYPI070067-PA	AcP|ACYPI29933-PA	AcP|ACYPI20838-PA	AcP|ACYPI45525-PA	AcP|ACYPI083935-PA	AcP|ACYPI36649-PA	AcP|ACYPI066905-PA	AcP|ACYPI073121-PA	AcP|ACYPI56376-PA	AcP|ACYPI28760-PA	AcP|ACYPI087698-PA	AcP|ACYPI30281-PA	AcP|ACYPI23312-PA	AcP|ACYPI32299-PA	AcP|ACYPI32960-PA	AcP|ACYPI53581-PA	AcP|ACYPI088289-PA	AcP|ACYPI008066-PA	AcP|ACYPI061008-PA	AcP|ACYPI064809-PA	AcP|ACYPI070351-PA	AcP|ACYPI51017-PA	AcP|ACYPI40743-PA	AcP|ACYPI064066-PA	AcP|ACYPI32459-PA	AcP|ACYPI34353-PA	AcP|ACYPI45942-PA	AcP|ACYPI087551-PA	AcP|ACYPI073723-PA	AcP|ACYPI080040-PA	AcP|ACYPI33940-PA	CuQ|CPIJ013801-PA	CuQ|CPIJ018896-PA	AcP|ACYPI088121-PA	TrC|XP_008198612.1	TrC|XP_008197923.1	SoI|SINV23125-PA
ORTHOGRP1182:	AcP|ACYPI003869-PA	AcP|ACYPI004068-PA	AcP|ACYPI004735-PA	AcP|ACYPI005423-PA	AcP|ACYPI005740-PA	AcP|ACYPI006961-PA	AcP|ACYPI008448-PA	AcP|ACYPI008672-PA	AcP|ACYPI008719-PA	AcP|ACYPI31730-PA	AeA|AAEL006287-PA	AeA|AAEL007698-PA	AeA|AAEL008076-PA	AeA|AAEL008098-PA	AeA|AAEL013227-PA	AeA|AAEL013233-PA	AeA|AAEL013692-PA	AnG|AGAP009509-PA	AnG|AGAP011204-PA	CeC|XM_004534929.2	CeC|XM_012305459.1	CiL|CLEC008405-RA	CiL|CLEC012386-RA	CiL|CLEC012827-RA	CuQ|CPIJ002415-PA	CuQ|CPIJ002458-PA	CuQ|CPIJ002459-PA	CuQ|CPIJ012516-PA	CuQ|CPIJ017381-PA	CuQ|CPIJ017382-PA	DaP|BDE_fgenesh1_pg.C_scaffold_16000061	DaP|BDE_NCBI_GNO_8300028	DaP|BDE_SNAP_00008402	DaP|estExt_fgenesh1_pg.C_30517	DaP|estExt_Genewise1Plus.C_160069	DaP|NCBI_GNO_1600063	DaP|PASA_GEN_8300055	DrM|FBpp0079754	DrM|FBpp0079755	MuD|MDOA011053-PA	MuD|MDOA011940-PA	ApM|GB54204-PA	BoM|BGIBMGA010644-TA	MaS|Msex2.07859-RA	TrC|XP_008196304.1	PeH|PHUM563960-PA
ORTHOGRP1183:	AcP|ACYPI40933-PA	AcP|ACYPI064607-PA	AcP|ACYPI46553-PA	AcP|ACYPI41560-PA	AcP|ACYPI28764-PA	AcP|ACYPI067344-PA	AcP|ACYPI39655-PA	AcP|ACYPI080692-PA	AcP|ACYPI085482-PA	AcP|ACYPI48325-PA	AcP|ACYPI081324-PA	DaP|fgenesh1_pg.C_scaffold_81000066	DaP|fgenesh1_pg.C_scaffold_57000109	DaP|SNAP_00017793	DaP|fgenesh1_pg.C_scaffold_22000019	DaP|NCBI_GNO_4800102	DaP|NCBI_GNO_19200036	DaP|NCBI_GNO_17000007	DaP|fgenesh1_pg.C_scaffold_768000008	DaP|fgenesh1_pg.C_scaffold_287000002	DaP|fgenesh1_pg.C_scaffold_157000022	DaP|fgenesh1_pg.C_scaffold_593000003	DaP|SNAP_00033719	DaP|SNAP_00010780	DaP|SNAP_00029707	DaP|fgenesh1_pg.C_scaffold_398000001	DaP|SNAP_00041267	DaP|SNAP_00006625	DaP|fgenesh1_pg.C_scaffold_141000030	DaP|SNAP_00012168	DaP|fgenesh1_pg.C_scaffold_41000125	DaP|fgenesh1_pg.C_scaffold_177000012	DaP|fgenesh1_pg.C_scaffold_73000045	DaP|NCBI_GNO_17000008	DaP|fgenesh1_pg.C_scaffold_4919000001	DaP|SNAP_00035426	DaP|NCBI_GNO_196300001	DaP|SNAP_00018625	DaP|NCBI_GNO_19200037	DaP|SNAP_00027566	DaP|fgenesh1_pg.C_scaffold_116000022	DaP|NCBI_GNO_4400053	DaP|fgenesh1_pg.C_scaffold_137000028	DaP|NCBI_GNO_3700131	DaP|NCBI_GNO_3500164	DaP|fgenesh1_pg.C_scaffold_148000009
ORTHOGRP1184:	AeA|AAEL001975-PA	AeA|AAEL002034-PA	AeA|AAEL005682-PA	AeA|AAEL005698-PA	AeA|AAEL005710-PA	AeA|AAEL005711-PA	AeA|AAEL005687-PA	AeA|AAEL005691-PA	CeC|Chemosensory.2	CeC|Ejaculatory.1	CeC|Ejaculatory.2	CeC|Ejaculatory.3	CeC|Ejaculatory.4	CiL|CLEC004599-RA	CiL|CLEC008095-RA	CiL|CLEC012499-RA	CiL|CLEC008096-RA	CiL|CLEC025383-RA	MuD|MDOA000457-PA	MuD|MDOA001004-PA	MuD|MDOA008808-PA	MuD|MDOA006092-PA	MuD|MDOA008546-PA	MuD|MDOA001428-PA	MuD|MDOA015217-PA	PeH|PHUM594420-PA	PeH|PHUM594540-PA	AcP|ACYPI009116-PA	AeA|AAEL002022-PA	AnG|AGAP008054-PB	ApM|GB52324-PA	BoM|BGIBMGA004068-TA	CuQ|CPIJ002609-PA	DrM|FBpp0309998	MaS|Msex2.07526-RC	TrC|NP_001039278.1	AeA|AAEL001969-PA	AnG|AGAP008052-PA	CuQ|CPIJ002627-PA	AeA|AAEL002028-PA	CuQ|CPIJ002626-PA	SoI|SINV21807-PA	MaS|Msex2.11566-RA	BoM|BGIBMGA004045-TA	MaS|Msex2.07525-RA	TrC|XP_008200117.1
ORTHOGRP1185:	CeC|GSTE8.1	CeC|GSTE9.1	DrM|FBpp0085854	DrM|FBpp0085855	DrM|FBpp0085856	DrM|FBpp0311784	MaS|Msex2.02753-RA	MaS|Msex2.15508-RB	MaS|Msex2.15509-RC	MuD|MDOA001722-PA	MuD|MDOA001888-PA	MuD|MDOA009496-PA	MuD|MDOA004477-PA	MuD|MDOA004933-PA	TrC|XP_008190707.1	TrC|XP_967313.1	TrC|XP_967234.1	TrC|XP_966966.2	TrC|XP_967395.1	TrC|XP_008200938.1	TrC|XP_966787.1	TrC|XP_967147.1	TrC|XP_971203.1	TrC|XP_966872.1	TrC|XP_008190708.1	TrC|XP_966526.2	TrC|XP_971449.2	BoM|BGIBMGA010093-TA	AeA|AAEL007951-PA	AnG|AGAP009194-PA	CuQ|CPIJ018627-PA	AeA|AAEL007962-PA	AnG|AGAP009193-PA	CeC|GSTE12.1	CuQ|CPIJ018632-PA	DrM|FBpp0293852	MuD|MDOA002891-PA	AeA|AAEL007964-PA	BoM|BGIBMGA009951-TA	CuQ|CPIJ018629-PA	BoM|BGIBMGA010094-TA	DrM|FBpp0085853	CeC|GSTE10.1	CeC|GSTE7.1	DrM|FBpp0085851	DrM|FBpp0085852
ORTHOGRP1186:	DaP|estExt_fgenesh1_pg.C_1830014	DaP|NCBI_GNO_7200038	DaP|fgenesh1_pg.C_scaffold_72000036	DaP|NCBI_GNO_7200039	DaP|estExt_fgenesh1_pg.C_450133	DaP|NCBI_GNO_11300029	DaP|NCBI_GNO_1700016	DaP|NCBI_GNO_1700008	DaP|SNAP_00008721	DaP|SNAP_00008722	DaP|SNAP_00008732	DaP|SNAP_00008723	DaP|NCBI_GNO_7200019	DaP|NCBI_GNO_1700015	DaP|fgenesh1_pg.C_scaffold_72000023	DaP|SNAP_00003900	DaP|NCBI_GNO_1700309	DaP|PASA_GEN_7200037	DaP|PASA_GEN_10000026	DaP|NCBI_GNO_1700007	DaP|SNAP_00034692	DaP|NCBI_GNO_7200020	DaP|NCBI_GNO_7200017	DaP|fgenesh1_pg.C_scaffold_100000020	DaP|SNAP_00034693	DaP|fgenesh1_pg.C_scaffold_72000021	DaP|PASA_GEN_33200004	DaP|PASA_GEN_7200029	DaP|NCBI_GNO_1700002	DaP|PASA_GEN_7200025	DaP|fgenesh1_pg.C_scaffold_72000035	DaP|NCBI_GNO_1700003	DaP|PASA_GEN_7200030	DaP|NCBI_GNO_7200018	DaP|SNAP_00009057	DaP|NCBI_GNO_1700001	DaP|NCBI_GNO_7200014	DaP|SNAP_00022792	DaP|fgenesh1_pg.C_scaffold_17000145	DaP|NCBI_GNO_7200042	DaP|PASA_GEN_8800052	DaP|SNAP_00008519	DaP|NCBI_GNO_8800075	DaP|NCBI_GNO_105300002	DaP|fgenesh1_pg.C_scaffold_93000059	DaP|fgenesh1_pg.C_scaffold_98000038
ORTHOGRP1187:	AcP|ACYPI000226-PA	AcP|ACYPI006846-PA	AcP|ACYPI009222-PA	AcP|ACYPI003586-PA	AcP|ACYPI001628-PA	AcP|ACYPI000917-PA	AcP|ACYPI008565-PA	AcP|ACYPI39656-PA	AcP|ACYPI010204-PA	AcP|ACYPI001586-PA	AcP|ACYPI009645-PA	AcP|ACYPI004537-PA	AcP|ACYPI002152-PA	AcP|ACYPI001517-PA	AcP|ACYPI003827-PA	AcP|ACYPI009255-PA	AcP|ACYPI008336-PA	AcP|ACYPI31408-PA	AcP|ACYPI003407-PA	AcP|ACYPI009353-PA	AcP|ACYPI009942-PA	AcP|ACYPI002817-PA	AcP|ACYPI005966-PA	AcP|ACYPI003865-PA	AcP|ACYPI007061-PA	AcP|ACYPI001918-PA	AcP|ACYPI008130-PA	AcP|ACYPI009284-PA	AcP|ACYPI073765-PA	AcP|ACYPI006145-PA	AcP|ACYPI003563-PA	AcP|ACYPI004207-PA	AcP|ACYPI009895-PA	AcP|ACYPI001237-PA	AcP|ACYPI008071-PA	AcP|ACYPI44728-PA	AcP|ACYPI40850-PA	AcP|ACYPI083349-PA	AcP|ACYPI069270-PA	AcP|ACYPI089054-PA	AcP|ACYPI28275-PA	AcP|ACYPI49762-PA	AcP|ACYPI086207-PA	AcP|ACYPI27504-PA	AcP|ACYPI45777-PA
ORTHOGRP1188:	AcP|ACYPI000625-PA	AcP|ACYPI004413-PA	AcP|ACYPI006471-PA	AcP|ACYPI070472-PA	AcP|ACYPI002206-PA	AcP|ACYPI52739-PA	AcP|ACYPI062529-PA	AcP|ACYPI48547-PA	AcP|ACYPI061549-PA	AcP|ACYPI32865-PA	AcP|ACYPI060566-PA	AcP|ACYPI005288-PA	AcP|ACYPI30966-PA	AcP|ACYPI39422-PA	AcP|ACYPI073861-PA	AcP|ACYPI41323-PA	AcP|ACYPI067845-PA	AcP|ACYPI086687-PA	AcP|ACYPI086247-PA	AcP|ACYPI31627-PA	AcP|ACYPI067875-PA	AcP|ACYPI41153-PA	AcP|ACYPI082641-PA	AcP|ACYPI069178-PA	AcP|ACYPI068562-PA	AcP|ACYPI082030-PA	AcP|ACYPI37007-PA	AcP|ACYPI39421-PA	DaP|fgenesh1_pg.C_scaffold_835000003	DaP|NCBI_GNO_16300004	AcP|ACYPI070526-PA	AeA|AAEL013249-PA	AnG|AGAP028093-PA	ApM|GB45348-PA	BoM|BGIBMGA000528-TA	CeC|XM_012302223.1	CiL|CLEC013414-RA	CuQ|CPIJ004849-PA	MaS|Msex2.04794-RB	PeH|PHUM067390-PA	TrC|XP_008192945.1	SoI|SINV18171-PA	DrM|FBpp0288389	AnG|AGAP002502-PA	CuQ|CPIJ009979-PA
ORTHOGRP1189:	AcP|ACYPI000794-PA	AcP|ACYPI009519-PA	AcP|ACYPI002679-PA	AcP|ACYPI009326-PA	AcP|ACYPI002127-PA	CeC|GSTS1.1	CeC|GSTS1.2	CeC|GSTS1.3	DaP|estExt_fgenesh1_kg.C_170031	DaP|estExt_Genewise1.C_170351	DaP|estExt_fgenesh1_pg.C_170014	DaP|NCBI_GNO_1700293	DaP|estExt_Genewise1.C_4710009	DaP|PASA_GEN_1700025	DaP|estExt_fgenesh1_pg.C_170305	DaP|SNAP_00009082	DaP|NCBI_GNO_1700329	DaP|PASA_GEN_0700068	MaS|Msex2.03348-RA	MaS|Msex2.03350-RA	MaS|Msex2.03349-RC	MaS|Msex2.03351-RA	MaS|Msex2.15513-RD	MaS|Msex2.03352-RA	MaS|Msex2.15514-RE	MaS|Msex2.03353-RA	MaS|Msex2.03354-RA	SoI|SINV12332-PA	SoI|SINV12344-PA	ApM|GB49545-PA	BoM|BGIBMGA009107-TA	AeA|AAEL011741-PB	AnG|AGAP010404-PA	CiL|CLEC003973-RA	CuQ|CPIJ006160-PA	DrM|FBpp0305731	MuD|MDOA005193-PA	PeH|PHUM284770-PA	TrC|XP_008190960.1	ApM|GB48904-PA	PeH|PHUM284550-PA	SoI|SINV24256-PA	TrC|XP_008191064.1	ApM|GB48905-PA	CiL|CLEC011462-RA
ORTHOGRP1190:	AcP|ACYPI000918-PA	AcP|ACYPI003815-PA	AeA|AAEL005749-PA	AeA|AAEL005752-PA	AeA|AAEL005763-PA	AnG|AGAP008582-PA	AnG|AGAP008584-PA	AnG|AGAP028204-PA	CeC|XM_004534342.2	CeC|XM_012305158.1	CiL|CLEC001611-RA	CiL|CLEC001612-RA	CuQ|CPIJ015654-PA	CuQ|CPIJ015655-PA	CuQ|CPIJ015656-PA	DaP|estExt_Genewise1.C_50350	DaP|NCBI_GNO_1400235	DaP|NCBI_GNO_183700001	DaP|NCBI_GNO_6300040	DaP|NCBI_GNO_6300045	DaP|SNAP_00020247	DrM|FBpp0079343	DrM|FBpp0079621	DrM|FBpp0292117	DrM|FBpp0302811	DrM|FBpp0309205	DrM|FBpp0311773	MuD|MDOA000697-PB	MuD|MDOA007284-PB	TrC|NP_001153727.1	TrC|XP_008197048.1	TrC|XP_008197050.1	TrC|XP_008197161.1	TrC|XP_008197162.1	TrC|XP_008200004.1	TrC|XP_008200174.1	TrC|XP_968354.1	TrC|XP_968596.1	ApM|GB44223-PA	BoM|BGIBMGA011378-TA	MaS|Msex2.07754-RA	PeH|PHUM407580-PA	PeH|PHUM446310-PA	SoI|SINV25543-PA	BoM|BGIBMGA014566-TA
ORTHOGRP1191:	AcP|ACYPI001143-PA	AcP|ACYPI003034-PA	AcP|ACYPI45149-PA	AcP|ACYPI30975-PA	AcP|ACYPI006845-PA	AcP|ACYPI004244-PA	AcP|ACYPI24817-PA	AcP|ACYPI087534-PA	AcP|ACYPI009874-PA	AcP|ACYPI006723-PA	AcP|ACYPI001457-PA	AcP|ACYPI53320-PA	AcP|ACYPI009672-PA	AcP|ACYPI065826-PA	AcP|ACYPI21366-PA	AcP|ACYPI40129-PA	AcP|ACYPI48201-PA	AcP|ACYPI007181-PA	AcP|ACYPI004032-PA	AcP|ACYPI066936-PA	AcP|ACYPI21365-PA	AcP|ACYPI23366-PA	AcP|ACYPI34974-PA	AcP|ACYPI54397-PA	AcP|ACYPI073565-PA	AcP|ACYPI086033-PA	AcP|ACYPI066153-PA	AcP|ACYPI002232-PA	AcP|ACYPI47266-PA	AcP|ACYPI087683-PA	AcP|ACYPI084908-PA	AcP|ACYPI32264-PA	AcP|ACYPI087087-PA	AcP|ACYPI060665-PA	AcP|ACYPI41441-PA	AcP|ACYPI080486-PA	AcP|ACYPI088463-PA	AcP|ACYPI44926-PA	AcP|ACYPI087413-PA	AcP|ACYPI070241-PA	AcP|ACYPI067068-PA	AcP|ACYPI070201-PA	AcP|ACYPI28276-PA	MaS|Msex2.03164-RD	MuD|MDOA011200-PA
ORTHOGRP1192:	AcP|ACYPI002683-PA	AcP|ACYPI007557-PA	AcP|ACYPI39372-PA	AcP|ACYPI28591-PA	AcP|ACYPI004836-PA	AcP|ACYPI27956-PA	AcP|ACYPI085965-PA	AcP|ACYPI072800-PA	AcP|ACYPI43746-PA	AcP|ACYPI35043-PA	AcP|ACYPI085245-PA	AcP|ACYPI004447-PA	AcP|ACYPI085368-PA	AcP|ACYPI083487-PA	AcP|ACYPI088344-PA	AcP|ACYPI080737-PA	AcP|ACYPI51537-PA	AcP|ACYPI084435-PA	AcP|ACYPI087462-PA	AcP|ACYPI081738-PA	AcP|ACYPI40178-PA	AcP|ACYPI34841-PA	AcP|ACYPI50729-PA	AcP|ACYPI42926-PA	AcP|ACYPI081350-PA	AcP|ACYPI21774-PA	AcP|ACYPI088392-PA	AcP|ACYPI32864-PA	AcP|ACYPI085354-PA	AcP|ACYPI31792-PA	AcP|ACYPI086403-PA	AcP|ACYPI081678-PA	AcP|ACYPI22451-PA	AcP|ACYPI086882-PA	AcP|ACYPI43996-PA	AcP|ACYPI29340-PA	AcP|ACYPI086911-PA	AcP|ACYPI39444-PA	AcP|ACYPI087889-PA	AcP|ACYPI085497-PA	AcP|ACYPI24815-PA	AcP|ACYPI21571-PA	AcP|ACYPI080259-PA	AcP|ACYPI083146-PA	AcP|ACYPI45666-PA
ORTHOGRP1193:	AcP|ACYPI006653-PA	AcP|ACYPI41843-PA	AcP|ACYPI49298-PA	AcP|ACYPI50987-PA	AcP|ACYPI54779-PA	AcP|ACYPI52850-PA	AcP|ACYPI29110-PA	AcP|ACYPI36211-PA	AcP|ACYPI43229-PA	AcP|ACYPI54780-PA	AcP|ACYPI28437-PA	AcP|ACYPI34382-PA	AcP|ACYPI39292-PA	AcP|ACYPI083565-PA	AcP|ACYPI060989-PA	AcP|ACYPI082783-PA	AcP|ACYPI085648-PA	AcP|ACYPI44008-PA	AcP|ACYPI063708-PA	AcP|ACYPI084959-PA	AcP|ACYPI54418-PA	AcP|ACYPI55946-PA	AcP|ACYPI48000-PA	AcP|ACYPI21524-PA	AcP|ACYPI081186-PA	AcP|ACYPI40038-PA	AcP|ACYPI39760-PA	AcP|ACYPI080183-PA	AcP|ACYPI26474-PA	AcP|ACYPI063512-PA	AcP|ACYPI31387-PA	AcP|ACYPI084283-PA	AcP|ACYPI067411-PA	AcP|ACYPI52852-PA	AcP|ACYPI43230-PA	AcP|ACYPI086624-PA	AcP|ACYPI080436-PA	AcP|ACYPI48039-PA	AcP|ACYPI085326-PA	AcP|ACYPI37593-PA	AcP|ACYPI41326-PA	AcP|ACYPI45685-PA	SoI|SINV12561-PA	SoI|SINV14189-PA	SoI|SINV11939-PA
ORTHOGRP1194:	AcP|ACYPI060966-PA	AcP|ACYPI088199-PA	AcP|ACYPI085237-PA	AcP|ACYPI062943-PA	AcP|ACYPI073286-PA	AcP|ACYPI085580-PA	AcP|ACYPI088354-PA	AcP|ACYPI087422-PA	AcP|ACYPI081052-PA	AcP|ACYPI088996-PA	AcP|ACYPI071434-PA	AcP|ACYPI084107-PA	AcP|ACYPI086450-PA	AcP|ACYPI082723-PA	AcP|ACYPI087499-PA	AcP|ACYPI088253-PA	AcP|ACYPI081283-PA	AcP|ACYPI065296-PA	AcP|ACYPI080996-PA	AcP|ACYPI084356-PA	AcP|ACYPI083151-PA	AcP|ACYPI063115-PA	AcP|ACYPI53184-PA	AcP|ACYPI087596-PA	AcP|ACYPI084641-PA	AcP|ACYPI55638-PA	AcP|ACYPI088068-PA	AcP|ACYPI082305-PA	AcP|ACYPI071996-PA	AcP|ACYPI088845-PA	AcP|ACYPI34948-PA	AcP|ACYPI085565-PA	AcP|ACYPI087978-PA	AcP|ACYPI49052-PA	AcP|ACYPI36530-PA	AcP|ACYPI22841-PA	AcP|ACYPI47092-PA	AcP|ACYPI44935-PA	AcP|ACYPI083908-PA	AcP|ACYPI42953-PA	AcP|ACYPI063742-PA	AcP|ACYPI43822-PA	AcP|ACYPI39136-PA	AcP|ACYPI26193-PA
ORTHOGRP1195:	AcP|ACYPI001668-PA	AcP|ACYPI004133-PA	AcP|ACYPI080240-PA	AeA|AAEL005845-PA	AeA|AAEL006242-PA	AnG|AGAP004440-PB	AnG|AGAP010895-PA	ApM|GB44262-PA	ApM|GB49106-PA	ApM|GB53340-PA	CeC|XM_004525317.2	CeC|XM_004536651.2	CeC|XM_012301719.1	DaP|estExt_Genewise1.C_120222	DaP|estExt_Genewise1.C_1660028	DaP|estExt_Genewise1.C_30440	DaP|SNAP_00008055	DrM|FBpp0304367	DrM|FBpp0305102	DrM|FBpp0306508	MuD|MDOA008186-PD	MuD|MDOA012902-PD	PeH|PHUM287180-PA	PeH|PHUM488290-PA	PeH|PHUM459030-PA	TrC|XP_008192608.1	TrC|XP_008201530.1	BoM|BGIBMGA012171-TA	CiL|CLEC003337-RA	CuQ|CPIJ005422-PA	MaS|Msex2.01180-RA	SoI|SINV24357-PA	AeA|AAEL015065-PA	AnG|AGAP006686-PA	BoM|BGIBMGA007948-TA	CiL|CLEC003409-RA	CuQ|CPIJ009660-PA	CuQ|CPIJ014790-PA	MaS|Msex2.07175-RA	MaS|Msex2.10254-RA	MuD|MDOA003971-PD	SoI|SINV15348-PA	TrC|XP_008201353.1	CiL|CLEC013192-RA
ORTHOGRP1196:	AcP|ACYPI002849-PA	AcP|ACYPI003150-PA	AcP|ACYPI003825-PA	AcP|ACYPI28121-PA	AcP|ACYPI30626-PA	AcP|ACYPI49300-PA	AcP|ACYPI50377-PA	AcP|ACYPI007071-PA	AcP|ACYPI003556-PA	AcP|ACYPI073689-PA	AcP|ACYPI48648-PA	AcP|ACYPI088268-PA	AcP|ACYPI48987-PA	AcP|ACYPI30251-PA	AcP|ACYPI087101-PA	AcP|ACYPI26373-PA	AcP|ACYPI28169-PA	AcP|ACYPI54225-PA	AcP|ACYPI41122-PA	AcP|ACYPI061998-PA	AcP|ACYPI43613-PA	AcP|ACYPI36394-PA	AcP|ACYPI004264-PA	AcP|ACYPI25490-PA	AcP|ACYPI009476-PA	AcP|ACYPI31401-PA	AcP|ACYPI089382-PA	AcP|ACYPI37936-PA	AcP|ACYPI43027-PA	AcP|ACYPI49990-PA	AcP|ACYPI48675-PA	AcP|ACYPI39483-PA	AcP|ACYPI48455-PA	AcP|ACYPI47790-PA	AcP|ACYPI082006-PA	AcP|ACYPI26668-PA	AcP|ACYPI30731-PA	AcP|ACYPI36998-PA	AcP|ACYPI34917-PA	AcP|ACYPI45164-PA	CuQ|CPIJ000517-PA	CuQ|CPIJ016810-PA	SoI|SINV16910-PA	SoI|SINV21886-PA
ORTHOGRP1197:	AcP|ACYPI006207-PA	AcP|ACYPI006347-PA	AeA|AAEL005491-PA	AeA|AAEL018334-PA	AnG|AGAP002638-PA	AnG|AGAP003680-PA	CeC|XM_004519631.2	CeC|XM_012304456.1	CiL|CLEC000577-RA	CiL|CLEC003013-RA	CuQ|CPIJ004119-PA	CuQ|CPIJ012284-PA	DaP|AST_estExt_Genewise1Plus.C_350124	DaP|AST_NCBI_GNO_8800048	DaP|AST_SNAP_00006612	DaP|AST_SNAP_00025244	DaP|estExt_fgenesh1_pg.C_1210079	DaP|estExt_Genewise1Plus.C_300214	DaP|estExt_Genewise1Plus.C_350121	DaP|estExt_Genewise1Plus.C_880080	DaP|e_gw1.12.219.1	DaP|fgenesh1_pg.C_scaffold_12000003	DaP|fgenesh1_pg.C_scaffold_30000177	DaP|NCBI_GNO_10000013	DaP|NCBI_GNO_10000015	DaP|NCBI_GNO_18200030	DaP|NCBI_GNO_1200004	DrM|FBpp0084677	DrM|FBpp0311936	MuD|MDOA006430-PA	MuD|MDOA008452-PC	PeH|PHUM026790-PA	PeH|PHUM066540-PA	PeH|PHUM433370-PA	PeH|PHUM433420-PA	TrC|XP_008198313.1	TrC|XP_967359.1	ApM|GB50101-PA	BoM|BGIBMGA010726-TA	BoM|BGIBMGA010761-TA	MaS|Msex2.05815-RA	SoI|SINV22994-PA	MaS|Msex2.09200-RB	ApM|GB41188-PA
ORTHOGRP1198:	AcP|ACYPI060033-PA	AcP|ACYPI44930-PA	AcP|ACYPI52889-PA	AcP|ACYPI21942-PA	AcP|ACYPI061828-PA	AcP|ACYPI071088-PA	AcP|ACYPI072330-PA	AcP|ACYPI088271-PA	AcP|ACYPI084267-PA	AcP|ACYPI069690-PA	AcP|ACYPI084493-PA	AcP|ACYPI084685-PA	AcP|ACYPI062794-PA	AcP|ACYPI081088-PA	AcP|ACYPI088373-PA	AcP|ACYPI53559-PA	AcP|ACYPI085914-PA	AcP|ACYPI062098-PA	AcP|ACYPI088349-PA	AcP|ACYPI27384-PA	AcP|ACYPI21805-PA	AcP|ACYPI081047-PA	AcP|ACYPI085313-PA	AcP|ACYPI060222-PA	AcP|ACYPI083301-PA	AcP|ACYPI42292-PA	AcP|ACYPI47665-PA	AcP|ACYPI089584-PA	AcP|ACYPI064688-PA	AcP|ACYPI081351-PA	AcP|ACYPI084477-PA	AcP|ACYPI088406-PA	AcP|ACYPI081889-PA	AcP|ACYPI080995-PA	AcP|ACYPI086556-PA	AcP|ACYPI065325-PA	AcP|ACYPI067114-PA	AcP|ACYPI43586-PA	AcP|ACYPI29211-PA	AcP|ACYPI081316-PA	AcP|ACYPI50606-PA	AcP|ACYPI082370-PA	AcP|ACYPI062232-PA	AcP|ACYPI062893-PA
ORTHOGRP1199:	AcP|ACYPI061317-PA	AcP|ACYPI081784-PA	AcP|ACYPI23024-PA	AcP|ACYPI28458-PA	AcP|ACYPI31629-PA	AcP|ACYPI54384-PA	AcP|ACYPI081525-PA	AcP|ACYPI44563-PA	AcP|ACYPI062139-PA	AcP|ACYPI20198-PA	AcP|ACYPI34893-PA	AcP|ACYPI51751-PA	AcP|ACYPI064655-PA	AcP|ACYPI25577-PA	AcP|ACYPI46331-PA	AcP|ACYPI37577-PA	AcP|ACYPI36317-PA	AcP|ACYPI063056-PA	AcP|ACYPI28089-PA	AcP|ACYPI30026-PA	AcP|ACYPI081427-PA	AcP|ACYPI44953-PA	AcP|ACYPI24725-PA	AcP|ACYPI29649-PA	AcP|ACYPI47865-PA	AcP|ACYPI22652-PA	AcP|ACYPI41201-PA	AcP|ACYPI062386-PA	AcP|ACYPI51431-PA	AcP|ACYPI20859-PA	AcP|ACYPI083326-PA	AcP|ACYPI48160-PA	AcP|ACYPI086013-PA	AcP|ACYPI23227-PA	AcP|ACYPI43087-PA	AcP|ACYPI067143-PA	AcP|ACYPI072433-PA	AcP|ACYPI067247-PA	AcP|ACYPI37505-PA	AcP|ACYPI47234-PA	AcP|ACYPI27549-PA	AcP|ACYPI063049-PA	AcP|ACYPI080379-PA	PeH|PHUM513150-PA
ORTHOGRP1200:	AcP|ACYPI39819-PA	AcP|ACYPI54903-PA	AcP|ACYPI22034-PA	AcP|ACYPI066637-PA	AcP|ACYPI083234-PA	AcP|ACYPI089135-PA	AcP|ACYPI084691-PA	AcP|ACYPI070894-PA	AcP|ACYPI069507-PA	AcP|ACYPI26504-PA	AcP|ACYPI53935-PA	AcP|ACYPI081662-PA	AcP|ACYPI34070-PA	AcP|ACYPI52374-PA	AcP|ACYPI40553-PA	AcP|ACYPI46846-PA	AcP|ACYPI23296-PA	AcP|ACYPI29759-PA	AcP|ACYPI20685-PA	AcP|ACYPI48584-PA	AcP|ACYPI40323-PA	AcP|ACYPI35809-PA	AcP|ACYPI083441-PA	AcP|ACYPI53757-PA	AcP|ACYPI082481-PA	AcP|ACYPI23249-PA	AcP|ACYPI40551-PA	AcP|ACYPI083767-PA	AcP|ACYPI23217-PA	AcP|ACYPI31779-PA	AcP|ACYPI54818-PA	AcP|ACYPI47308-PA	AcP|ACYPI28224-PA	AcP|ACYPI31577-PA	AcP|ACYPI48729-PA	AcP|ACYPI26634-PA	AcP|ACYPI49988-PA	AcP|ACYPI55973-PA	SoI|SINV22611-PA	SoI|SINV23926-PA	DrM|FBpp0110242	TrC|XP_008195060.1	BoM|BGIBMGA014343-TA	CiL|CLEC003556-RA
ORTHOGRP1201:	AeA|AAEL000793-PA	AeA|AAEL009239-PA	AnG|AGAP006417-PA	AnG|AGAP006443-PA	AnG|AGAP006419-PA	AnG|AGAP006418-PA	AnG|AGAP006421-PA	AnG|AGAP006420-PA	CeC|Venom.1	CeC|Venom.4	CeC|Venom.3	CeC|Venom.2	CuQ|CPIJ004029-PA	CuQ|CPIJ004031-PA	CuQ|CPIJ013075-PA	CuQ|CPIJ004030-PA	CuQ|CPIJ011834-PA	MuD|MDOA001781-PA	MuD|MDOA015162-PA	MuD|MDOA009995-PA	MuD|MDOA008525-PA	MuD|MDOA004901-PA	MuD|MDOA012409-PA	MuD|MDOA003640-PA	MuD|MDOA010809-PA	MuD|MDOA010107-PA	MuD|MDOA008857-PA	MuD|MDOA015268-PA	MuD|MDOA009322-PA	MuD|MDOA004854-PA	MuD|MDOA005385-PA	MuD|MDOA015185-PA	MuD|MDOA003759-PA	MuD|MDOA013619-PA	MuD|MDOA008990-PA	DrM|FBpp0071403	AeA|AAEL002476-PA	AeA|AAEL002693-PA	DrM|FBpp0073755	AeA|AAEL005531-PA	AnG|AGAP000356-PA	CuQ|CPIJ003804-PA	DrM|FBpp0305814	CuQ|CPIJ012293-PA
ORTHOGRP1202:	AnG|AGAP008956-PA	AnG|AGAP028070-PA	AnG|AGAP028181-PA	AnG|AGAP028165-PA	AnG|AGAP028155-PA	AnG|AGAP027990-PA	AnG|AGAP008958-PA	AnG|AGAP028020-PA	AnG|AGAP028082-PA	AnG|AGAP028226-PA	AnG|AGAP028117-PA	AnG|AGAP028118-PA	AnG|AGAP028134-PA	AnG|AGAP028172-PA	AnG|AGAP028195-PA	AnG|AGAP028092-PA	AnG|AGAP028033-PA	AnG|AGAP028150-PA	AnG|AGAP028063-PA	CuQ|CPIJ006995-PA	CuQ|CPIJ013645-PA	CuQ|CPIJ007104-PA	CuQ|CPIJ010163-PA	CuQ|CPIJ007103-PA	CuQ|CPIJ010155-PA	CuQ|CPIJ010161-PA	CuQ|CPIJ010157-PA	CuQ|CPIJ010154-PA	CuQ|CPIJ010156-PA	CuQ|CPIJ010159-PA	CuQ|CPIJ010162-PA	CuQ|CPIJ010160-PA	CuQ|CPIJ010158-PA	CuQ|CPIJ007109-PA	CuQ|CPIJ017101-PA	CuQ|CPIJ017908-PA	CuQ|CPIJ007106-PA	CuQ|CPIJ017904-PA	CuQ|CPIJ017105-PA	CuQ|CPIJ017103-PA	CuQ|CPIJ017905-PA	CuQ|CPIJ017104-PA	CuQ|CPIJ017906-PA	AeA|AAEL010055-PA
ORTHOGRP1203:	DaP|estExt_fgenesh1_pg.C_460089	DaP|SNAP_00017067	DaP|NCBI_GNO_0900212	DaP|PASA_GEN_69700001	DaP|SNAP_00005352	DaP|PASA_GEN_0900043	DaP|fgenesh1_pg.C_scaffold_9000079	DaP|fgenesh1_pg.C_scaffold_51000086	DaP|NCBI_GNO_0900301	DaP|NCBI_GNO_655300001	DaP|NCBI_GNO_0900274	DaP|NCBI_GNO_0900181	DaP|PASA_GEN_0900019	DaP|NCBI_GNO_0900038	DaP|NCBI_GNO_0900106	DaP|PASA_GEN_0900114	DaP|estExt_fgenesh1_pg.C_90087	DaP|fgenesh1_pg.C_scaffold_9000075	DaP|SNAP_00005216	DaP|gw1.51.149.1	DaP|fgenesh1_pg.C_scaffold_51000082	DaP|NCBI_GNO_0900083	DaP|SNAP_00005233	DaP|NCBI_GNO_0900089	DaP|SNAP_00005235	DaP|fgenesh1_pg.C_scaffold_9000266	DaP|NCBI_GNO_0900273	DaP|PASA_GEN_5100022	DaP|NCBI_GNO_0900102	DaP|NCBI_GNO_69700002	DaP|PASA_GEN_0900045	DaP|NCBI_GNO_0900176	DaP|PASA_GEN_0900137	DaP|fgenesh1_pg.C_scaffold_9000195	DaP|SNAP_00005321	DaP|SNAP_00017066	DaP|SNAP_00017035	DaP|PASA_GEN_0900017	DaP|PASA_GEN_0900018	DaP|SNAP_00005166	ApM|GB40604-PA	DrM|FBpp0305764	CuQ|CPIJ000272-PA	MuD|MDOA007929-PA
ORTHOGRP1204:	DaP|estExt_fgenesh1_pg.C_2800009	DaP|fgenesh1_pg.C_scaffold_91000046	DaP|fgenesh1_pg.C_scaffold_129000031	DaP|PASA_GEN_16500002	DaP|fgenesh1_pg.C_scaffold_250000005	DaP|fgenesh1_pg.C_scaffold_529000001	DaP|fgenesh1_pg.C_scaffold_45000036	DaP|SNAP_00029759	DaP|fgenesh1_pg.C_scaffold_815000002	DaP|fgenesh1_pg.C_scaffold_7000175	DaP|SNAP_00012482	DaP|SNAP_00013672	DaP|fgenesh1_pg.C_scaffold_114000016	DaP|SNAP_00040991	DaP|SNAP_00015610	DaP|NCBI_GNO_0700147	DaP|NCBI_GNO_57300004	DaP|SNAP_00036313	DaP|SNAP_00040367	DaP|NCBI_GNO_2600100	DaP|fgenesh1_pg.C_scaffold_91000045	DaP|NCBI_GNO_61700006	DaP|SNAP_00011850	DaP|NCBI_GNO_2600025	DaP|SNAP_00024269	DaP|fgenesh1_pg.C_scaffold_2730000001	DaP|NCBI_GNO_60100003	DaP|NCBI_GNO_0700143	DaP|SNAP_00013549	DaP|NCBI_GNO_57300003	DaP|SNAP_00012483	DaP|SNAP_00013671	DaP|SNAP_00017716	DaP|SNAP_00038853	DaP|SNAP_00013551	DaP|NCBI_GNO_118800003	DaP|NCBI_GNO_371000001	DaP|gw1.1188.2.1	DaP|gw1.2421.3.1	DaP|gw1.3710.1.1	DaP|gw1.32.201.1	DaP|gw1.1443.2.1	DaP|SNAP_00036314	DaP|SNAP_00006496
ORTHOGRP1205:	AcP|ACYPI001077-PA	AcP|ACYPI009298-PA	AcP|ACYPI001780-PA	AcP|ACYPI006113-PA	AcP|ACYPI006604-PA	AeA|AAEL003808-PA	AeA|AAEL003809-PA	AeA|AAEL003810-PA	AeA|AAEL008232-PA	DaP|estExt_fgenesh1_pg.C_830096	DaP|NCBI_GNO_7600005	DaP|NCBI_GNO_7600003	DaP|e_gw1.83.19.1	DaP|PASA_GEN_7600037	DaP|NCBI_GNO_6800043	DaP|NCBI_GNO_6800054	AnG|AGAP001027-PB	ApM|GB45582-PA	CeC|XM_004530540.2	CiL|CLEC003020-RA	DrM|FBpp0075673	PeH|PHUM497950-PA	SoI|SINV24610-PA	TrC|XP_970364.2	CuQ|CPIJ015251-PA	MuD|MDOA000671-PA	CiL|CLEC003120-RA	PeH|PHUM549260-PA	SoI|SINV24675-PA	TrC|XP_969936.2	BoM|BGIBMGA012082-TA	MaS|Msex2.10874-RE	AeA|AAEL010481-PA	AnG|AGAP003492-PB	ApM|GB48936-PA	CeC|XM_004536470.2	CuQ|CPIJ012675-PA	DrM|FBpp0112108	MaS|Msex2.08049-RA	MuD|MDOA009720-PA	TrC|XP_008198028.1	BoM|BGIBMGA010740-TA	SoI|SINV25127-PA
ORTHOGRP1206:	AcP|ACYPI001574-PA	AcP|ACYPI065055-PA	AcP|ACYPI23878-PA	AcP|ACYPI26757-PA	AcP|ACYPI52471-PA	AcP|ACYPI52915-PA	AcP|ACYPI55839-PA	AcP|ACYPI33312-PA	AcP|ACYPI48770-PA	AcP|ACYPI25513-PA	AcP|ACYPI067675-PA	AcP|ACYPI33315-PA	AcP|ACYPI072180-PA	AnG|AGAP005253-PB	AnG|AGAP011234-PA	AnG|AGAP011237-PA	AnG|AGAP011238-PA	AnG|AGAP028622-PA	AnG|AGAP011257-PA	AnG|AGAP012638-PA	AnG|AGAP009448-PA	AnG|AGAP011267-PA	AnG|AGAP011232-PA	AnG|AGAP010931-PA	AnG|AGAP011270-PA	AnG|AGAP009449-PA	TrC|XP_008197058.1	TrC|XP_974834.1	TrC|XP_974846.1	TrC|XP_008197483.1	TrC|XP_008197487.1	TrC|XP_008197134.1	ApM|GB52755-PA	CiL|CLEC006827-RA	MaS|Msex2.07730-RA	SoI|SINV13342-PA	AeA|AAEL003992-PA	AnG|AGAP011835-PA	BoM|BGIBMGA014048-TA	CeC|XM_004529906.2	CuQ|CPIJ006452-PA	DrM|FBpp0087091	MuD|MDOA012031-PA
ORTHOGRP1207:	AcP|ACYPI004927-PA	AcP|ACYPI009629-PA	AcP|ACYPI010238-PA	AcP|ACYPI082358-PA	AcP|ACYPI087992-PA	AcP|ACYPI45853-PA	AcP|ACYPI46801-PA	AcP|ACYPI50290-PA	AcP|ACYPI56735-PA	AcP|ACYPI56865-PA	AcP|ACYPI56873-PA	AcP|ACYPI064799-PA	AcP|ACYPI080723-PA	AcP|ACYPI35035-PA	AcP|ACYPI45989-PA	AcP|ACYPI49315-PA	AcP|ACYPI56850-PA	AcP|ACYPI56885-PA	AcP|ACYPI068337-PA	AcP|ACYPI082362-PA	AcP|ACYPI069769-PA	AcP|ACYPI56824-PA	AcP|ACYPI081203-PA	AcP|ACYPI54726-PA	AcP|ACYPI088117-PA	AcP|ACYPI46967-PA	BoM|BGIBMGA002022-TA	BoM|BGIBMGA004024-TA	BoM|BGIBMGA008578-TA	BoM|BGIBMGA011165-TA	MaS|Msex2.04370-RA	MaS|Msex2.07098-RB	MaS|Msex2.09128-RA	MaS|Msex2.09576-RA	MaS|Msex2.14489-RA	MaS|Msex2.14553-RA	TrC|XP_008194894.1	TrC|XP_008198315.1	TrC|XP_008199001.1	AnG|AGAP028507-PA	BoM|BGIBMGA004472-TA	TrC|XP_008198969.1	DaP|SNAP_00030883
ORTHOGRP1208:	AcP|ACYPI005426-PA	AcP|ACYPI31143-PA	AeA|AAEL004222-PA	AeA|AAEL011280-PA	AeA|AAEL018317-PA	AnG|AGAP002577-PA	AnG|AGAP002578-PD	AnG|AGAP010295-PA	AnG|AGAP012434-PA	AnG|AGAP012433-PA	BoM|BGIBMGA013346-TA	BoM|BGIBMGA013403-TA	CeC|XM_012306398.1	CeC|XM_012307422.1	CuQ|CPIJ005098-PA	CuQ|CPIJ005102-PA	DaP|NCBI_GNO_0200397	DaP|NCBI_GNO_21800016	DrM|FBpp0298326	DrM|FBpp0304341	MaS|Msex2.04852-RC	MaS|Msex2.08802-RA	MaS|Msex2.09440-RC	PeH|PHUM447690-PA	PeH|PHUM510590-PA	TrC|NP_001159382.1	TrC|NP_001159383.1	TrC|XP_008200558.1	ApM|GB51897-PA	BoM|BGIBMGA007897-TA	CiL|CLEC007333-RA	MuD|MDOA009871-PA	SoI|SINV15447-PA	ApM|GB55480-PA	ApM|GB55481-PA	CeC|XM_012306937.1	CiL|CLEC001031-RA	CiL|CLEC001032-RA	MuD|MDOA010384-PA	SoI|SINV18935-PA	SoI|SINV19015-PA	MuD|MDOA014412-PA	CuQ|CPIJ018381-PA
ORTHOGRP1209:	AeA|AAEL000127-PA	AeA|AAEL017443-PA	AnG|AGAP003482-PA	AnG|AGAP013466-PA	CiL|CLEC011925-RA	CiL|CLEC011930-RA	DaP|estExt_Genewise1.C_2520002	DaP|estExt_Genewise1Plus.C_2130016	DaP|NCBI_GNO_0500133	DaP|PASA_GEN_21300012	MaS|Msex2.12039-RB	MaS|Msex2.12040-RA	MaS|Msex2.12041-RA	MaS|Msex2.12588-RA	SoI|SINV10226-PA	SoI|SINV10237-PA	SoI|SINV11266-PA	SoI|SINV15833-PA	TrC|XP_967226.1	TrC|XP_974076.2	AcP|ACYPI007974-PA	AeA|AAEL000119-PA	AnG|AGAP004655-PA	ApM|GB44670-PA	BoM|BGIBMGA003693-TA	CeC|XM_012304811.1	CiL|CLEC001475-RA	CuQ|CPIJ003656-PA	DrM|FBpp0083935	MuD|MDOA010314-PA	PeH|PHUM420290-PA	AeA|AAEL000101-PA	AnG|AGAP003483-PA	CuQ|CPIJ009095-PA	AnG|AGAP003481-PA	CuQ|CPIJ010716-PA	MaS|Msex2.00184-RA	TrC|XP_008190478.1	AeA|AAEL005062-PA	BoM|BGIBMGA009675-TA	ApM|GB46289-PA	BoM|BGIBMGA004920-TA	MaS|Msex2.02536-RA
ORTHOGRP1210:	ApM|GB46902-PA	ApM|GB55982-PA	DaP|estExt_fgenesh1_kg.C_100026	DaP|PASA_GEN_1000127	DaP|NCBI_GNO_1000418	DaP|fgenesh1_pg.C_scaffold_10000352	DaP|PASA_GEN_1000101	DaP|estExt_Genewise1Plus.C_100386	DaP|NCBI_GNO_1000432	DaP|estExt_fgenesh1_pg.C_100264	DaP|NCBI_GNO_1000405	DaP|PASA_GEN_1000283	DaP|SNAP_00005923	DaP|PASA_GEN_1000312	DaP|PASA_GEN_1000282	DaP|PASA_GEN_1000128	DaP|estExt_fgenesh1_pg.C_100357	DaP|fgenesh1_pg.C_scaffold_10000353	DaP|estExt_fgenesh1_pg.C_100434	DaP|fgenesh1_pg.C_scaffold_1483000002	DaP|PASA_GEN_1000243	DaP|fgenesh1_pg.C_scaffold_10000436	DaP|NCBI_GNO_1000414	DaP|PASA_GEN_1000129	DaP|NCBI_GNO_1000431	DaP|PASA_GEN_1000286	DaP|SNAP_00006096	DaP|estExt_fgenesh1_pg.C_100380	DaP|NCBI_GNO_1000485	DaP|e_gw1.130.2.1	DaP|SNAP_00005955	AcP|ACYPI000230-PA	AeA|AAEL010027-PA	AnG|AGAP005701-PA	BoM|BGIBMGA006629-TA	CeC|XM_004519853.2	CiL|CLEC001383-RA	CuQ|CPIJ005680-PA	DrM|FBpp0072461	MaS|Msex2.05037-RA	MuD|MDOA014721-PC	SoI|SINV20007-PA	TrC|XP_008201186.1
ORTHOGRP1211:	AcP|ACYPI000148-PA	AcP|ACYPI002743-PA	AcP|ACYPI010177-PA	AcP|ACYPI060834-PA	AcP|ACYPI003201-PA	AcP|ACYPI001320-PA	AcP|ACYPI001315-PA	AcP|ACYPI007275-PA	AcP|ACYPI009167-PA	AcP|ACYPI43602-PA	AcP|ACYPI004339-PA	AcP|ACYPI063420-PA	AcP|ACYPI009930-PA	AcP|ACYPI006078-PA	AcP|ACYPI002568-PA	AcP|ACYPI073856-PA	AcP|ACYPI002868-PA	AcP|ACYPI087356-PA	AcP|ACYPI069562-PA	AcP|ACYPI004825-PA	AcP|ACYPI065089-PA	AcP|ACYPI061536-PA	AcP|ACYPI38394-PA	AcP|ACYPI069476-PA	AcP|ACYPI28255-PA	AcP|ACYPI085078-PA	AcP|ACYPI084162-PA	AcP|ACYPI30699-PA	AcP|ACYPI085916-PA	AcP|ACYPI088528-PA	AcP|ACYPI060635-PA	AcP|ACYPI073801-PA	AcP|ACYPI082785-PA	AcP|ACYPI067690-PA	AcP|ACYPI073025-PA	AcP|ACYPI063206-PA	AcP|ACYPI067807-PA	AcP|ACYPI081223-PA	AcP|ACYPI007933-PA	AcP|ACYPI085820-PA	AcP|ACYPI32170-PA	AcP|ACYPI000554-PA
ORTHOGRP1212:	AcP|ACYPI000602-PA	AcP|ACYPI008821-PA	AeA|AAEL000735-PA	AeA|AAEL008574-PA	BoM|BGIBMGA002573-TA	BoM|BGIBMGA002574-TA	BoM|BGIBMGA002575-TA	BoM|BGIBMGA002576-TA	BoM|BGIBMGA002716-TA	CeC|XM_004525895.2	CeC|XM_004525896.2	CeC|XM_004525899.2	CeC|XM_012303838.1	CeC|XM_012304702.1	CuQ|CPIJ003059-PA	CuQ|CPIJ003061-PA	CuQ|CPIJ006187-PA	DaP|estExt_Genewise1Plus.C_10487	DaP|PASA_GEN_0100463	DrM|FBpp0071532	DrM|FBpp0071533	DrM|FBpp0088517	MaS|Msex2.10307-RC	MaS|Msex2.10308-RA	MaS|Msex2.14040-RA	MaS|Msex2.14039-RB	MuD|MDOA000795-PA	MuD|MDOA002078-PA	MuD|MDOA003921-PA	MuD|MDOA006823-PA	MuD|MDOA014723-PA	MuD|MDOA002488-PA	MuD|MDOA002530-PA	MuD|MDOA004609-PA	AnG|AGAP011798-PA	ApM|GB54436-PA	CiL|CLEC001983-RA	PeH|PHUM617660-PA	SoI|SINV11784-PA	TrC|XP_973660.1	MaS|Msex2.10310-RA	DrM|FBpp0070963
ORTHOGRP1213:	AcP|ACYPI005500-PA	AcP|ACYPI007304-PA	AcP|ACYPI009776-PA	AcP|ACYPI007903-PA	BoM|BGIBMGA009200-TA	BoM|BGIBMGA009201-TA	BoM|BGIBMGA009202-TA	CeC|XM_004521957.2	CeC|XM_004522356.2	CuQ|CPIJ017472-PA	CuQ|CPIJ017473-PA	CuQ|CPIJ017474-PA	DaP|estExt_fgenesh1_pg.C_2100006	DaP|NCBI_GNO_21000009	DaP|e_gw1.176.3.1	DaP|e_gw1.96.4.1	DaP|PASA_GEN_17600008	AeA|AAEL009206-PA	ApM|GB48382-PA	CiL|CLEC003246-RA	MaS|Msex2.02866-RA	SoI|SINV14486-PA	AcP|ACYPI007237-PA	AnG|AGAP012383-PA	PeH|PHUM106930-PA	TrC|XP_970562.1	DrM|FBpp0078124	MuD|MDOA007564-PA	DrM|FBpp0078128	MaS|Msex2.02865-RA	TrC|XP_008201113.1	BoM|BGIBMGA001599-TA	BoM|BGIBMGA001600-TA	BoM|BGIBMGA001601-TA	MaS|Msex2.00399-RB	CeC|XM_004522306.2	MuD|MDOA005499-PA	CeC|XM_004529916.2	DrM|FBpp0305355	MuD|MDOA013790-PA	TrC|XP_008192950.1	MaS|Msex2.13878-RA
ORTHOGRP1214:	AcP|ACYPI081632-PA	AcP|ACYPI085197-PA	AcP|ACYPI085448-PA	AcP|ACYPI083319-PA	AcP|ACYPI087493-PA	AcP|ACYPI081822-PA	AcP|ACYPI083170-PA	AcP|ACYPI084762-PA	AcP|ACYPI088870-PA	AcP|ACYPI089047-PA	AcP|ACYPI088465-PA	AcP|ACYPI086834-PA	AcP|ACYPI088383-PA	AcP|ACYPI085136-PA	AcP|ACYPI088947-PA	AcP|ACYPI087615-PA	AcP|ACYPI062077-PA	AcP|ACYPI063815-PA	AcP|ACYPI062206-PA	AcP|ACYPI073290-PA	AcP|ACYPI080016-PA	AcP|ACYPI072607-PA	AcP|ACYPI080416-PA	AcP|ACYPI080948-PA	AcP|ACYPI067252-PA	AcP|ACYPI073445-PA	AcP|ACYPI081010-PA	AcP|ACYPI072707-PA	AcP|ACYPI071465-PA	AcP|ACYPI072742-PA	AcP|ACYPI070587-PA	AcP|ACYPI085379-PA	AcP|ACYPI083631-PA	AcP|ACYPI082397-PA	AcP|ACYPI084786-PA	AcP|ACYPI084285-PA	AcP|ACYPI084400-PA	AcP|ACYPI063678-PA	AcP|ACYPI080683-PA	AcP|ACYPI081944-PA	AcP|ACYPI085953-PA	AcP|ACYPI085321-PA
ORTHOGRP1215:	AcP|ACYPI068178-PA	AcP|ACYPI083300-PA	AcP|ACYPI54079-PA	AcP|ACYPI20548-PA	AcP|ACYPI44553-PA	AcP|ACYPI086324-PA	AcP|ACYPI089505-PA	AcP|ACYPI38549-PA	AcP|ACYPI52030-PA	AcP|ACYPI080262-PA	AcP|ACYPI081884-PA	AcP|ACYPI089121-PA	AcP|ACYPI088972-PA	AcP|ACYPI37343-PA	AcP|ACYPI52260-PA	AcP|ACYPI062262-PA	AcP|ACYPI069411-PA	AcP|ACYPI063442-PA	AcP|ACYPI26835-PA	AcP|ACYPI080909-PA	AcP|ACYPI30551-PA	AcP|ACYPI088190-PA	AcP|ACYPI083943-PA	AcP|ACYPI065180-PA	AcP|ACYPI064011-PA	AcP|ACYPI24057-PA	AcP|ACYPI069529-PA	AcP|ACYPI26880-PA	AcP|ACYPI088002-PA	AcP|ACYPI088134-PA	AcP|ACYPI066044-PA	AcP|ACYPI53098-PA	AcP|ACYPI37731-PA	AcP|ACYPI41819-PA	AcP|ACYPI085612-PA	AcP|ACYPI084002-PA	AcP|ACYPI081165-PA	AcP|ACYPI068691-PA	AcP|ACYPI086964-PA	AcP|ACYPI071579-PA	AcP|ACYPI087443-PA	AcP|ACYPI27167-PA
ORTHOGRP1216:	AeA|AAEL005002-PA	AeA|AAEL005011-PA	AeA|AAEL006901-PA	AeA|AAEL010961-PA	AeA|AAEL015056-PA	AeA|AAEL015183-PA	AnG|AGAP010242-PA	AnG|AGAP010245-PA	AnG|AGAP010969-PA	AnG|AGAP010970-PA	CeC|XM_012304393.1	CeC|XM_012304395.1	CeC|XM_012306841.1	CiL|CLEC005319-RA	CiL|CLEC025210-RA	CiL|CLEC025359-RA	DaP|e_gw1.180.1.1	DaP|e_gw1.37.63.1	DaP|e_gw1.60.66.1	DaP|e_gw1.60.69.1	DaP|e_gw1.90.50.1	DrM|FBpp0071833	DrM|FBpp0307368	DrM|FBpp0303020	MuD|MDOA002787-PA	MuD|MDOA015486-PA	TrC|XP_008191104.1	TrC|XP_008197373.1	AcP|ACYPI006478-PA	BoM|BGIBMGA000888-TA	CiL|CLEC001419-RA	CuQ|CPIJ011943-PA	MaS|Msex2.04186-RC	PeH|PHUM175080-PA	AcP|ACYPI009095-PA	ApM|GB40316-PA	PeH|PHUM280320-PA	SoI|SINV11676-PA	CuQ|CPIJ009217-PA	CuQ|CPIJ010116-PA	MuD|MDOA011485-PA	MuD|MDOA003229-PA
ORTHOGRP1217:	BoM|BGIBMGA000254-TA	BoM|BGIBMGA000433-TA	CiL|CLEC003304-RA	CiL|CLEC011857-RA	CiL|CLEC011856-RA	CiL|CLEC008279-RA	CiL|CLEC008280-RA	CiL|CLEC012734-RA	CiL|CLEC004735-RA	CiL|CLEC004738-RA	CiL|CLEC004742-RA	CiL|CLEC004743-RA	CiL|CLEC004740-RA	CiL|CLEC004739-RA	CiL|CLEC004737-RA	CiL|CLEC004736-RA	CiL|CLEC004745-RA	CiL|CLEC004744-RA	CiL|CLEC011855-RA	CiL|CLEC005315-RA	CiL|CLEC004746-RA	CiL|CLEC025175-RA	CiL|CLEC025237-RA	MaS|Msex2.12820-RA	MaS|Msex2.12821-RB	MaS|Msex2.15540-RC	MaS|Msex2.12831-RB	MaS|Msex2.14054-RB	MaS|Msex2.12823-RB	MaS|Msex2.12825-RB	MaS|Msex2.13664-RB	MaS|Msex2.13661-RB	MaS|Msex2.13659-RB	TrC|XP_008192990.1	TrC|XP_968523.1	TrC|XP_008192991.1	AcP|ACYPI008156-PA	BoM|BGIBMGA000252-TA	DaP|e_gw1.8.201.1	AcP|ACYPI23843-PA	PeH|PHUM058910-PA	SoI|SINV12624-PA
ORTHOGRP1218:	SoI|SINV23069-PA	SoI|SINV23709-PA	SoI|SINV26386-PA	SoI|SINV25759-PA	SoI|SINV25757-PA	SoI|SINV23321-PA	SoI|SINV26032-PA	SoI|SINV26358-PA	SoI|SINV24796-PA	SoI|SINV25449-PA	SoI|SINV25161-PA	SoI|SINV10324-PA	SoI|SINV15936-PA	SoI|SINV12399-PA	SoI|SINV15152-PA	SoI|SINV22488-PA	SoI|SINV13189-PA	SoI|SINV16882-PA	SoI|SINV20441-PA	SoI|SINV21343-PA	SoI|SINV16800-PA	SoI|SINV18309-PA	SoI|SINV19148-PA	SoI|SINV12400-PA	SoI|SINV25436-PA	SoI|SINV13217-PA	SoI|SINV10814-PA	SoI|SINV15620-PA	SoI|SINV11693-PA	SoI|SINV21169-PA	SoI|SINV14743-PA	SoI|SINV12038-PA	SoI|SINV14050-PA	SoI|SINV12397-PA	SoI|SINV12921-PA	SoI|SINV13112-PA	SoI|SINV14200-PA	SoI|SINV12508-PA	SoI|SINV12745-PA	SoI|SINV15098-PA	SoI|SINV17974-PA	SoI|SINV14188-PA
ORTHOGRP1219:	AcP|ACYPI001922-PA	AcP|ACYPI004350-PA	AcP|ACYPI005798-PA	AcP|ACYPI006110-PA	AcP|ACYPI006535-PA	AeA|AAEL005122-PA	AeA|AAEL015264-PA	BoM|BGIBMGA004683-TA	BoM|BGIBMGA004684-TA	CuQ|CPIJ007829-PA	CuQ|CPIJ016341-PA	DrM|FBpp0071746	DrM|FBpp0081068	DrM|FBpp0302569	MuD|MDOA003632-PA	MuD|MDOA004272-PA	MuD|MDOA007985-PA	MuD|MDOA010469-PA	MuD|MDOA004721-PA	PeH|PHUM136220-PA	PeH|PHUM569560-PA	SoI|SINV10037-PA	SoI|SINV17845-PA	TrC|NP_001034512.1	TrC|XP_008195481.1	TrC|XP_967835.1	TrC|XP_972277.1	TrC|XP_008194636.1	TrC|NP_001107862.1	TrC|XP_967916.2	TrC|NP_001107845.1	TrC|XP_008197218.1	MaS|Msex2.05291-RA	ApM|GB47299-PA	AnG|AGAP006727-PA	CeC|Carboxylesterase.23	DrM|FBpp0071604	MuD|MDOA014649-PA	BoM|BGIBMGA011218-TA	MaS|Msex2.07667-RB	CeC|aaalpha-Esterase.12
ORTHOGRP1220:	AcP|ACYPI002652-PA	AcP|ACYPI007699-PA	AeA|AAEL000121-PA	AeA|AAEL005392-PA	AeA|AAEL009062-PA	AeA|AAEL011040-PA	AnG|AGAP005490-PA	AnG|AGAP009579-PA	AnG|AGAP009598-PA	ApM|GB43239-PA	ApM|GB44648-PA	ApM|GB44647-PA	CeC|XM_004534440.2	CeC|XM_012302628.1	CeC|XM_012304978.1	CuQ|CPIJ001793-PA	CuQ|CPIJ005664-PA	CuQ|CPIJ005979-PA	DrM|FBpp0086757	DrM|FBpp0304633	DrM|FBpp0311107	MaS|Msex2.05450-RA	MaS|Msex2.05451-RF	MuD|MDOA002959-PA	MuD|MDOA011019-PA	MuD|MDOA013603-PA	PeH|PHUM308320-PA	PeH|PHUM308330-PA	TrC|XP_008192475.1	TrC|XP_008194705.1	TrC|XP_008200780.1	TrC|XP_969952.3	BoM|BGIBMGA003640-TA	SoI|SINV11801-PA	AcP|ACYPI005076-PA	BoM|BGIBMGA003639-TA	CiL|CLEC013620-RA	BoM|BGIBMGA003650-TA	DaP|NCBI_GNO_1900038	MaS|Msex2.05466-RA	PeH|PHUM218030-PA
ORTHOGRP1221:	AcP|ACYPI003415-PA	AcP|ACYPI073741-PA	AcP|ACYPI082143-PA	AcP|ACYPI41200-PA	AcP|ACYPI40487-PA	AcP|ACYPI24144-PA	AcP|ACYPI088028-PA	AcP|ACYPI089026-PA	AcP|ACYPI51439-PA	AcP|ACYPI003818-PA	AcP|ACYPI007627-PA	AcP|ACYPI26955-PA	AcP|ACYPI33903-PA	AcP|ACYPI24655-PA	AcP|ACYPI47132-PA	AeA|AAEL003952-PA	AeA|AAEL003963-PA	AeA|AAEL003965-PA	AnG|AGAP012066-PA	AnG|AGAP012907-PA	CeC|XM_004536248.2	CeC|XM_012299667.1	CuQ|CPIJ010276-PA	CuQ|CPIJ010278-PA	CuQ|CPIJ010277-PA	DaP|estExt_Genewise1.C_110216	DaP|NCBI_GNO_5400189	DrM|FBpp0076072	DrM|FBpp0309435	SoI|SINV25014-PA	SoI|SINV25066-PA	AnG|AGAP012068-PA	ApM|GB43448-PA	CiL|CLEC012980-RA	PeH|PHUM583430-PA	SoI|SINV17724-PA	BoM|BGIBMGA000097-TA	MaS|Msex2.14317-RA	MuD|MDOA001216-PA	TrC|XP_008194047.1	CuQ|CPIJ006662-PA
ORTHOGRP1222:	AcP|ACYPI071352-PA	AcP|ACYPI081577-PA	AeA|AAEL011905-PA	AeA|AAEL012631-PA	ApM|GB44537-PA	ApM|GB55746-PA	CeC|XM_004522929.2	CeC|XM_004526622.1	CuQ|CPIJ005615-PA	CuQ|CPIJ015035-PA	DaP|PASA_GEN_5800035	DaP|SNAP_00003296	DaP|SNAP_00019455	DrM|FBpp0072565	DrM|FBpp0293078	TrC|XP_008200294.1	TrC|XP_966392.1	AcP|ACYPI007110-PA	AnG|AGAP010160-PA	BoM|BGIBMGA009857-TA	CiL|CLEC002999-RA	MaS|Msex2.04750-RA	MuD|MDOA003715-PA	MuD|MDOA013073-PA	PeH|PHUM170180-PA	SoI|SINV11049-PA	AcP|ACYPI009472-PA	AeA|AAEL012922-PA	AnG|AGAP004403-PA	CeC|XM_004533601.2	CiL|CLEC001694-RA	CuQ|CPIJ005350-PA	DaP|NCBI_GNO_6300006	MaS|Msex2.04261-RA	MuD|MDOA015364-PC	PeH|PHUM104070-PA	TrC|XP_008190428.1	CiL|CLEC001809-RA	MaS|Msex2.06687-RA	BoM|BGIBMGA013460-TA	DrM|FBpp0099958
ORTHOGRP1223:	AeA|AAEL000597-PA	AeA|AAEL001196-PA	AnG|AGAP009711-PA	AnG|AGAP009715-PA	AnG|AGAP009716-PA	AnG|AGAP009717-PA	AnG|AGAP009723-PA	AnG|AGAP009726-PA	AnG|AGAP028644-PA	CeC|XM_004537771.2	CeC|XM_012304647.1	DrM|FBpp0080568	DrM|FBpp0300935	MuD|MDOA007542-PA	MuD|MDOA012162-PA	AcP|ACYPI006823-PA	AnG|AGAP009725-PA	ApM|GB45972-PA	BoM|BGIBMGA002950-TA	BoM|BGIBMGA002952-TA	CiL|CLEC005193-RA	CuQ|CPIJ017350-PA	DaP|PASA_GEN_10000060	MaS|Msex2.06528-RA	MaS|Msex2.06529-RB	PeH|PHUM507350-PA	SoI|SINV21502-PA	TrC|XP_008194017.1	AcP|ACYPI20534-PA	ApM|GB45970-PA	CeC|XM_012304665.1	CiL|CLEC005200-RA	MuD|MDOA009443-PA	PeH|PHUM507370-PA	SoI|SINV21493-PA	AcP|ACYPI56299-PA	CuQ|CPIJ015751-PA	BoM|BGIBMGA002949-TA	CeC|XM_004537780.2	CiL|CLEC005202-RA	SoI|SINV21573-PA
ORTHOGRP1224:	AeA|AAEL002929-PA	AeA|AAEL002947-PA	AnG|AGAP008544-PA	AnG|AGAP028140-PA	AnG|AGAP028059-PA	AnG|AGAP008545-PA	CeC|XM_004520554.2	CeC|XM_012299373.1	CuQ|CPIJ012906-PA	CuQ|CPIJ012907-PA	CuQ|CPIJ015667-PA	CuQ|CPIJ015668-PA	CuQ|CPIJ015669-PA	CuQ|CPIJ015670-PA	MaS|Msex2.08023-RA	MaS|Msex2.08025-RA	MaS|Msex2.08026-RA	MaS|Msex2.08027-RA	MaS|Msex2.08024-RA	MaS|Msex2.08028-RA	MuD|MDOA001782-PA	MuD|MDOA002706-PB	MuD|MDOA003771-PA	MuD|MDOA009353-PA	MuD|MDOA009017-PA	MuD|MDOA010572-PA	MuD|MDOA011077-PA	MuD|MDOA014478-PA	MuD|MDOA005502-PA	MuD|MDOA003109-PA	MuD|MDOA004506-PA	MuD|MDOA003706-PA	PeH|PHUM250610-PA	PeH|PHUM561850-PA	PeH|PHUM537170-PA	AeA|AAEL002668-PA	CuQ|CPIJ015715-PA	AeA|AAEL002940-PA	AnG|AGAP005907-PA	CuQ|CPIJ019477-PA	BoM|BGIBMGA012941-TA
ORTHOGRP1225:	AeA|AAEL004150-PA	AeA|AAEL011009-PA	AeA|AAEL004156-PA	AeA|AAEL011007-PA	AnG|AGAP004916-PA	AnG|AGAP004918-PA	AnG|AGAP004917-PA	AnG|AGAP028439-PA	AnG|AGAP006743-PA	CeC|aaaibrinogen.15	CeC|aaaibrinogen.16	CeC|aaaibrinogen.4	CeC|aaaibrinogen.7	CeC|aaaibrinogen.6	CuQ|CPIJ000937-PA	CuQ|CPIJ014772-PA	DrM|FBpp0071674	DrM|FBpp0290150	DrM|FBpp0078910	MuD|MDOA000300-PA	MuD|MDOA014639-PA	MuD|MDOA001584-PA	MuD|MDOA008145-PA	MuD|MDOA011820-PA	MuD|MDOA000440-PB	MuD|MDOA002687-PA	MuD|MDOA009115-PA	MuD|MDOA004079-PA	TrC|XP_008190577.1	TrC|XP_008190590.1	TrC|XP_008190578.1	AeA|AAEL003607-PA	CuQ|CPIJ015098-PA	BoM|BGIBMGA000717-TA	MaS|Msex2.05990-RA	CuQ|CPIJ000938-PA	AeA|AAEL007942-PA	TrC|XP_008190576.1	CuQ|CPIJ000939-PA	AeA|AAEL014432-PA	CuQ|CPIJ008143-PA
ORTHOGRP1226:	AeA|AAEL005754-PA	AeA|AAEL007826-PA	AeA|AAEL013214-PA	AnG|AGAP008585-PA	AnG|AGAP009798-PA	CeC|XM_004534341.2	CeC|XM_012304337.1	DaP|estExt_Genewise1.C_50268	DaP|estExt_Genewise1Plus.C_130018	DrM|FBpp0077706	DrM|FBpp0088923	MaS|Msex2.01699-RE	MaS|Msex2.01700-RB	PeH|PHUM189890-PA	PeH|PHUM596920-PA	TrC|XP_008194015.1	TrC|XP_974277.2	TrC|XP_008197146.1	TrC|XP_968718.1	AcP|ACYPI002284-PA	ApM|GB55765-PA	BoM|BGIBMGA006881-TA	CiL|CLEC006689-RA	MuD|MDOA004845-PB	SoI|SINV18566-PA	AcP|ACYPI008877-PA	AnG|AGAP008863-PB	ApM|GB49908-PA	CiL|CLEC001955-RA	MuD|MDOA002371-PA	SoI|SINV18122-PA	CuQ|CPIJ015653-PA	MaS|Msex2.04980-RA	CeC|XM_012302850.1	CuQ|CPIJ006121-PA	DrM|FBpp0079534	MuD|MDOA006844-PA	PeH|PHUM012900-PA	ApM|GB55766-PA	BoM|BGIBMGA008856-TA	CiL|CLEC006688-RA
ORTHOGRP1227:	AnG|AGAP010504-PA	AnG|AGAP010505-PA	CeC|Odorant.47	CeC|Odorant.48	CeC|Odorant.85	CeC|Odorant.86	CuQ|CPIJ002698-PA	CuQ|CPIJ007798-PA	CuQ|CPIJ002699-PA	CuQ|CPIJ002700-PA	CuQ|CPIJ004988-PA	CuQ|CPIJ004987-PA	CuQ|CPIJ005105-PA	CuQ|CPIJ016142-PA	CuQ|CPIJ020302-PA	CuQ|CPIJ018473-PA	CuQ|CPIJ006541-PA	CuQ|CPIJ018472-PA	CuQ|CPIJ006870-PA	CuQ|CPIJ019849-PA	MuD|MDOA002017-PA	MuD|MDOA015346-PA	MuD|MDOA007881-PA	MuD|MDOA012767-PA	MuD|MDOA010179-PA	MuD|MDOA010267-PA	MuD|MDOA003495-PA	MuD|MDOA009938-PA	MuD|MDOA009136-PA	MuD|MDOA004757-PA	MuD|MDOA007549-PA	MuD|MDOA010396-PA	AeA|AAEL000613-PA	DrM|FBpp0076026	AeA|AAEL006465-PA	AeA|AAEL017227-PA	AnG|AGAP003310-PA	CuQ|CPIJ013887-PA	DrM|FBpp0078269	AnG|AGAP009704-PA	CuQ|CPIJ015749-PA
ORTHOGRP1228:	DaP|fgenesh1_pg.C_scaffold_29000208	DaP|SNAP_00037728	DaP|NCBI_GNO_2900198	DaP|NCBI_GNO_2900191	DaP|NCBI_GNO_98700007	DaP|SNAP_00012885	DaP|SNAP_00032397	DaP|SNAP_00025011	DaP|SNAP_00019693	DaP|SNAP_00012808	DaP|SNAP_00012807	DaP|PASA_GEN_25200007	DaP|PASA_GEN_5800050	DaP|PASA_GEN_1000276	DaP|SNAP_00012812	DaP|SNAP_00012878	DaP|SNAP_00019691	DaP|SNAP_00042629	DaP|PASA_GEN_6000037	DaP|SNAP_00024797	DaP|PASA_GEN_6000036	DaP|NCBI_GNO_16800017	DaP|NCBI_GNO_3600088	DaP|fgenesh1_pg.C_scaffold_20000061	DaP|NCBI_GNO_21300029	DaP|fgenesh1_pg.C_scaffold_60000011	DaP|fgenesh1_pg.C_scaffold_49000039	DaP|NCBI_GNO_2900033	DaP|NCBI_GNO_25200003	DaP|NCBI_GNO_0300116	DaP|PASA_GEN_2900104	DaP|PASA_GEN_21300015	DaP|NCBI_GNO_2900196	DaP|fgenesh1_pg.C_scaffold_4454000002	DaP|SNAP_00036961	DaP|SNAP_00019692	DaP|NCBI_GNO_237600001	DaP|SNAP_00024796	DaP|NCBI_GNO_2900034	DaP|SNAP_00012809	DaP|fgenesh1_pg.C_scaffold_49000038
ORTHOGRP1229:	AcP|ACYPI003395-PA	AcP|ACYPI060748-PA	AcP|ACYPI088765-PA	ApM|GB42557-PA	ApM|GB48492-PA	TrC|XP_008190282.1	TrC|XP_008199115.1	TrC|XP_974592.1	TrC|XP_008190426.1	TrC|XP_008194978.1	TrC|XP_008194686.1	TrC|XP_970920.2	TrC|XP_008194688.1	TrC|XP_008195034.1	TrC|XP_966329.1	TrC|XP_974610.1	TrC|XP_008195035.1	TrC|XP_970866.1	TrC|XP_976314.2	TrC|XP_967109.3	TrC|XP_970737.1	TrC|XP_973426.2	CeC|aaaaemolymph.2	CeC|aaaaemolymph.5	CuQ|CPIJ008211-PA	MaS|Msex2.09204-RB	AcP|ACYPI004280-PA	AnG|AGAP011167-PA	DrM|FBpp0084027	MuD|MDOA013239-PA	PeH|PHUM215350-PA	CiL|CLEC002165-RA	BoM|BGIBMGA011460-TA	MaS|Msex2.04017-RA	CiL|CLEC011674-RA	BoM|BGIBMGA012768-TA	CiL|CLEC004953-RA	DrM|FBpp0084184	MuD|MDOA006153-PA	CeC|aaaakeout-like.3
ORTHOGRP1230:	AcP|ACYPI005614-PA	AcP|ACYPI005941-PA	AeA|AAEL006019-PD	AeA|AAEL008297-PA	AeA|AAEL013277-PA	AnG|AGAP004707-PC	AnG|AGAP007086-PA	ApM|GB42728-PA	ApM|GB47190-PA	BoM|BGIBMGA001557-TA	BoM|BGIBMGA004118-TA	CeC|aaaaralytic.1	CeC|XM_012305885.1	CiL|CLEC000876-RA	CiL|CLEC006233-RA	CuQ|CPIJ007593-PA	CuQ|CPIJ017894-PA	DaP|e_gw1.2.6.1	DaP|e_gw1.21.116.1	DrM|FBpp0292704	DrM|FBpp0300664	MaS|Msex2.02490-RA	MaS|Msex2.02494-RA	MaS|Msex2.09978-RC	TrC|XP_008196059.1	TrC|XP_008200008.1	TrC|XP_008200660.1	CuQ|CPIJ004992-PA	MuD|MDOA007942-PA	MuD|MDOA014809-PA	PeH|PHUM178020-PA	SoI|SINV17267-PA	SoI|SINV21068-PA	AcP|ACYPI060544-PA	MuD|MDOA002080-PA	PeH|PHUM306900-PA	AeA|AAEL015344-PA	CuQ|CPIJ004993-PA	CiL|CLEC006234-RA	CuQ|CPIJ007596-PA
ORTHOGRP1231:	AcP|ACYPI008471-PA	AcP|ACYPI30083-PA	AeA|AAEL004092-PA	AeA|AAEL004103-PA	AnG|AGAP011046-PA	AnG|AGAP011047-PA	CuQ|CPIJ003384-PA	CuQ|CPIJ003385-PA	DaP|estExt_Genewise1Plus.C_110317	DaP|NCBI_GNO_27300007	DaP|SNAP_00027635	DaP|PASA_GEN_492700001	DaP|e_gw1.11998.3.1	DaP|fgenesh1_pg.C_scaffold_9000198	DaP|e_gw1.8587.2.1	DaP|NCBI_GNO_0900193	DaP|NCBI_GNO_0900079	DaP|SNAP_00033881	DaP|fgenesh1_pg.C_scaffold_5112000001	MaS|Msex2.04563-RA	MaS|Msex2.04564-RB	AeA|AAEL006348-PA	AnG|AGAP011025-PA	BoM|BGIBMGA009447-TA	CeC|XM_004530527.1	CuQ|CPIJ011008-PA	DrM|FBpp0075602	PeH|PHUM515410-PA	SoI|SINV23194-PA	TrC|XP_970494.1	DrM|FBpp0305859	MuD|MDOA003520-PA	TrC|XP_008190292.1	AeA|AAEL008876-PA	CuQ|CPIJ011186-PA	CiL|CLEC000695-RA	BoM|BGIBMGA001173-TA	MaS|Msex2.07264-RB	DrM|FBpp0074836	CuQ|CPIJ011184-PA
ORTHOGRP1232:	AcP|ACYPI063568-PA	AcP|ACYPI47077-PA	AcP|ACYPI068696-PA	AcP|ACYPI070646-PA	AcP|ACYPI37676-PA	AcP|ACYPI24823-PA	AcP|ACYPI069661-PA	AcP|ACYPI066126-PA	AcP|ACYPI31244-PA	AcP|ACYPI53856-PA	AcP|ACYPI066657-PA	AcP|ACYPI089364-PA	AcP|ACYPI43461-PA	AcP|ACYPI33666-PA	AcP|ACYPI064608-PA	AcP|ACYPI40805-PA	AcP|ACYPI53291-PA	AcP|ACYPI089020-PA	AcP|ACYPI082198-PA	AcP|ACYPI36206-PA	AcP|ACYPI40985-PA	AcP|ACYPI27011-PA	AcP|ACYPI54781-PA	AcP|ACYPI40705-PA	AcP|ACYPI21049-PA	AcP|ACYPI071464-PA	AcP|ACYPI082743-PA	AcP|ACYPI49117-PA	AcP|ACYPI24107-PA	AcP|ACYPI43160-PA	AcP|ACYPI088593-PA	AcP|ACYPI28991-PA	AcP|ACYPI50362-PA	AcP|ACYPI082844-PA	AcP|ACYPI31912-PA	AcP|ACYPI27965-PA	AcP|ACYPI53580-PA	AcP|ACYPI060210-PA	AcP|ACYPI068451-PA	AcP|ACYPI083583-PA
ORTHOGRP1233:	AeA|AAEL005014-PA	AeA|AAEL005437-PA	AnG|AGAP000348-PA	AnG|AGAP008435-PA	AnG|AGAP010630-PA	ApM|GB41297-PA	ApM|GB47942-PA	ApM|GB55618-PA	BoM|BGIBMGA001085-TA	BoM|BGIBMGA009272-TA	BoM|BGIBMGA009273-TA	CeC|XM_012306155.1	CeC|XM_012306517.1	CeC|XM_012307128.1	CiL|CLEC001721-RA	CiL|CLEC009584-RA	CuQ|CPIJ005741-PA	CuQ|CPIJ018599-PA	DaP|e_gw1.41.45.1	DaP|NCBI_GNO_5600024	DaP|PASA_GEN_0900121	DrM|FBpp0290876	DrM|FBpp0307143	MaS|Msex2.00017-RA	MaS|Msex2.00019-RA	MaS|Msex2.10490-RA	MuD|MDOA006004-PA	MuD|MDOA010974-PA	PeH|PHUM055080-PA	PeH|PHUM086850-PA	TrC|XP_008191623.1	TrC|XP_008192880.1	TrC|XP_968598.1	AcP|ACYPI072962-PA	AeA|AAEL005586-PA	AcP|ACYPI30062-PA	MuD|MDOA003803-PA	SoI|SINV21507-PA	CuQ|CPIJ001522-PA	SoI|SINV18922-PA
ORTHOGRP1234:	DaP|estExt_fgenesh1_pg.C_10630001	DaP|NCBI_GNO_4900019	DaP|PASA_GEN_0600120	DaP|NCBI_GNO_0600405	DaP|SNAP_00004153	DaP|SNAP_00003666	DaP|estExt_fgenesh1_pg.C_360049	DaP|SNAP_00004172	DaP|fgenesh1_pg.C_scaffold_6000462	DaP|SNAP_00008885	DaP|NCBI_GNO_3600212	DaP|fgenesh1_pg.C_scaffold_11535000001	DaP|fgenesh1_pg.C_scaffold_6000492	DaP|NCBI_GNO_3600230	DaP|NCBI_GNO_45200007	DaP|NCBI_GNO_0100578	DaP|SNAP_00014685	DaP|fgenesh1_pg.C_scaffold_452000010	DaP|NCBI_GNO_0800079	DaP|SNAP_00003667	DaP|NCBI_GNO_3600206	DaP|fgenesh1_pg.C_scaffold_36000231	DaP|fgenesh1_pg.C_scaffold_6000145	DaP|PASA_GEN_0600093	DaP|fgenesh1_pg.C_scaffold_36000208	DaP|SNAP_00004135	DaP|NCBI_GNO_525800002	DaP|SNAP_00000795	DaP|SNAP_00000794	DaP|SNAP_00000793	DaP|SNAP_00004136	DaP|NCBI_GNO_381700001	DaP|NCBI_GNO_563000001	DaP|NCBI_GNO_525800001	DaP|fgenesh1_pg.C_scaffold_6000257	DaP|NCBI_GNO_65900001	DaP|fgenesh1_pg.C_scaffold_36000209	DaP|NCBI_GNO_502600001	DaP|NCBI_GNO_0600482	CuQ|CPIJ019551-PA
ORTHOGRP1235:	DaP|fgenesh1_pg.C_scaffold_140000008	DaP|fgenesh1_pg.C_scaffold_196000016	DaP|fgenesh1_pg.C_scaffold_309000005	DaP|fgenesh1_pg.C_scaffold_3222000001	DaP|fgenesh1_pg.C_scaffold_5049000001	DaP|NCBI_GNO_137900003	DaP|NCBI_GNO_14000036	DaP|SNAP_00038772	DaP|fgenesh1_pg.C_scaffold_169000021	DaP|fgenesh1_pg.C_scaffold_288000003	DaP|NCBI_GNO_13600003	DaP|fgenesh1_pg.C_scaffold_324000001	DaP|fgenesh1_pg.C_scaffold_3009000001	DaP|SNAP_00029976	DaP|fgenesh1_pg.C_scaffold_6517000001	DaP|fgenesh1_pg.C_scaffold_26000147	DaP|fgenesh1_pg.C_scaffold_181000026	DaP|fgenesh1_pg.C_scaffold_65000004	DaP|fgenesh1_pg.C_scaffold_161000024	DaP|NCBI_GNO_29600002	DaP|SNAP_00035913	DaP|NCBI_GNO_109900001	DaP|fgenesh1_pg.C_scaffold_3256000001	DaP|SNAP_00032010	DaP|NCBI_GNO_19900018	DaP|NCBI_GNO_6500001	DaP|fgenesh1_pg.C_scaffold_1007000004	DaP|NCBI_GNO_49800002	DaP|SNAP_00033876	DaP|NCBI_GNO_24200007	DaP|NCBI_GNO_10300039	DaP|NCBI_GNO_11900007	DaP|fgenesh1_pg.C_scaffold_69000011	DaP|SNAP_00044471	DaP|fgenesh1_pg.C_scaffold_147000014	DaP|NCBI_GNO_21800002	DaP|SNAP_00033266	DaP|NCBI_GNO_16700018	DaP|fgenesh1_pg.C_scaffold_225000013	DaP|SNAP_00034532
ORTHOGRP1236:	AcP|ACYPI44663-PA	AcP|ACYPI33243-PA	AcP|ACYPI063974-PA	AcP|ACYPI062911-PA	AcP|ACYPI083903-PA	AcP|ACYPI072478-PA	AcP|ACYPI070754-PA	AcP|ACYPI088841-PA	AcP|ACYPI064838-PA	AcP|ACYPI31146-PA	AcP|ACYPI42564-PA	AcP|ACYPI087758-PA	AcP|ACYPI085020-PA	AcP|ACYPI56274-PA	AcP|ACYPI080393-PA	AcP|ACYPI066175-PA	AcP|ACYPI084726-PA	AcP|ACYPI21803-PA	AcP|ACYPI085782-PA	AcP|ACYPI44964-PA	AcP|ACYPI32557-PA	AcP|ACYPI089251-PA	AcP|ACYPI089100-PA	AcP|ACYPI085384-PA	AcP|ACYPI066090-PA	AcP|ACYPI085162-PA	AcP|ACYPI44045-PA	AcP|ACYPI49773-PA	AcP|ACYPI40501-PA	AcP|ACYPI069736-PA	AcP|ACYPI32926-PA	AcP|ACYPI46669-PA	AcP|ACYPI061218-PA	AcP|ACYPI065469-PA	AcP|ACYPI082407-PA	AcP|ACYPI062808-PA	AcP|ACYPI33698-PA	AcP|ACYPI087288-PA	MuD|MDOA011854-PA
ORTHOGRP1237:	AcP|ACYPI001709-PA	AcP|ACYPI004081-PA	AcP|ACYPI004595-PA	AcP|ACYPI005207-PA	AcP|ACYPI008051-PA	AcP|ACYPI072768-PA	AcP|ACYPI065991-PA	AcP|ACYPI003533-PA	AcP|ACYPI006529-PA	AcP|ACYPI081698-PA	AeA|AAEL003318-PA	AeA|AAEL018155-PA	AnG|AGAP010383-PA	AnG|AGAP012154-PA	CeC|Peptide.1	CeC|Peptide.2	CeC|Peptide.3	CeC|XM_004523886.2	CuQ|CPIJ002172-PA	CuQ|CPIJ002831-PA	DaP|e_gw1.12.229.1	DaP|NCBI_GNO_1200119	DaP|fgenesh1_pg.C_scaffold_12000121	MuD|MDOA002551-PB	MuD|MDOA006167-PB	TrC|XP_972470.2	TrC|XP_972519.1	ApM|GB49930-PA	BoM|BGIBMGA000496-TA	CiL|CLEC008906-RA	DrM|FBpp0309177	MaS|Msex2.09112-RA	PeH|PHUM427360-PA	SoI|SINV21782-PA	DrM|FBpp0309178	PeH|PHUM397680-PA	BoM|BGIBMGA000748-TA	MaS|Msex2.01362-RA	TrC|XP_972417.1
ORTHOGRP1238:	AcP|ACYPI002190-PA	AcP|ACYPI39661-PA	AcP|ACYPI060513-PA	AcP|ACYPI53415-PA	AcP|ACYPI068428-PA	AcP|ACYPI063142-PA	AcP|ACYPI27998-PA	AcP|ACYPI45573-PA	AcP|ACYPI49558-PA	AcP|ACYPI083189-PA	AcP|ACYPI38798-PA	AcP|ACYPI53063-PA	AcP|ACYPI085426-PA	AcP|ACYPI34511-PA	AcP|ACYPI25879-PA	AcP|ACYPI48669-PA	AcP|ACYPI42529-PA	AcP|ACYPI28975-PA	AcP|ACYPI072561-PA	AcP|ACYPI087705-PA	AcP|ACYPI23628-PA	AcP|ACYPI083248-PA	AcP|ACYPI40408-PA	AcP|ACYPI088252-PA	AcP|ACYPI27312-PA	AcP|ACYPI35168-PA	AcP|ACYPI27901-PA	AcP|ACYPI30827-PA	ApM|GB53601-PA	ApM|GB55711-PA	DaP|fgenesh1_pg.C_scaffold_200000002	DaP|NCBI_GNO_2700097	DaP|SNAP_00039278	TrC|XP_008191360.1	PeH|PHUM599120-PA	AeA|AAEL004955-PA	CeC|XM_004523694.2	SoI|SINV21245-PA	TrC|XP_008196697.1
ORTHOGRP1239:	AcP|ACYPI004708-PA	AcP|ACYPI088203-PA	AcP|ACYPI070865-PA	AcP|ACYPI060051-PA	AcP|ACYPI069414-PA	AcP|ACYPI088943-PA	AcP|ACYPI26889-PA	AcP|ACYPI061397-PA	AcP|ACYPI080018-PA	AcP|ACYPI089119-PA	AcP|ACYPI085664-PA	AcP|ACYPI082901-PA	AcP|ACYPI080645-PA	AcP|ACYPI083253-PA	AcP|ACYPI062760-PA	AcP|ACYPI083955-PA	AcP|ACYPI21808-PA	AcP|ACYPI062685-PA	AcP|ACYPI37446-PA	AcP|ACYPI065234-PA	AcP|ACYPI085248-PA	AcP|ACYPI065683-PA	AcP|ACYPI063889-PA	AcP|ACYPI066155-PA	AcP|ACYPI083464-PA	AcP|ACYPI068078-PA	AcP|ACYPI062954-PA	AcP|ACYPI21633-PA	AcP|ACYPI088168-PA	AcP|ACYPI064648-PA	AcP|ACYPI073450-PA	AcP|ACYPI063830-PA	AcP|ACYPI085920-PA	AcP|ACYPI28840-PA	AcP|ACYPI40950-PA	AcP|ACYPI070549-PA	AcP|ACYPI087931-PA	AcP|ACYPI088618-PA	AcP|ACYPI071793-PA
ORTHOGRP1240:	AcP|ACYPI35473-PA	AcP|ACYPI55159-PA	AcP|ACYPI41686-PA	AcP|ACYPI060408-PA	AcP|ACYPI061889-PA	AcP|ACYPI066443-PA	AcP|ACYPI50848-PA	AcP|ACYPI082814-PA	AcP|ACYPI23195-PA	AcP|ACYPI41941-PA	AcP|ACYPI062868-PA	AcP|ACYPI32297-PA	AcP|ACYPI080080-PA	AcP|ACYPI35664-PA	AcP|ACYPI35570-PA	AcP|ACYPI26059-PA	AcP|ACYPI067038-PA	AcP|ACYPI24089-PA	AcP|ACYPI062662-PA	AcP|ACYPI063118-PA	AcP|ACYPI085770-PA	AcP|ACYPI085327-PA	AcP|ACYPI071820-PA	AcP|ACYPI21706-PA	AcP|ACYPI085563-PA	AcP|ACYPI070995-PA	AcP|ACYPI55418-PA	AcP|ACYPI25318-PA	AcP|ACYPI083619-PA	AcP|ACYPI52358-PA	AcP|ACYPI56511-PA	AcP|ACYPI43391-PA	AcP|ACYPI084290-PA	AcP|ACYPI37876-PA	AcP|ACYPI49723-PA	AcP|ACYPI55026-PA	AcP|ACYPI089133-PA	AcP|ACYPI071737-PA	BoM|BGIBMGA012685-TA
ORTHOGRP1241:	ApM|GB44216-PA	ApM|GB44968-PA	ApM|GB53857-PA	DaP|e_gw1.10.12.1	DaP|e_gw1.10.7.1	DaP|e_gw1.10.8.1	DaP|e_gw1.6.391.1	DaP|e_gw1.6.386.1	DrM|FBpp0303458	DrM|FBpp0305080	MaS|Msex2.04763-RA	MaS|Msex2.13032-RA	AcP|ACYPI001079-PA	AeA|AAEL009822-PB	AnG|AGAP005034-PA	BoM|BGIBMGA014261-TA	CeC|XM_012305282.1	CiL|CLEC006694-RA	CuQ|CPIJ008111-PA	MuD|MDOA000025-PA	PeH|PHUM170240-PA	SoI|SINV16145-PA	TrC|XP_008197025.1	AcP|ACYPI39563-PA	BoM|BGIBMGA014260-TA	CiL|CLEC006695-RA	PeH|PHUM557910-PA	SoI|SINV16153-PA	TrC|XP_008193523.1	TrC|XP_008200606.1	AeA|AAEL017068-PA	PeH|PHUM032850-PA	SoI|SINV17870-PA	TrC|XP_008193191.1	SoI|SINV17943-PA	CeC|XM_004530567.2	DaP|e_gw1.188.4.1	TrC|XP_008201521.1	TrC|XP_008193512.1
ORTHOGRP1242:	CiL|CLEC000111-RA	CiL|CLEC011998-RA	CiL|CLEC001220-RA	CiL|CLEC001785-RA	CiL|CLEC000859-RA	CiL|CLEC005094-RA	CiL|CLEC003169-RA	CiL|CLEC002010-RA	CiL|CLEC009630-RA	CiL|CLEC011580-RA	CiL|CLEC004102-RA	CiL|CLEC010644-RA	CiL|CLEC007319-RA	CiL|CLEC002489-RA	CiL|CLEC010798-RA	CiL|CLEC010104-RA	CiL|CLEC006769-RA	CiL|CLEC007329-RA	CiL|CLEC006703-RA	CiL|CLEC012761-RA	CiL|CLEC011655-RA	MaS|Msex2.00789-RA	MaS|Msex2.01533-RA	MaS|Msex2.02697-RA	MaS|Msex2.02775-RA	MaS|Msex2.03471-RA	MaS|Msex2.03505-RA	MaS|Msex2.04992-RA	MaS|Msex2.05614-RA	MaS|Msex2.07187-RA	MaS|Msex2.10056-RA	MaS|Msex2.11270-RA	MaS|Msex2.11387-RA	MaS|Msex2.11844-RA	MaS|Msex2.01698-RA	MaS|Msex2.01153-RA	MaS|Msex2.02391-RA	MaS|Msex2.12010-RA	MaS|Msex2.05209-RA
ORTHOGRP1243:	DaP|NCBI_GNO_0900208	DaP|NCBI_GNO_0900229	DaP|NCBI_GNO_0900262	DaP|NCBI_GNO_786900001	DaP|NCBI_GNO_0900239	DaP|NCBI_GNO_0900232	DaP|NCBI_GNO_0900186	DaP|NCBI_GNO_29100012	DaP|SNAP_00031445	DaP|fgenesh1_pg.C_scaffold_10000471	DaP|SNAP_00006148	DaP|SNAP_00006146	DaP|NCBI_GNO_8300088	DaP|NCBI_GNO_0800058	DaP|NCBI_GNO_8300009	DaP|fgenesh1_pg.C_scaffold_9000182	DaP|NCBI_GNO_18700035	DaP|fgenesh1_pg.C_scaffold_28000006	DaP|NCBI_GNO_164400001	DaP|fgenesh1_pg.C_scaffold_28000015	DaP|SNAP_00012394	DaP|PASA_GEN_2800068	DaP|NCBI_GNO_2500039	DaP|fgenesh1_pg.C_scaffold_33000128	DaP|NCBI_GNO_5700086	DaP|NCBI_GNO_2300005	DaP|fgenesh1_pg.C_scaffold_187000031	DaP|NCBI_GNO_8600105	DaP|fgenesh1_pg.C_scaffold_9000183	DaP|SNAP_00005432	DaP|SNAP_00012405	DaP|NCBI_GNO_3300148	DaP|fgenesh1_pg.C_scaffold_187000033	DaP|SNAP_00026502	DaP|SNAP_00026501	DaP|NCBI_GNO_2300006	DaP|SNAP_00040177	DaP|SNAP_00046286	DaP|SNAP_00036425
ORTHOGRP1244:	DaP|fgenesh1_pg.C_scaffold_27000057	DaP|SNAP_00043104	DaP|NCBI_GNO_71900001	DaP|fgenesh1_pg.C_scaffold_82000033	DaP|fgenesh1_pg.C_scaffold_55000087	DaP|NCBI_GNO_402900001	DaP|fgenesh1_pg.C_scaffold_108000046	DaP|NCBI_GNO_6900074	DaP|fgenesh1_pg.C_scaffold_158000011	DaP|fgenesh1_pg.C_scaffold_22000163	DaP|fgenesh1_pg.C_scaffold_1824000001	DaP|fgenesh1_pg.C_scaffold_98000048	DaP|fgenesh1_pg.C_scaffold_701000002	DaP|SNAP_00032494	DaP|fgenesh1_pg.C_scaffold_132000030	DaP|fgenesh1_pg.C_scaffold_192000008	DaP|NCBI_GNO_4000144	DaP|fgenesh1_pg.C_scaffold_32000138	DaP|fgenesh1_pg.C_scaffold_14000183	DaP|SNAP_00007809	DaP|fgenesh1_pg.C_scaffold_27000124	DaP|fgenesh1_pg.C_scaffold_16000264	DaP|fgenesh1_pg.C_scaffold_173000003	DaP|SNAP_00021224	DaP|fgenesh1_pg.C_scaffold_82000034	DaP|SNAP_00031829	DaP|SNAP_00024567	DaP|fgenesh1_pg.C_scaffold_117000020	DaP|fgenesh1_pg.C_scaffold_133000008	DaP|fgenesh1_pg.C_scaffold_1256000001	DaP|SNAP_00030302	DaP|fgenesh1_pg.C_scaffold_134000027	DaP|SNAP_00038959	DaP|fgenesh1_pg.C_scaffold_160000015	DaP|SNAP_00046293	DaP|fgenesh1_pg.C_scaffold_4472000001	DaP|fgenesh1_pg.C_scaffold_141000008	DaP|SNAP_00023159	DaP|SNAP_00042690
ORTHOGRP1245:	DaP|fgenesh1_pg.C_scaffold_41000062	DaP|NCBI_GNO_109200001	DaP|NCBI_GNO_15000008	DaP|SNAP_00028544	DaP|NCBI_GNO_121100002	DaP|NCBI_GNO_116200002	DaP|NCBI_GNO_29000017	DaP|NCBI_GNO_12500051	DaP|NCBI_GNO_12500052	DaP|NCBI_GNO_49300005	DaP|SNAP_00029416	DaP|SNAP_00038812	DaP|NCBI_GNO_136100002	DaP|NCBI_GNO_11800069	DaP|SNAP_00035897	DaP|NCBI_GNO_109200002	DaP|NCBI_GNO_2700064	DaP|NCBI_GNO_19000008	DaP|NCBI_GNO_163400001	DaP|SNAP_00009900	DaP|NCBI_GNO_97700002	DaP|NCBI_GNO_243200001	DaP|SNAP_00021129	DaP|fgenesh1_pg.C_scaffold_81000045	DaP|fgenesh1_pg.C_scaffold_298000002	DaP|fgenesh1_pg.C_scaffold_193000001	DaP|fgenesh1_pg.C_scaffold_50000023	DaP|fgenesh1_pg.C_scaffold_150000008	DaP|fgenesh1_pg.C_scaffold_27000058	DaP|NCBI_GNO_13900005	DaP|NCBI_GNO_26100003	DaP|fgenesh1_pg.C_scaffold_382000004	DaP|SNAP_00031535	DaP|fgenesh1_pg.C_scaffold_41000017	DaP|fgenesh1_pg.C_scaffold_57000035	DaP|NCBI_GNO_2700065	DaP|NCBI_GNO_22000025	DaP|fgenesh1_pg.C_scaffold_926000005	DaP|SNAP_00040300
ORTHOGRP1246:	AcP|ACYPI000159-PA	AcP|ACYPI002264-PA	AcP|ACYPI004976-PA	AcP|ACYPI006872-PA	AcP|ACYPI008428-PA	AnG|AGAP012979-PA	AnG|AGAP013016-PA	AnG|AGAP013492-PA	CiL|CLEC005872-RA	CiL|CLEC005877-RA	CiL|CLEC005873-RA	DrM|FBpp0073801	DrM|FBpp0073802	MuD|MDOA000354-PA	MuD|MDOA007715-PA	MuD|MDOA008251-PA	MuD|MDOA008577-PA	MuD|MDOA010212-PA	MuD|MDOA011057-PA	SoI|SINV10059-PA	SoI|SINV12916-PA	SoI|SINV13113-PA	SoI|SINV13118-PA	SoI|SINV13386-PA	SoI|SINV14526-PA	SoI|SINV16977-PA	SoI|SINV18707-PA	SoI|SINV22542-PA	SoI|SINV23412-PA	SoI|SINV23413-PA	SoI|SINV26387-PA	TrC|XP_008191987.1	TrC|XP_972532.1	PeH|PHUM448790-PA	AeA|AAEL004014-PA	BoM|BGIBMGA013005-TA	MaS|Msex2.12281-RA	ApM|GB51820-PA
ORTHOGRP1247:	AcP|ACYPI000632-PA	AcP|ACYPI085516-PA	AcP|ACYPI29138-PA	AcP|ACYPI084141-PA	AcP|ACYPI065248-PA	AcP|ACYPI068887-PA	AcP|ACYPI060232-PA	AcP|ACYPI52927-PA	AcP|ACYPI43541-PA	AcP|ACYPI54121-PA	AcP|ACYPI54147-PA	AcP|ACYPI20873-PA	AcP|ACYPI53542-PA	AcP|ACYPI21747-PA	AcP|ACYPI25180-PA	AcP|ACYPI52789-PA	AcP|ACYPI41068-PA	AcP|ACYPI39329-PA	AcP|ACYPI45055-PA	AcP|ACYPI060190-PA	AcP|ACYPI32782-PA	AcP|ACYPI31390-PA	AcP|ACYPI38862-PA	AcP|ACYPI35737-PA	AcP|ACYPI065405-PA	AcP|ACYPI066871-PA	AcP|ACYPI067619-PA	AcP|ACYPI43784-PA	AcP|ACYPI55316-PA	AcP|ACYPI085411-PA	AcP|ACYPI081741-PA	AcP|ACYPI43542-PA	AcP|ACYPI080434-PA	AcP|ACYPI50102-PA	AcP|ACYPI39188-PA	DaP|NCBI_GNO_2600125	MaS|Msex2.13330-RA	TrC|XP_008199953.1
ORTHOGRP1248:	AcP|ACYPI006148-PA	AcP|ACYPI086570-PA	AeA|AAEL002681-PA	AeA|AAEL006023-PA	ApM|GB40898-PA	ApM|GB43311-PA	ApM|GB43310-PA	ApM|GB48321-PA	CeC|XM_012303822.1	CeC|XM_012303884.1	CuQ|CPIJ007581-PA	CuQ|CPIJ007582-PA	CuQ|CPIJ017592-PA	CuQ|CPIJ017593-PA	DrM|FBpp0070844	DrM|FBpp0309511	SoI|SINV26197-PA	SoI|SINV26208-PA	SoI|SINV26205-PA	TrC|XP_008191353.1	TrC|XP_970529.1	TrC|XP_972561.1	TrC|XP_008196018.1	TrC|XP_008196019.1	TrC|XP_008196062.1	AnG|AGAP010733-PA	DaP|NCBI_GNO_0400564	MaS|Msex2.12941-RA	MuD|MDOA002372-PA	PeH|PHUM366980-PA	CuQ|CPIJ019637-PA	CiL|CLEC009786-RA	BoM|BGIBMGA012994-TA	CeC|XM_004526996.2	MuD|MDOA004281-PA	CuQ|CPIJ007583-PA	DrM|FBpp0070843	MuD|MDOA008301-PA
ORTHOGRP1249:	AcP|ACYPI40096-PA	AcP|ACYPI073139-PA	AcP|ACYPI068310-PA	AcP|ACYPI060146-PA	AcP|ACYPI068247-PA	AcP|ACYPI23985-PA	AcP|ACYPI066292-PA	AcP|ACYPI084403-PA	AcP|ACYPI073268-PA	AcP|ACYPI082528-PA	AcP|ACYPI083060-PA	AcP|ACYPI082066-PA	AcP|ACYPI085036-PA	AcP|ACYPI088925-PA	AcP|ACYPI55765-PA	AcP|ACYPI56159-PA	AcP|ACYPI083261-PA	AcP|ACYPI23758-PA	AcP|ACYPI071451-PA	AcP|ACYPI39142-PA	AcP|ACYPI48635-PA	AcP|ACYPI26898-PA	AcP|ACYPI086222-PA	AcP|ACYPI068293-PA	AcP|ACYPI26211-PA	AcP|ACYPI40124-PA	AcP|ACYPI060900-PA	AcP|ACYPI061837-PA	AcP|ACYPI066130-PA	AcP|ACYPI060379-PA	AcP|ACYPI20941-PA	AcP|ACYPI37541-PA	AcP|ACYPI086017-PA	AcP|ACYPI28464-PA	AcP|ACYPI069777-PA	AcP|ACYPI42372-PA	AcP|ACYPI21085-PA	AcP|ACYPI088669-PA
ORTHOGRP1250:	AeA|AAEL003890-PA	AeA|AAEL006992-PA	AeA|AAEL015654-PA	AeA|AAEL006989-PA	AeA|AAEL007010-PA	AeA|AAEL007024-PA	ApM|GB43713-PA	ApM|GB43727-PA	ApM|GB43728-PA	CeC|CYP28D-like.1	CeC|CYP28D-like.2	CiL|CLEC001369-RA	CiL|CLEC025283-RA	CiL|CLEC011253-RA	CiL|CLEC011255-RA	CuQ|CPIJ002536-PA	CuQ|CPIJ002537-PA	CuQ|CPIJ009085-PA	CuQ|CPIJ017014-PA	CuQ|CPIJ019673-PA	CuQ|CPIJ019751-PA	DrM|FBpp0078697	DrM|FBpp0078698	MuD|MDOA000899-PA	MuD|MDOA003003-PA	SoI|SINV24413-PA	SoI|SINV24481-PA	TrC|XP_001809620.1	TrC|XP_008199126.1	TrC|XP_008199118.1	AeA|AAEL006984-PA	CuQ|CPIJ002535-PA	MuD|MDOA001059-PA	AnG|AGAP003343-PA	DrM|FBpp0080164	CuQ|CPIJ002538-PA	AnG|AGAP013511-PB	ApM|GB55669-PA
ORTHOGRP1251:	AeA|AAEL003954-PA	AeA|AAEL003971-PA	AeA|AAEL014440-PA	AeA|AAEL014439-PA	AnG|AGAP003759-PA	AnG|AGAP003760-PA	AnG|AGAP003762-PA	AnG|AGAP013346-PA	AnG|AGAP003763-PA	AnG|AGAP003764-PA	CeC|XM_004518024.2	CeC|XM_004518025.2	CeC|XM_004518026.2	CeC|XM_004518267.2	CeC|XM_004519644.2	CeC|XM_004518028.2	CeC|XM_004518029.2	CeC|XM_004518030.2	CuQ|CPIJ010320-PA	CuQ|CPIJ010323-PA	CuQ|CPIJ010321-PA	CuQ|CPIJ010325-PA	CuQ|CPIJ010324-PA	DrM|FBpp0084199	DrM|FBpp0084200	DrM|FBpp0084202	DrM|FBpp0271869	DrM|FBpp0084205	DrM|FBpp0084203	DrM|FBpp0288494	MuD|MDOA007210-PA	MuD|MDOA008770-PA	MuD|MDOA007943-PA	MuD|MDOA010148-PA	AeA|AAEL010163-PA	AnG|AGAP003767-PA	CuQ|CPIJ015295-PA	CeC|XM_012299556.1
ORTHOGRP1252:	BoM|BGIBMGA000255-TA	BoM|BGIBMGA000256-TA	BoM|BGIBMGA000257-TA	BoM|BGIBMGA000258-TA	BoM|BGIBMGA000434-TA	BoM|BGIBMGA000435-TA	MaS|Msex2.12819-RA	MaS|Msex2.15550-RB	MaS|Msex2.13660-RA	MaS|Msex2.13657-RA	MaS|Msex2.13666-RA	MaS|Msex2.13667-RA	MaS|Msex2.13662-RA	MaS|Msex2.13658-RA	MaS|Msex2.12822-RA	MaS|Msex2.12834-RB	MaS|Msex2.14055-RA	MaS|Msex2.12824-RA	MaS|Msex2.12829-RA	MaS|Msex2.12830-RB	MaS|Msex2.12837-RA	MaS|Msex2.14056-RA	MaS|Msex2.12832-RB	MaS|Msex2.13668-RB	MaS|Msex2.14053-RB	MaS|Msex2.14057-RA	MaS|Msex2.12828-RA	MaS|Msex2.12835-RA	MaS|Msex2.12826-RB	MaS|Msex2.12836-RB	MaS|Msex2.14950-RA	MaS|Msex2.15541-RC	MaS|Msex2.15463-RA	MaS|Msex2.14969-RA	MaS|Msex2.13663-RA	MaS|Msex2.13665-RA	MaS|Msex2.15544-RB	BoM|BGIBMGA000262-TA
ORTHOGRP1253:	CeC|XM_004523787.2	CeC|XM_004526722.2	CeC|XM_004526724.2	CuQ|CPIJ008048-PA	CuQ|CPIJ017813-PA	DaP|e_gw1.39.96.1	DaP|PASA_GEN_1500200	MaS|Msex2.08584-RB	MaS|Msex2.08587-RA	MaS|Msex2.08586-RA	MaS|Msex2.08588-RC	TrC|XP_001813632.1	TrC|XP_973793.1	TrC|XP_973766.1	TrC|XP_973857.2	TrC|XP_008195439.1	TrC|XP_973737.1	TrC|XP_972282.2	AcP|ACYPI006507-PA	AeA|AAEL018178-PA	AnG|AGAP011207-PA	ApM|GB50076-PA	BoM|BGIBMGA001385-TA	CeC|XM_004520517.2	DrM|FBpp0087206	MuD|MDOA012640-PA	PeH|PHUM512550-PA	SoI|SINV15504-PA	TrC|XP_008200815.1	AnG|AGAP011206-PA	ApM|GB50162-PA	MaS|Msex2.02872-RB	MuD|MDOA009626-PA	PeH|PHUM512540-PA	CiL|CLEC005826-RA	DaP|NCBI_GNO_0400506	DrM|FBpp0074952	DrM|FBpp0074958
ORTHOGRP1254:	DaP|SNAP_00027674	DaP|SNAP_00015705	DaP|SNAP_00032959	DaP|SNAP_00029808	DaP|SNAP_00029804	DaP|SNAP_00029807	DaP|SNAP_00037907	DaP|SNAP_00041503	DaP|SNAP_00026364	DaP|fgenesh1_pg.C_scaffold_111000059	DaP|fgenesh1_pg.C_scaffold_684000001	DaP|SNAP_00014808	DaP|SNAP_00029809	DaP|fgenesh1_pg.C_scaffold_637000003	DaP|NCBI_GNO_8600086	DaP|SNAP_00032958	DaP|fgenesh1_pg.C_scaffold_140000011	DaP|SNAP_00037029	DaP|SNAP_00027672	DaP|NCBI_GNO_4900149	DaP|SNAP_00033914	DaP|fgenesh1_pg.C_scaffold_187000036	DaP|NCBI_GNO_482600001	DaP|PASA_GEN_4600055	DaP|SNAP_00032960	DaP|NCBI_GNO_15700041	DaP|NCBI_GNO_34400001	DaP|SNAP_00017713	DaP|fgenesh1_pg.C_scaffold_2051000001	DaP|NCBI_GNO_4900150	DaP|NCBI_GNO_2100077	DaP|NCBI_GNO_338600003	DaP|NCBI_GNO_2100078	DaP|NCBI_GNO_2100079	DaP|NCBI_GNO_3700066	DaP|NCBI_GNO_36000002	DaP|NCBI_GNO_34400002	DaP|NCBI_GNO_678300001
ORTHOGRP1255:	DaP|estExt_fgenesh1_pg.C_1870041	DaP|PASA_GEN_2800064	DaP|PASA_GEN_18700032	DaP|NCBI_GNO_2800038	DaP|NCBI_GNO_2300029	DaP|NCBI_GNO_11100024	DaP|PASA_GEN_7000057	DaP|NCBI_GNO_8600118	DaP|PASA_GEN_8600051	DaP|estExt_fgenesh1_pg.C_860112	DaP|PASA_GEN_1600099	DaP|NCBI_GNO_0600083	DaP|fgenesh1_pg.C_scaffold_86000061	DaP|fgenesh1_pg.C_scaffold_162000024	DaP|NCBI_GNO_4000172	DaP|fgenesh1_pg.C_scaffold_162000028	DaP|NCBI_GNO_212300001	DaP|NCBI_GNO_2300063	DaP|NCBI_GNO_518600001	DaP|NCBI_GNO_5900066	DaP|SNAP_00013459	DaP|NCBI_GNO_3000035	DaP|NCBI_GNO_72400002	DaP|SNAP_00036903	DaP|NCBI_GNO_4800024	DaP|NCBI_GNO_7000060	DaP|NCBI_GNO_6500016	DaP|fgenesh1_pg.C_scaffold_93000051	DaP|fgenesh1_pg.C_scaffold_7166000001	DaP|NCBI_GNO_5400029	DaP|NCBI_GNO_564700001	DaP|NCBI_GNO_22200019	DaP|NCBI_GNO_12500036	DaP|NCBI_GNO_3200077	ApM|GB46927-PA	SoI|SINV23513-PA	BoM|BGIBMGA006863-TA	TrC|XP_008191118.1
ORTHOGRP1256:	DaP|NCBI_GNO_108500002	DaP|SNAP_00038885	DaP|fgenesh1_pg.C_scaffold_445000001	DaP|SNAP_00029988	DaP|NCBI_GNO_21700003	DaP|NCBI_GNO_44500002	DaP|NCBI_GNO_142600001	DaP|fgenesh1_pg.C_scaffold_683000004	DaP|NCBI_GNO_63600003	DaP|NCBI_GNO_44500004	DaP|NCBI_GNO_133800001	DaP|SNAP_00012382	DaP|NCBI_GNO_41300004	DaP|NCBI_GNO_205300001	DaP|SNAP_00042561	DaP|NCBI_GNO_32200009	DaP|SNAP_00029985	DaP|NCBI_GNO_63600002	DaP|NCBI_GNO_154500002	DaP|SNAP_00026438	DaP|fgenesh1_pg.C_scaffold_3667000001	DaP|NCBI_GNO_108500001	DaP|NCBI_GNO_44500005	DaP|SNAP_00036408	DaP|NCBI_GNO_75400002	DaP|NCBI_GNO_11200026	DaP|NCBI_GNO_22700009	DaP|NCBI_GNO_41300008	DaP|SNAP_00026439	DaP|fgenesh1_pg.C_scaffold_112000029	DaP|fgenesh1_pg.C_scaffold_3049000001	DaP|fgenesh1_pg.C_scaffold_683000001	DaP|fgenesh1_pg.C_scaffold_336000002	DaP|fgenesh1_pg.C_scaffold_154000021	DaP|fgenesh1_pg.C_scaffold_1458000002	DaP|fgenesh1_pg.C_scaffold_683000002	DaP|fgenesh1_pg.C_scaffold_175000022	DaP|fgenesh1_pg.C_scaffold_228000015
ORTHOGRP1257:	DaP|SNAP_00015776	DaP|NCBI_GNO_4400031	DaP|SNAP_00025365	DaP|fgenesh1_pg.C_scaffold_78000097	DaP|NCBI_GNO_153000001	DaP|SNAP_00028347	DaP|SNAP_00042947	DaP|SNAP_00032185	DaP|SNAP_00029125	DaP|NCBI_GNO_2200242	DaP|gw1.37.94.1	DaP|SNAP_00036801	DaP|SNAP_00029564	DaP|NCBI_GNO_12700043	DaP|NCBI_GNO_6600068	DaP|NCBI_GNO_12600025	DaP|SNAP_00032362	DaP|NCBI_GNO_4000115	DaP|NCBI_GNO_6400134	DaP|NCBI_GNO_50100001	DaP|SNAP_00018993	DaP|fgenesh1_pg.C_scaffold_9849000001	DaP|NCBI_GNO_133700002	DaP|NCBI_GNO_3800015	DaP|SNAP_00032533	DaP|fgenesh1_pg.C_scaffold_103000014	DaP|fgenesh1_pg.C_scaffold_196000015	DaP|fgenesh1_pg.C_scaffold_204000008	DaP|fgenesh1_pg.C_scaffold_686000001	DaP|fgenesh1_pg.C_scaffold_26000004	DaP|fgenesh1_pg.C_scaffold_409000001	DaP|fgenesh1_pg.C_scaffold_44000121	DaP|fgenesh1_pg.C_scaffold_64000016	DaP|fgenesh1_pg.C_scaffold_14000085	DaP|fgenesh1_pg.C_scaffold_192000026	DaP|fgenesh1_pg.C_scaffold_4423000001	DaP|fgenesh1_pg.C_scaffold_44000136	DaP|fgenesh1_pg.C_scaffold_114000019
ORTHOGRP1258:	SoI|SINV10828-PA	SoI|SINV13493-PA	SoI|SINV22616-PA	SoI|SINV19894-PA	SoI|SINV23294-PA	SoI|SINV23878-PA	SoI|SINV12589-PA	SoI|SINV23123-PA	SoI|SINV11259-PA	SoI|SINV13787-PA	SoI|SINV25918-PA	SoI|SINV24036-PA	SoI|SINV16088-PA	SoI|SINV25173-PA	SoI|SINV21182-PA	SoI|SINV23491-PA	SoI|SINV23426-PA	SoI|SINV23042-PA	SoI|SINV25681-PA	SoI|SINV11448-PA	SoI|SINV10756-PA	SoI|SINV10827-PA	SoI|SINV11230-PA	SoI|SINV11257-PA	SoI|SINV13769-PA	SoI|SINV12377-PA	SoI|SINV26326-PA	SoI|SINV13721-PA	SoI|SINV20139-PA	SoI|SINV11229-PA	SoI|SINV21048-PA	SoI|SINV13127-PA	SoI|SINV17108-PA	SoI|SINV17210-PA	SoI|SINV18496-PA	SoI|SINV13639-PA	SoI|SINV16834-PA	SoI|SINV17156-PA
ORTHOGRP1259:	AcP|ACYPI51062-PA	AcP|ACYPI088609-PA	AcP|ACYPI071466-PA	AcP|ACYPI068141-PA	AcP|ACYPI089259-PA	AcP|ACYPI062143-PA	AcP|ACYPI27373-PA	AcP|ACYPI082171-PA	AcP|ACYPI081240-PA	AcP|ACYPI083314-PA	AcP|ACYPI082074-PA	AcP|ACYPI47384-PA	AcP|ACYPI081038-PA	AcP|ACYPI088265-PA	AcP|ACYPI088514-PA	AcP|ACYPI56311-PA	AcP|ACYPI060901-PA	AcP|ACYPI068124-PA	AcP|ACYPI066164-PA	AcP|ACYPI072118-PA	AcP|ACYPI067529-PA	AcP|ACYPI070095-PA	AcP|ACYPI068733-PA	AcP|ACYPI082617-PA	AcP|ACYPI069726-PA	AcP|ACYPI061006-PA	AcP|ACYPI086346-PA	AcP|ACYPI083640-PA	AcP|ACYPI081926-PA	AcP|ACYPI088542-PA	AcP|ACYPI088460-PA	AcP|ACYPI064357-PA	AcP|ACYPI083297-PA	AcP|ACYPI081573-PA	AcP|ACYPI086611-PA	AcP|ACYPI080066-PA	PeH|PHUM590900-PA
ORTHOGRP1260:	AcP|ACYPI004951-PA	AcP|ACYPI061553-PA	AcP|ACYPI37870-PA	AcP|ACYPI067824-PA	AcP|ACYPI42669-PA	AcP|ACYPI082626-PA	AcP|ACYPI27721-PA	AcP|ACYPI085540-PA	AcP|ACYPI30729-PA	AcP|ACYPI54220-PA	AcP|ACYPI26307-PA	AcP|ACYPI067354-PA	AcP|ACYPI068794-PA	AcP|ACYPI32939-PA	AcP|ACYPI062053-PA	AcP|ACYPI39426-PA	AcP|ACYPI28508-PA	AcP|ACYPI082065-PA	AcP|ACYPI33409-PA	AcP|ACYPI073607-PA	AcP|ACYPI064362-PA	AcP|ACYPI081457-PA	AcP|ACYPI51895-PA	AcP|ACYPI47973-PA	AcP|ACYPI55302-PA	AcP|ACYPI56041-PA	DaP|NCBI_GNO_32900003	DaP|NCBI_GNO_5000102	AcP|ACYPI086085-PA	AcP|ACYPI21064-PA	AnG|AGAP013326-PA	CiL|CLEC008584-RA	BoM|BGIBMGA006963-TA	DaP|NCBI_GNO_2200185	MaS|Msex2.10393-RA	SoI|SINV11171-PA	CeC|XM_012300464.1
ORTHOGRP1261:	AcP|ACYPI005166-PA	AcP|ACYPI008876-PA	BoM|BGIBMGA000724-TA	BoM|BGIBMGA000725-TA	BoM|BGIBMGA007494-TA	BoM|BGIBMGA009452-TA	BoM|BGIBMGA011228-TA	CeC|XM_004520828.1	CeC|XM_004537331.1	CeC|XM_004522772.2	CeC|XM_004526782.2	DaP|AST_e_gw1.8.245.1	DaP|AST_NCBI_GNO_1000152	DrM|FBpp0076719	DrM|FBpp0076720	DrM|FBpp0086666	DrM|FBpp0086914	MaS|Msex2.07270-RA	MaS|Msex2.08166-RA	MaS|Msex2.09107-RA	MaS|Msex2.09773-RG	MaS|Msex2.09106-RA	MuD|MDOA003561-PB	MuD|MDOA006129-PA	MuD|MDOA007994-PB	MuD|MDOA011973-PA	PeH|PHUM177140-PA	PeH|PHUM261630-PA	PeH|PHUM578820-PA	TrC|XP_008190820.1	TrC|XP_008191266.1	CiL|CLEC002990-RA	AeA|AAEL010379-PA	AnG|AGAP005639-PA	ApM|GB55378-PA	CuQ|CPIJ016887-PA	SoI|SINV18862-PA
ORTHOGRP1262:	AcP|ACYPI060485-PA	AcP|ACYPI20980-PA	AcP|ACYPI084582-PA	AcP|ACYPI086370-PA	AcP|ACYPI063548-PA	AcP|ACYPI081039-PA	AcP|ACYPI084969-PA	AcP|ACYPI31581-PA	AcP|ACYPI22447-PA	AcP|ACYPI31968-PA	AcP|ACYPI37282-PA	AcP|ACYPI24153-PA	AcP|ACYPI082600-PA	AcP|ACYPI31582-PA	AcP|ACYPI35583-PA	AcP|ACYPI071212-PA	AcP|ACYPI47164-PA	AcP|ACYPI082920-PA	AcP|ACYPI083805-PA	AcP|ACYPI37120-PA	AcP|ACYPI080830-PA	AcP|ACYPI47961-PA	AcP|ACYPI067028-PA	AcP|ACYPI080068-PA	AcP|ACYPI070950-PA	AcP|ACYPI082726-PA	AcP|ACYPI50087-PA	AcP|ACYPI56896-PA	AcP|ACYPI088708-PA	AcP|ACYPI30125-PA	AcP|ACYPI47544-PA	AcP|ACYPI087825-PA	AcP|ACYPI44001-PA	AcP|ACYPI47304-PA	AcP|ACYPI067375-PA	AcP|ACYPI087570-PA	AcP|ACYPI088441-PA
ORTHOGRP1263:	AcP|ACYPI069876-PA	AcP|ACYPI38046-PA	CiL|CLEC008502-RA	CiL|CLEC008604-RA	CiL|CLEC008587-RA	CiL|CLEC008600-RA	CiL|CLEC008521-RA	CiL|CLEC008580-RA	CiL|CLEC008526-RA	CiL|CLEC008522-RA	CiL|CLEC008523-RA	CiL|CLEC008597-RA	CiL|CLEC008582-RA	CiL|CLEC008527-RA	CiL|CLEC008579-RA	CiL|CLEC008591-RA	CiL|CLEC008603-RA	CiL|CLEC008585-RA	CiL|CLEC008592-RA	CiL|CLEC008601-RA	CiL|CLEC008524-RA	CiL|CLEC008599-RA	CiL|CLEC008583-RA	CiL|CLEC008588-RA	CiL|CLEC008525-RA	CiL|CLEC008593-RA	CiL|CLEC008590-RA	SoI|SINV11329-PA	AcP|ACYPI38040-PA	ApM|GB53464-PA	SoI|SINV11361-PA	AcP|ACYPI38045-PA	CuQ|CPIJ015583-PA	ApM|GB53454-PA	ApM|GB53470-PA	ApM|GB53486-PA	CeC|XM_012306045.1
ORTHOGRP1264:	AeA|AAEL001617-PA	AeA|AAEL013893-PA	AeA|AAEL017537-PA	AeA|AAEL017123-PA	AeA|AAEL017178-PA	AeA|AAEL011409-PA	AeA|AAEL013563-PA	AeA|AAEL017143-PA	AeA|AAEL017104-PA	AeA|AAEL017009-PA	AeA|AAEL018095-PA	AeA|AAEL017105-PA	AeA|AAEL017505-PA	AeA|AAEL017361-PA	AeA|AAEL017050-PA	AeA|AAEL017219-PA	AeA|AAEL017316-PA	AeA|AAEL016983-PA	AeA|AAEL017028-PA	AeA|AAEL016966-PA	AeA|AAEL017014-PA	AeA|AAEL018107-PA	AeA|AAEL018070-PA	AeA|AAEL018087-PA	AeA|AAEL018086-PA	AeA|AAEL017377-PA	CuQ|CPIJ001824-PA	CuQ|CPIJ016360-PA	CuQ|CPIJ007664-PA	CuQ|CPIJ015230-PA	CuQ|CPIJ015231-PA	CuQ|CPIJ017911-PA	CuQ|CPIJ015232-PA	CuQ|CPIJ020267-PA	CuQ|CPIJ009068-PA	CuQ|CPIJ009069-PA	CuQ|CPIJ009071-PA
ORTHOGRP1265:	AeA|AAEL004815-PA	AeA|AAEL004820-PA	AeA|AAEL007864-PA	CuQ|CPIJ003667-PA	CuQ|CPIJ011161-PA	CuQ|CPIJ011163-PA	CuQ|CPIJ011162-PA	CuQ|CPIJ003673-PA	CuQ|CPIJ011157-PA	CuQ|CPIJ011160-PA	CuQ|CPIJ004715-PA	CuQ|CPIJ004717-PA	CuQ|CPIJ004716-PA	CuQ|CPIJ011159-PA	MaS|Msex2.12062-RA	MaS|Msex2.14831-RA	MuD|MDOA001762-PA	MuD|MDOA008830-PA	MuD|MDOA002955-PA	MuD|MDOA006077-PA	MuD|MDOA012048-PA	MuD|MDOA002396-PA	MuD|MDOA004659-PA	MuD|MDOA006841-PA	CeC|XM_004520379.2	AnG|AGAP010979-PA	CiL|CLEC007930-RA	BoM|BGIBMGA003260-TA	CeC|XM_012307283.1	DrM|FBpp0082593	MaS|Msex2.02154-RA	TrC|XP_001813550.2	BoM|BGIBMGA008429-TA	CuQ|CPIJ004487-PA	MaS|Msex2.11413-RA	MuD|MDOA013489-PA	MuD|MDOA003426-PA
ORTHOGRP1266:	AnG|AGAP010991-PA	AnG|AGAP011006-PA	AnG|AGAP010998-PA	AnG|AGAP011001-PA	AnG|AGAP011003-PA	AnG|AGAP010995-PA	AnG|AGAP011016-PA	AnG|AGAP011020-PA	AnG|AGAP010994-PA	AnG|AGAP010996-PA	AnG|AGAP011000-PA	AnG|AGAP011002-PA	AnG|AGAP011018-PA	AnG|AGAP011014-PA	AnG|AGAP011004-PA	AnG|AGAP011005-PA	AnG|AGAP011008-PA	AnG|AGAP010993-PA	AnG|AGAP011019-PA	AnG|AGAP011010-PA	AnG|AGAP011024-PA	AnG|AGAP011017-PA	AnG|AGAP011021-PA	AnG|AGAP011011-PA	AnG|AGAP011015-PA	AnG|AGAP010992-PA	AnG|AGAP011009-PA	AnG|AGAP010997-PA	AnG|AGAP010999-PA	AnG|AGAP011023-PA	AnG|AGAP011022-PA	AnG|AGAP011012-PA	AnG|AGAP011013-PA	AnG|AGAP011007-PA	CeC|XM_004522458.1	DrM|FBpp0304162	MuD|MDOA005524-PA
ORTHOGRP1267:	BoM|BGIBMGA011928-TA	BoM|BGIBMGA014494-TA	BoM|BGIBMGA014205-TA	BoM|BGIBMGA011929-TA	BoM|BGIBMGA014495-TA	BoM|BGIBMGA014496-TA	BoM|BGIBMGA011969-TA	BoM|BGIBMGA011968-TA	BoM|BGIBMGA012294-TA	BoM|BGIBMGA011930-TA	BoM|BGIBMGA011972-TA	BoM|BGIBMGA014497-TA	BoM|BGIBMGA014498-TA	BoM|BGIBMGA011970-TA	BoM|BGIBMGA011971-TA	BoM|BGIBMGA012293-TA	MaS|Msex2.08939-RA	MaS|Msex2.08950-RB	MaS|Msex2.08946-RB	MaS|Msex2.08954-RB	MaS|Msex2.08952-RB	MaS|Msex2.08948-RB	MaS|Msex2.08941-RB	MaS|Msex2.08956-RB	MaS|Msex2.08943-RB	MaS|Msex2.08958-RB	MaS|Msex2.08957-RB	MaS|Msex2.08944-RB	MaS|Msex2.08947-RB	MaS|Msex2.08953-RB	MaS|Msex2.08949-RB	MaS|Msex2.08951-RA	MaS|Msex2.08955-RB	MaS|Msex2.08942-RA	MaS|Msex2.08945-RB	MaS|Msex2.08940-RA	BoM|BGIBMGA011926-TA
ORTHOGRP1268:	CiL|CLEC013235-RA	CiL|CLEC013236-RA	DaP|estExt_Genewise1.C_1250002	DaP|estExt_Genewise1Plus.C_1570017	DaP|NCBI_GNO_9800010	DaP|PASA_GEN_6000049	DaP|NCBI_GNO_1700249	DaP|NCBI_GNO_1700273	DaP|NCBI_GNO_1700272	DaP|NCBI_GNO_3800017	DaP|fgenesh1_pg.C_scaffold_156000016	TrC|XP_001810985.1	TrC|XP_008192748.1	TrC|XP_966806.2	TrC|XP_966892.1	AcP|ACYPI001183-PA	AeA|AAEL000415-PA	ApM|GB40077-PA	BoM|BGIBMGA008556-TA	CeC|XM_004531064.2	CiL|CLEC009133-RA	CuQ|CPIJ002867-PA	DrM|FBpp0310125	MaS|Msex2.10681-RA	MuD|MDOA010370-PA	PeH|PHUM231290-PA	SoI|SINV22823-PA	AcP|ACYPI008272-PA	AnG|AGAP002503-PA	BoM|BGIBMGA008524-TA	MaS|Msex2.12842-RA	AnG|AGAP002718-PB	AeA|AAEL001128-PA	CuQ|CPIJ009981-PA	CiL|CLEC002705-RA	SoI|SINV24863-PA	MaS|Msex2.09723-RA
ORTHOGRP1269:	DaP|e_gw1.22.12.1	DaP|gw1.253.1.1	DaP|fgenesh1_pg.C_scaffold_1120000001	DaP|gw1.302.3.1	DaP|e_gw1.50.5.1	DaP|e_gw1.84.35.1	DaP|gw1.49.113.1	DaP|gw1.270.1.1	DaP|gw1.108.35.1	DaP|e_gw1.596.3.1	DaP|gw1.230.27.1	DaP|e_gw1.34.77.1	DaP|NCBI_GNO_2200234	DaP|gw1.895.1.1	DaP|e_gw1.322.3.1	DaP|gw1.281.15.1	DaP|gw1.73.78.1	DaP|gw1.582.2.1	DaP|gw1.5171.1.1	DaP|gw1.270.5.1	DaP|SNAP_00013667	DaP|gw1.57.46.1	DaP|gw1.318.6.1	DaP|gw1.360.2.1	DaP|NCBI_GNO_114900001	DaP|gw1.26.166.1	DaP|gw1.1652.3.1	DaP|gw1.477.1.1	DaP|gw1.601.3.1	DaP|gw1.50.27.1	DaP|gw1.152.30.1	DaP|gw1.50.59.1	DaP|SNAP_00029505	DaP|SNAP_00036205	DaP|SNAP_00011958	DaP|SNAP_00014071	DaP|SNAP_00017936
ORTHOGRP1270:	DaP|fgenesh1_pg.C_scaffold_116000016	DaP|fgenesh1_pg.C_scaffold_265000002	DaP|NCBI_GNO_2200065	DaP|fgenesh1_pg.C_scaffold_91000037	DaP|fgenesh1_pg.C_scaffold_192000023	DaP|NCBI_GNO_140100001	DaP|NCBI_GNO_4400164	DaP|SNAP_00043892	DaP|SNAP_00010533	DaP|NCBI_GNO_8600043	DaP|fgenesh1_pg.C_scaffold_27000118	DaP|NCBI_GNO_42100001	DaP|fgenesh1_pg.C_scaffold_68000024	DaP|fgenesh1_pg.C_scaffold_895000002	DaP|SNAP_00014068	DaP|fgenesh1_pg.C_scaffold_93000069	DaP|fgenesh1_pg.C_scaffold_117000005	DaP|SNAP_00042963	DaP|SNAP_00010732	DaP|SNAP_00034265	DaP|fgenesh1_pg.C_scaffold_73000022	DaP|fgenesh1_pg.C_scaffold_176000017	DaP|SNAP_00034329	DaP|fgenesh1_pg.C_scaffold_49000019	DaP|SNAP_00011960	DaP|SNAP_00036311	DaP|fgenesh1_pg.C_scaffold_50000098	DaP|fgenesh1_pg.C_scaffold_22000155	DaP|fgenesh1_pg.C_scaffold_152000019	DaP|fgenesh1_pg.C_scaffold_297000002	DaP|NCBI_GNO_2200233	DaP|SNAP_00036312	DaP|SNAP_00034524	DaP|SNAP_00010721	DaP|fgenesh1_pg.C_scaffold_199000010	DaP|SNAP_00014055	DaP|SNAP_00036151
ORTHOGRP1271:	AcP|ACYPI000468-PA	AcP|ACYPI061124-PA	AcP|ACYPI065710-PA	AcP|ACYPI081716-PA	AcP|ACYPI52973-PA	AcP|ACYPI080684-PA	AcP|ACYPI40720-PA	AcP|ACYPI003324-PA	AcP|ACYPI082380-PA	AcP|ACYPI064212-PA	AcP|ACYPI060627-PA	AcP|ACYPI007137-PA	AcP|ACYPI066025-PA	AcP|ACYPI003975-PA	AcP|ACYPI072468-PA	AcP|ACYPI062879-PA	AcP|ACYPI34794-PA	AcP|ACYPI066483-PA	AcP|ACYPI084449-PA	AcP|ACYPI53120-PA	AcP|ACYPI082395-PA	AcP|ACYPI30825-PA	BoM|BGIBMGA004679-TA	CuQ|CPIJ019037-PA	CeC|XM_012305867.1	MuD|MDOA012511-PA	AnG|AGAP002349-PA	CiL|CLEC011304-RA	DrM|FBpp0087050	MaS|Msex2.14705-RA	CiL|CLEC009343-RA	MuD|MDOA001998-PA	CiL|CLEC002964-RA	SoI|SINV18786-PA	SoI|SINV10253-PA	MaS|Msex2.13922-RA
ORTHOGRP1272:	AcP|ACYPI001997-PA	AcP|ACYPI064277-PA	AeA|AAEL001364-PA	AeA|AAEL001365-PA	ApM|GB52179-PA	ApM|GB54485-PA	ApM|GB54460-PA	BoM|BGIBMGA013829-TA	BoM|BGIBMGA013831-TA	BoM|BGIBMGA013833-TA	BoM|BGIBMGA013860-TA	BoM|BGIBMGA013830-TA	BoM|BGIBMGA013859-TA	BoM|BGIBMGA013834-TA	BoM|BGIBMGA013836-TA	MaS|Msex2.11077-RA	MaS|Msex2.11078-RA	MaS|Msex2.11079-RA	MaS|Msex2.12523-RA	MaS|Msex2.11081-RA	MaS|Msex2.11082-RA	MaS|Msex2.13845-RA	MaS|Msex2.13847-RA	SoI|SINV14332-PA	SoI|SINV14413-PA	TrC|XP_008191379.1	TrC|XP_973188.1	TrC|XP_008196052.1	TrC|XP_008191380.1	TrC|XP_969004.1	TrC|XP_008195237.1	AnG|AGAP009137-PA	CuQ|CPIJ015999-PA	SoI|SINV14496-PA	MaS|Msex2.12524-RF	PeH|PHUM296780-PA
ORTHOGRP1273:	AcP|ACYPI001353-PA	AcP|ACYPI071144-PA	AeA|AAEL000405-PA	AeA|AAEL013308-PA	AnG|AGAP000461-PB	AnG|AGAP011034-PA	ApM|GB42976-PA	ApM|GB48972-PA	BoM|BGIBMGA000964-TA	BoM|BGIBMGA001096-TA	CeC|XM_012300326.1	CeC|XM_012303632.1	CiL|CLEC011044-RA	CiL|CLEC013924-RA	CuQ|CPIJ003362-PA	CuQ|CPIJ011363-PA	DaP|e_gw1.2.317.1	DaP|e_gw1.5.2.1	DrM|FBpp0078161	DrM|FBpp0312052	MaS|Msex2.12711-RB	MaS|Msex2.14216-RA	MaS|Msex2.14571-RA	MaS|Msex2.12738-RA	MaS|Msex2.13072-RA	MuD|MDOA003795-PA	MuD|MDOA009786-PA	PeH|PHUM009050-PA	PeH|PHUM617500-PA	SoI|SINV16607-PA	SoI|SINV24757-PA	TrC|XP_008192158.1	TrC|XP_966373.1	CiL|CLEC000972-RA	MuD|MDOA012647-PA	SoI|SINV16505-PA
ORTHOGRP1274:	AcP|ACYPI002321-PA	AcP|ACYPI009107-PA	AcP|ACYPI009689-PA	CiL|CLEC008133-RA	CiL|CLEC008134-RA	DaP|estExt_fgenesh1_pg.C_250183	DaP|estExt_Genewise1.C_250204	DaP|fgenesh1_pg.C_scaffold_25000135	MuD|MDOA004119-PA	MuD|MDOA013294-PA	AcP|ACYPI003014-PA	AeA|AAEL018132-PA	AnG|AGAP002683-PA	ApM|GB40784-PA	BoM|BGIBMGA001578-TA	CeC|XM_004526299.2	CuQ|CPIJ002894-PA	DrM|FBpp0086267	MaS|Msex2.11757-RA	MuD|MDOA014214-PA	PeH|PHUM244120-PA	SoI|SINV22060-PA	TrC|XP_008201029.1	AnG|AGAP002985-PA	ApM|GB48821-PA	BoM|BGIBMGA013501-TA	CeC|XM_004523597.2	DrM|FBpp0083958	PeH|PHUM609400-PA	SoI|SINV12629-PA	TrC|XP_973544.3	AeA|AAEL002581-PA	CiL|CLEC004064-RA	CuQ|CPIJ007521-PA	MaS|Msex2.07693-RC	SoI|SINV22059-PA
ORTHOGRP1275:	AcP|ACYPI002406-PA	AcP|ACYPI52996-PA	AcP|ACYPI087347-PA	AcP|ACYPI53530-PA	AcP|ACYPI062884-PA	AcP|ACYPI073336-PA	AcP|ACYPI063603-PA	AcP|ACYPI41106-PA	AcP|ACYPI51715-PA	AcP|ACYPI38346-PA	AcP|ACYPI084401-PA	AcP|ACYPI44822-PA	AcP|ACYPI081232-PA	AcP|ACYPI071475-PA	AcP|ACYPI061192-PA	AcP|ACYPI072598-PA	AcP|ACYPI20325-PA	AcP|ACYPI082287-PA	AcP|ACYPI072703-PA	AcP|ACYPI27916-PA	AcP|ACYPI31703-PA	AcP|ACYPI38004-PA	AcP|ACYPI38801-PA	AcP|ACYPI40472-PA	AcP|ACYPI25756-PA	AcP|ACYPI23073-PA	AcP|ACYPI44368-PA	AcP|ACYPI31938-PA	AcP|ACYPI37182-PA	AcP|ACYPI32504-PA	AcP|ACYPI080437-PA	AcP|ACYPI089282-PA	MaS|Msex2.04562-RA	MaS|Msex2.15492-RA	MaS|Msex2.08052-RA	TrC|XP_008191547.1
ORTHOGRP1276:	AcP|ACYPI004129-PA	AcP|ACYPI008178-PA	AeA|AAEL001411-PB	AeA|AAEL005656-PA	AeA|AAEL005733-PA	AnG|AGAP007523-PB	AnG|AGAP010147-PK	CeC|XM_012301469.1	CeC|XM_012302336.1	CiL|CLEC001316-RA	CiL|CLEC004165-RA	CuQ|CPIJ000848-PA	CuQ|CPIJ000849-PA	CuQ|CPIJ000853-PA	CuQ|CPIJ015899-PA	DaP|PASA_GEN_4600089	DaP|PIR_5_PIR_NCBI_GNO_0600448	DaP|PIR_6_PIR_NCBI_GNO_0600448	DaP|PIR_7_PIR_NCBI_GNO_0600448	DrM|FBpp0080463	DrM|FBpp0291728	MaS|Msex2.03563-RA	MaS|Msex2.08678-RF	MuD|MDOA001022-PQ	MuD|MDOA007664-PC	PeH|PHUM098460-PA	PeH|PHUM344210-PA	SoI|SINV13859-PA	SoI|SINV22950-PA	TrC|XP_008196526.1	TrC|XP_008196990.1	ApM|GB51734-PA	ApM|GB51653-PA	BoM|BGIBMGA014226-TA	BoM|BGIBMGA014227-TA	ApM|GB51652-PA
ORTHOGRP1277:	AcP|ACYPI064508-PA	AcP|ACYPI34714-PA	AcP|ACYPI082760-PA	AcP|ACYPI38681-PA	AcP|ACYPI22735-PA	AcP|ACYPI24878-PA	AcP|ACYPI24559-PA	AcP|ACYPI32778-PA	AcP|ACYPI083048-PA	AcP|ACYPI22536-PA	AcP|ACYPI25125-PA	AcP|ACYPI53211-PA	AcP|ACYPI37891-PA	AcP|ACYPI089519-PA	AcP|ACYPI46832-PA	AcP|ACYPI31316-PA	AcP|ACYPI20478-PA	AcP|ACYPI22743-PA	AcP|ACYPI25723-PA	AcP|ACYPI30599-PA	AcP|ACYPI52459-PA	AcP|ACYPI25450-PA	AcP|ACYPI56496-PA	AcP|ACYPI24670-PA	AcP|ACYPI35673-PA	AcP|ACYPI50872-PA	MaS|Msex2.08774-RA	MaS|Msex2.11979-RA	AcP|ACYPI30331-PA	BoM|BGIBMGA000077-TA	CiL|CLEC008341-RA	BoM|BGIBMGA011781-TA	CuQ|CPIJ020077-PA	AeA|AAEL003578-PA	CiL|CLEC008342-RA	SoI|SINV11622-PA
ORTHOGRP1278:	AeA|AAEL006487-PA	AeA|AAEL006995-PA	AeA|AAEL012691-PA	AeA|AAEL007016-PA	AnG|AGAP001185-PA	AnG|AGAP001550-PA	AnG|AGAP001966-PA	AnG|AGAP001965-PA	AnG|AGAP013403-PA	AnG|AGAP013429-PA	DaP|NCBI_GNO_0700151	DaP|NCBI_GNO_15100006	DaP|NCBI_GNO_5300097	CeC|XM_004536338.2	DrM|FBpp0311830	MaS|Msex2.06549-RA	MuD|MDOA003868-PA	PeH|PHUM497930-PA	ApM|GB51995-PA	CeC|XM_004518273.2	CuQ|CPIJ010265-PA	DrM|FBpp0081881	MaS|Msex2.03912-RA	MuD|MDOA009974-PA	PeH|PHUM084910-PA	SoI|SINV26142-PA	TrC|XP_008194293.1	CuQ|CPIJ002533-PA	CuQ|CPIJ002534-PA	BoM|BGIBMGA002623-TA	CiL|CLEC013066-RA	CuQ|CPIJ013621-PA	ApM|GB50864-PA	TrC|XP_008193124.1	BoM|BGIBMGA000687-TA	MaS|Msex2.03911-RD
ORTHOGRP1279:	AnG|AGAP003115-PA	AnG|AGAP003568-PA	BoM|BGIBMGA002173-TA	BoM|BGIBMGA002180-TA	CeC|Carboxylesterase.21	CeC|Carboxylesterase.22	DrM|FBpp0306055	DrM|FBpp0312060	MaS|Msex2.01468-RA	MaS|Msex2.01472-RB	MaS|Msex2.01474-RB	PeH|PHUM165950-PA	PeH|PHUM221080-PA	TrC|XP_001810887.1	TrC|XP_971088.1	AcP|ACYPI001158-PA	CiL|CLEC003975-RA	CuQ|CPIJ012197-PA	AcP|ACYPI009615-PA	AeA|AAEL018294-PA	ApM|GB42603-PA	CeC|Neuroligin.1	CuQ|CPIJ007493-PA	MuD|MDOA000139-PA	SoI|SINV21465-PA	AcP|ACYPI081541-PA	CiL|CLEC001364-RA	CiL|CLEC003976-RA	AeA|AAEL004357-PA	DaP|e_gw1.123.1.1	MuD|MDOA008646-PA	SoI|SINV21459-PA	DaP|gw1.123.6.1	ApM|GB42885-PA	SoI|SINV21476-PA	BoM|BGIBMGA002185-TA
ORTHOGRP1280:	ApM|GB41022-PA	ApM|GB41023-PA	ApM|GB43765-PA	ApM|GB48716-PA	ApM|GB47979-PA	ApM|GB48715-PA	ApM|GB51024-PA	ApM|GB51025-PA	ApM|GB43343-PA	ApM|GB48957-PA	ApM|GB51026-PA	ApM|GB47197-PA	ApM|GB41056-PA	ApM|GB43647-PA	ApM|GB47166-PA	ApM|GB53061-PA	ApM|GB48717-PA	ApM|GB49747-PA	SoI|SINV10589-PA	SoI|SINV12203-PA	SoI|SINV17978-PA	SoI|SINV14253-PA	SoI|SINV15567-PA	SoI|SINV17629-PA	SoI|SINV17043-PA	ApM|GB40001-PA	ApM|GB40003-PA	ApM|GB43645-PA	ApM|GB43644-PA	ApM|GB40004-PA	ApM|GB40176-PA	ApM|GB46348-PA	ApM|GB43648-PA	ApM|GB43766-PA	BoM|BGIBMGA003600-TA	CuQ|CPIJ002214-PA
ORTHOGRP1281:	CeC|Cysteine-rich.1	CeC|Cysteine-rich.2	CeC|Cysteine-rich.3	MuD|MDOA007181-PA	MuD|MDOA013218-PA	MuD|MDOA010521-PA	MuD|MDOA007506-PA	MuD|MDOA009114-PA	TrC|XP_001808665.1	TrC|XP_008194997.1	TrC|XP_008194974.1	TrC|XP_008199481.1	TrC|XP_008194999.1	TrC|XP_008199497.1	TrC|XP_008193876.1	TrC|XP_008192491.1	TrC|XP_008192490.1	TrC|XP_008193874.1	TrC|XP_967911.1	TrC|XP_008192695.1	TrC|XP_008190619.1	TrC|XP_008199482.1	TrC|XP_008194998.1	TrC|XP_008199499.1	AeA|AAEL003057-PB	CuQ|CPIJ000021-PA	CeC|Venom.5	AeA|AAEL006524-PA	AeA|AAEL009695-PA	CuQ|CPIJ015032-PA	DrM|FBpp0071538	DrM|FBpp0073737	MuD|MDOA004195-PA	CuQ|CPIJ001507-PA	CuQ|CPIJ001849-PA	MuD|MDOA010402-PA
ORTHOGRP1282:	DaP|SNAP_00005954	DaP|estExt_fgenesh1_pg.C_600077	DaP|e_gw1.183.11.1	DaP|gw1.252.8.1	DaP|gw1.59.74.1	DaP|NCBI_GNO_1800170	DaP|NCBI_GNO_1800361	DaP|NCBI_GNO_1800189	DaP|e_gw1.59.15.1	DaP|fgenesh1_pg.C_scaffold_10000308	DaP|NCBI_GNO_1000477	DaP|fgenesh1_pg.C_scaffold_87000073	DaP|SNAP_00009366	DaP|SNAP_00021115	DaP|estExt_fgenesh1_pg.C_670116	DaP|gw1.332.19.1	DaP|e_gw1.10.556.1	DaP|e_gw1.6.308.1	DaP|NCBI_GNO_1000347	DaP|estExt_fgenesh1_pg.C_870026	DaP|SNAP_00009565	DaP|e_gw1.87.173.1	DaP|NCBI_GNO_2300077	DaP|estExt_Genewise1Plus.C_700080	DaP|NCBI_GNO_7000093	DaP|SNAP_00011737	DaP|e_gw1.18.42.1	DaP|gw1.18.245.1	DaP|SNAP_00024275	DaP|SNAP_00039385	DaP|SNAP_00017780	DaP|NCBI_GNO_5000032	DaP|fgenesh1_pg.C_scaffold_79000026	DaP|SNAP_00009369	DaP|estExt_Genewise1.C_230098	DaP|NCBI_GNO_4600019
ORTHOGRP1283:	AcP|ACYPI063290-PA	AcP|ACYPI24051-PA	AcP|ACYPI42303-PA	AcP|ACYPI068692-PA	AcP|ACYPI089276-PA	AcP|ACYPI49150-PA	AcP|ACYPI067646-PA	AcP|ACYPI063218-PA	AcP|ACYPI073628-PA	AcP|ACYPI085445-PA	AcP|ACYPI084399-PA	AcP|ACYPI072963-PA	AcP|ACYPI45453-PA	AcP|ACYPI25554-PA	AcP|ACYPI46762-PA	AcP|ACYPI082784-PA	AcP|ACYPI086945-PA	AcP|ACYPI086902-PA	AcP|ACYPI52539-PA	AcP|ACYPI080409-PA	AcP|ACYPI41037-PA	AcP|ACYPI41252-PA	AcP|ACYPI21678-PA	AcP|ACYPI56431-PA	AcP|ACYPI083912-PA	AcP|ACYPI35042-PA	AcP|ACYPI31853-PA	AcP|ACYPI063258-PA	AcP|ACYPI060788-PA	AcP|ACYPI072051-PA	AcP|ACYPI062351-PA	AcP|ACYPI080349-PA	AcP|ACYPI083318-PA	AcP|ACYPI086172-PA	AcP|ACYPI47310-PA
ORTHOGRP1284:	AcP|ACYPI000448-PA	AcP|ACYPI49180-PA	AcP|ACYPI001357-PA	AcP|ACYPI43589-PA	AcP|ACYPI49719-PA	AcP|ACYPI50220-PA	AcP|ACYPI085527-PA	AcP|ACYPI47964-PA	AcP|ACYPI28020-PA	AcP|ACYPI30498-PA	AcP|ACYPI25301-PA	AcP|ACYPI35201-PA	AcP|ACYPI005869-PA	AcP|ACYPI005763-PA	AcP|ACYPI52498-PA	AcP|ACYPI072008-PA	AcP|ACYPI33453-PA	AcP|ACYPI21930-PA	AcP|ACYPI41869-PA	AcP|ACYPI33139-PA	AcP|ACYPI082522-PA	AcP|ACYPI56469-PA	AcP|ACYPI064493-PA	AcP|ACYPI072267-PA	AcP|ACYPI065944-PA	AcP|ACYPI086489-PA	AcP|ACYPI55680-PA	AcP|ACYPI25300-PA	AcP|ACYPI52382-PA	CiL|CLEC006340-RA	CiL|CLEC011308-RA	CiL|CLEC012900-RA	SoI|SINV15112-PA	MuD|MDOA000232-PA	MaS|Msex2.05675-RA
ORTHOGRP1285:	AcP|ACYPI43242-PA	AcP|ACYPI003118-PA	AcP|ACYPI073832-PA	AcP|ACYPI061276-PA	AcP|ACYPI45391-PA	AcP|ACYPI083064-PA	AcP|ACYPI34868-PA	AcP|ACYPI086724-PA	AcP|ACYPI083964-PA	AcP|ACYPI004775-PA	AcP|ACYPI066525-PA	AcP|ACYPI34934-PA	AcP|ACYPI071213-PA	AcP|ACYPI072602-PA	AcP|ACYPI009580-PA	AcP|ACYPI35535-PA	AcP|ACYPI071694-PA	AcP|ACYPI062963-PA	AcP|ACYPI069879-PA	AcP|ACYPI081180-PA	AcP|ACYPI067942-PA	AcP|ACYPI28549-PA	AcP|ACYPI36926-PA	AcP|ACYPI080418-PA	AcP|ACYPI36703-PA	AcP|ACYPI083021-PA	AcP|ACYPI41667-PA	AcP|ACYPI086895-PA	AcP|ACYPI22199-PA	AcP|ACYPI32719-PA	AcP|ACYPI39048-PA	DrM|FBpp0087334	DaP|PASA_GEN_0400308	BoM|BGIBMGA013031-TA	PeH|PHUM451900-PA
ORTHOGRP1286:	AcP|ACYPI003940-PA	AcP|ACYPI005887-PA	AcP|ACYPI086571-PA	AcP|ACYPI007756-PA	DaP|estExt_fgenesh1_pg.C_20190	DaP|estExt_fgenesh1_pg.C_20192	DaP|SNAP_00001048	DaP|PASA_GEN_0200133	DaP|PASA_GEN_0200134	DaP|PASA_GEN_0200135	DaP|fgenesh1_pg.C_scaffold_2000609	DaP|NCBI_GNO_0200510	DaP|NCBI_GNO_0200349	SoI|SINV14869-PA	SoI|SINV15027-PA	AcP|ACYPI004659-PA	AeA|AAEL000268-PA	AnG|AGAP011121-PA	ApM|GB52711-PA	CeC|aaaipase.3	CiL|CLEC006049-RA	CuQ|CPIJ017429-PA	DrM|FBpp0309076	MaS|Msex2.06056-RA	MuD|MDOA005771-PB	PeH|PHUM127900-PA	TrC|XP_008194954.1	CiL|CLEC005998-RA	AcP|ACYPI39989-PA	BoM|BGIBMGA003664-TA	MaS|Msex2.07012-RB	TrC|XP_008197173.1	CeC|CG7367-like.1	SoI|SINV13334-PA	BoM|BGIBMGA008960-TA
ORTHOGRP1287:	AcP|ACYPI56519-PA	AcP|ACYPI086933-PA	AcP|ACYPI007871-PA	AcP|ACYPI010228-PA	AcP|ACYPI34986-PA	AcP|ACYPI47946-PA	AcP|ACYPI49570-PA	AcP|ACYPI50858-PA	AcP|ACYPI34513-PA	AcP|ACYPI22653-PA	AcP|ACYPI46759-PA	AcP|ACYPI52380-PA	AcP|ACYPI39231-PA	AcP|ACYPI083381-PA	AcP|ACYPI28011-PA	AcP|ACYPI32737-PA	AcP|ACYPI086464-PA	AcP|ACYPI45932-PA	AcP|ACYPI067776-PA	AcP|ACYPI51353-PA	AcP|ACYPI087099-PA	AcP|ACYPI31937-PA	AcP|ACYPI22690-PA	AcP|ACYPI085204-PA	AcP|ACYPI36080-PA	AcP|ACYPI065358-PA	AcP|ACYPI088795-PA	AcP|ACYPI29614-PA	AcP|ACYPI087388-PA	AcP|ACYPI48774-PA	AcP|ACYPI37001-PA	DaP|NCBI_GNO_11600002	DaP|SNAP_00018282	SoI|SINV26402-PA	SoI|SINV15742-PA
ORTHOGRP1288:	AcP|ACYPI060749-PA	AcP|ACYPI081605-PA	AcP|ACYPI068690-PA	AcP|ACYPI062347-PA	AcP|ACYPI061462-PA	AcP|ACYPI073738-PA	AcP|ACYPI066799-PA	AcP|ACYPI062324-PA	AcP|ACYPI083465-PA	AcP|ACYPI070256-PA	AcP|ACYPI064091-PA	AcP|ACYPI070460-PA	AcP|ACYPI066697-PA	AcP|ACYPI070405-PA	AcP|ACYPI063211-PA	AcP|ACYPI088690-PA	AcP|ACYPI067839-PA	AcP|ACYPI071379-PA	AcP|ACYPI067749-PA	MuD|MDOA007678-PA	MuD|MDOA008213-PA	MuD|MDOA010909-PA	PeH|PHUM502060-PA	PeH|PHUM502070-PA	ApM|GB53200-PA	CeC|XM_004518069.2	CiL|CLEC003453-RA	CuQ|CPIJ001392-PA	MaS|Msex2.01542-RA	SoI|SINV14359-PA	TrC|XP_001811514.1	AeA|AAEL010955-PA	AnG|AGAP003729-PA	DaP|PASA_GEN_0500034	DrM|FBpp0312540
ORTHOGRP1289:	AcP|ACYPI061029-PA	AcP|ACYPI52359-PA	AcP|ACYPI20740-PA	AcP|ACYPI44726-PA	AcP|ACYPI083097-PA	AcP|ACYPI21749-PA	AcP|ACYPI55482-PA	AcP|ACYPI084341-PA	AcP|ACYPI086263-PA	AcP|ACYPI32318-PA	AcP|ACYPI45713-PA	DaP|fgenesh1_pg.C_scaffold_110000018	DaP|NCBI_GNO_5700065	DaP|fgenesh1_pg.C_scaffold_33000086	DaP|fgenesh1_pg.C_scaffold_4374000001	DaP|fgenesh1_pg.C_scaffold_122000025	DaP|fgenesh1_pg.C_scaffold_30000182	DaP|fgenesh1_pg.C_scaffold_30000165	DaP|NCBI_GNO_4500114	DaP|fgenesh1_pg.C_scaffold_14000024	DaP|fgenesh1_pg.C_scaffold_1496000001	DaP|NCBI_GNO_117300001	DaP|fgenesh1_pg.C_scaffold_49000041	DaP|NCBI_GNO_13300029	DaP|fgenesh1_pg.C_scaffold_66000066	DaP|fgenesh1_pg.C_scaffold_49000021	DaP|fgenesh1_pg.C_scaffold_49000040	DaP|NCBI_GNO_4400137	DaP|SNAP_00041770	DaP|fgenesh1_pg.C_scaffold_919000002	DaP|NCBI_GNO_9800007	AcP|ACYPI068772-PA	AcP|ACYPI44727-PA	SoI|SINV16808-PA	AeA|AAEL014446-PA
ORTHOGRP1290:	AeA|AAEL009948-PA	AeA|AAEL014080-PA	AnG|AGAP003578-PA	AnG|AGAP009944-PA	CeC|XM_004524204.2	CeC|XM_004524211.2	CuQ|CPIJ003432-PA	CuQ|CPIJ014581-PA	DaP|estExt_Genewise1.C_630056	DaP|e_gw1.25.249.1	DaP|PASA_GEN_4100002	MaS|Msex2.05583-RD	MaS|Msex2.05584-RA	MuD|MDOA007133-PA	MuD|MDOA012614-PA	AcP|ACYPI003925-PA	ApM|GB51283-PA	BoM|BGIBMGA010403-TA	DrM|FBpp0084452	MuD|MDOA001374-PA	PeH|PHUM222120-PA	SoI|SINV20765-PA	TrC|XP_970835.1	AcP|ACYPI009744-PA	AeA|AAEL009029-PA	AnG|AGAP003652-PB	ApM|GB49240-PA	CeC|XM_004517735.2	CiL|CLEC002163-RA	CuQ|CPIJ007198-PA	DrM|FBpp0079406	MaS|Msex2.11758-RA	PeH|PHUM307790-PA	SoI|SINV14675-PA	TrC|XP_967960.2
ORTHOGRP1291:	AeA|AAEL013555-PA	AeA|AAEL014830-PA	AeA|AAEL014019-PB	AeA|AAEL015663-PA	BoM|BGIBMGA007168-TA	BoM|BGIBMGA014043-TA	DrM|FBpp0078701	DrM|FBpp0078703	DrM|FBpp0289683	MaS|Msex2.02933-RB	MaS|Msex2.02935-RA	MaS|Msex2.02936-RB	MaS|Msex2.10036-RA	MaS|Msex2.10035-RA	MaS|Msex2.06452-RB	MaS|Msex2.06453-RB	MaS|Msex2.10033-RA	MaS|Msex2.10034-RA	TrC|NP_001034529.1	TrC|XP_971423.1	TrC|NP_001107846.1	TrC|NP_001034530.1	TrC|NP_001107861.1	TrC|XP_008198198.1	TrC|NP_001107847.1	TrC|NP_001107850.1	TrC|XP_008197872.1	AnG|AGAP006049-PA	CeC|XM_004536131.2	CuQ|CPIJ000294-PA	AnG|AGAP006047-PA	ApM|GB47270-PA	SoI|SINV23161-PA	BoM|BGIBMGA003683-TA	MuD|MDOA002185-PA
ORTHOGRP1292:	DaP|NCBI_GNO_8800039	DaP|SNAP_00020834	DaP|estExt_fgenesh1_pg.C_360041	DaP|NCBI_GNO_3600092	DaP|e_gw1.413.1.1	DaP|e_gw1.36.31.1	DaP|NCBI_GNO_3000063	DaP|gw1.174.8.1	DaP|e_gw1.34.81.1	DaP|fgenesh1_pg.C_scaffold_36000047	DaP|SNAP_00030786	DaP|SNAP_00028092	DaP|SNAP_00014433	DaP|NCBI_GNO_3400125	DaP|NCBI_GNO_17400040	DaP|gw1.36.204.1	DaP|SNAP_00028087	DaP|fgenesh1_pg.C_scaffold_132000025	DaP|e_gw1.549.6.1	DaP|SNAP_00014476	DaP|SNAP_00014489	DaP|gw1.36.57.1	DaP|SNAP_00013140	DaP|gw1.794.1.1	DaP|NCBI_GNO_41300005	DaP|NCBI_GNO_959600001	DaP|NCBI_GNO_3000174	DaP|gw1.36.209.1	DaP|fgenesh1_pg.C_scaffold_23000059	DaP|SNAP_00003837	DaP|NCBI_GNO_80700001	DaP|NCBI_GNO_5100115	DaP|SNAP_00006929	DaP|estExt_fgenesh1_pg.C_60220	CiL|CLEC013682-RA
ORTHOGRP1293:	DaP|estExt_fgenesh1_pg.C_170325	DaP|PASA_GEN_1700163	DaP|NCBI_GNO_1700334	DaP|estExt_fgenesh1_pg.C_60119	DaP|NCBI_GNO_9800034	DaP|NCBI_GNO_60300001	DaP|NCBI_GNO_0600106	DaP|NCBI_GNO_0600111	DaP|e_gw1.6.530.1	DaP|SNAP_00003712	DaP|fgenesh1_pg.C_scaffold_6000118	DaP|NCBI_GNO_3700123	DaP|SNAP_00003921	DaP|e_gw1.98.27.1	DaP|NCBI_GNO_0600113	MaS|Msex2.07488-RA	MaS|Msex2.13842-RA	MuD|MDOA003073-PA	MuD|MDOA012349-PA	AcP|ACYPI002003-PA	AeA|AAEL003834-PA	AnG|AGAP004620-PA	ApM|GB40728-PA	BoM|BGIBMGA013174-TA	CeC|aaaetallopeptidase.1	CiL|CLEC005104-RA	CuQ|CPIJ008659-PA	DrM|FBpp0083770	PeH|PHUM009860-PA	SoI|SINV16612-PA	TrC|XP_973910.1	AeA|AAEL009820-PA	AnG|AGAP006144-PA	CuQ|CPIJ011276-PA	DrM|FBpp0084018
ORTHOGRP1294:	SoI|SINV15576-PA	SoI|SINV14544-PA	SoI|SINV22547-PA	SoI|SINV10054-PA	SoI|SINV10062-PA	SoI|SINV19164-PA	SoI|SINV19330-PA	SoI|SINV15236-PA	SoI|SINV11703-PA	SoI|SINV19866-PA	SoI|SINV14190-PA	SoI|SINV25284-PA	SoI|SINV11637-PA	SoI|SINV16806-PA	SoI|SINV22318-PA	SoI|SINV11729-PA	SoI|SINV23360-PA	SoI|SINV22920-PA	SoI|SINV23946-PA	SoI|SINV22531-PA	SoI|SINV21153-PA	SoI|SINV13494-PA	SoI|SINV11248-PA	SoI|SINV15768-PA	SoI|SINV16423-PA	SoI|SINV19328-PA	SoI|SINV13117-PA	SoI|SINV19243-PA	SoI|SINV19176-PA	SoI|SINV14263-PA	SoI|SINV25278-PA	SoI|SINV21040-PA	SoI|SINV22058-PA	SoI|SINV19842-PA	SoI|SINV22861-PA
ORTHOGRP1295:	AcP|ACYPI000599-PA	AcP|ACYPI007347-PA	AcP|ACYPI009389-PA	AcP|ACYPI007496-PA	AcP|ACYPI070338-PA	AcP|ACYPI009231-PA	AcP|ACYPI002477-PA	AcP|ACYPI002333-PA	AcP|ACYPI001253-PA	AcP|ACYPI001570-PA	AcP|ACYPI006955-PA	CiL|CLEC005680-RA	CiL|CLEC005686-RA	CiL|CLEC006404-RA	CiL|CLEC005685-RA	CiL|CLEC005684-RA	MuD|MDOA007013-PA	MuD|MDOA010910-PA	BoM|BGIBMGA002385-TA	SoI|SINV20842-PA	TrC|XP_966868.1	AeA|AAEL001237-PA	CiL|CLEC003725-RA	CuQ|CPIJ002484-PA	DrM|FBpp0086118	CeC|XM_004537353.2	CuQ|CPIJ009207-PA	AnG|AGAP008817-PA	ApM|GB50612-PA	MaS|Msex2.10984-RA	BoM|BGIBMGA013899-TA	TrC|XP_008196348.1	ApM|GB44399-PA	MaS|Msex2.07572-RA
ORTHOGRP1296:	AcP|ACYPI45564-PA	AcP|ACYPI29550-PA	AcP|ACYPI20075-PA	AcP|ACYPI060792-PA	AcP|ACYPI089351-PA	AcP|ACYPI33783-PA	AcP|ACYPI22665-PA	AcP|ACYPI067925-PA	AcP|ACYPI087384-PA	AcP|ACYPI46394-PA	AcP|ACYPI072075-PA	AcP|ACYPI22725-PA	AcP|ACYPI44113-PA	AcP|ACYPI088804-PA	AcP|ACYPI083236-PA	AcP|ACYPI21773-PA	AcP|ACYPI081890-PA	AcP|ACYPI55849-PA	AcP|ACYPI083354-PA	AcP|ACYPI48210-PA	AcP|ACYPI36823-PA	AcP|ACYPI088149-PA	AcP|ACYPI28558-PA	AcP|ACYPI061063-PA	AcP|ACYPI062357-PA	AcP|ACYPI062493-PA	AcP|ACYPI083406-PA	AcP|ACYPI080879-PA	AcP|ACYPI084878-PA	AcP|ACYPI080754-PA	AcP|ACYPI080189-PA	AcP|ACYPI083031-PA	AcP|ACYPI085264-PA	AcP|ACYPI087937-PA
ORTHOGRP1297:	AcP|ACYPI001068-PA	AcP|ACYPI008657-PA	AcP|ACYPI008042-PA	CeC|GSTD7.1	CeC|GSTD7.2	DaP|estExt_fgenesh1_kg.C_200002	DaP|PIR_NCBI_GNO_2000084	DaP|PIR_PASA_GEN_2000014	MaS|Msex2.00537-RA	MaS|Msex2.00538-RA	AeA|AAEL001061-PC	AnG|AGAP004164-PB	ApM|GB50265-PA	BoM|BGIBMGA002222-TA	CeC|GSTD6.1	CiL|CLEC013063-RA	CuQ|CPIJ002661-PA	DrM|FBpp0099824	MaS|Msex2.11863-RA	MuD|MDOA006158-PA	PeH|PHUM189430-PA	SoI|SINV15978-PA	TrC|XP_974273.1	CeC|GSTD1.1	AeA|AAEL001090-PA	AnG|AGAP004163-PB	BoM|BGIBMGA006537-TA	CuQ|CPIJ002660-PA	DrM|FBpp0082048	MuD|MDOA015560-PA	BoM|BGIBMGA002211-TA	MaS|Msex2.11862-RA	SoI|SINV16014-PA	CiL|CLEC000896-RA
ORTHOGRP1298:	AcP|ACYPI001373-PA	AcP|ACYPI004475-PA	AcP|ACYPI007650-PA	AcP|ACYPI009732-PA	AcP|ACYPI070380-PA	AcP|ACYPI063033-PA	AeA|AAEL004575-PA	AeA|AAEL004580-PA	AeA|AAEL004582-PA	AnG|AGAP002056-PA	AnG|AGAP002058-PA	CeC|aaaeta-galactosidase-RA.1	CeC|XM_004533983.2	CuQ|CPIJ003336-PA	CuQ|CPIJ003338-PA	DaP|e_gw1.76.14.1	DaP|NCBI_GNO_7600041	DaP|NCBI_GNO_536800001	MuD|MDOA003927-PA	MuD|MDOA005843-PB	TrC|XP_967491.1	TrC|XP_967647.1	TrC|XP_967722.1	TrC|XP_968058.1	DrM|FBpp0081961	BoM|BGIBMGA006815-TA	CiL|CLEC008714-RA	DaP|PASA_GEN_0200322	MaS|Msex2.04966-RD	PeH|PHUM050920-PA	SoI|SINV12984-PA	ApM|GB45955-PA	AnG|AGAP002055-PA	DrM|FBpp0304852
ORTHOGRP1299:	AcP|ACYPI001490-PA	AcP|ACYPI008946-PA	AnG|AGAP004320-PA	AnG|AGAP004507-PB	ApM|GB50535-PA	ApM|GB51337-PA	CeC|XM_004537818.2	CeC|XM_012303641.1	CuQ|CPIJ002759-PA	CuQ|CPIJ014746-PA	DaP|NCBI_GNO_0900134	DaP|NCBI_GNO_5800020	DrM|FBpp0293271	DrM|FBpp0307742	MuD|MDOA003439-PB	MuD|MDOA014879-PA	PeH|PHUM252200-PA	PeH|PHUM336900-PA	TrC|XP_008197865.1	TrC|XP_008198391.1	AeA|AAEL018215-PA	BoM|BGIBMGA000241-TA	BoM|BGIBMGA000242-TA	SoI|SINV18192-PA	AeA|AAEL007589-PA	BoM|BGIBMGA002322-TA	CiL|CLEC000680-RA	CiL|CLEC000681-RA	CiL|CLEC011694-RA	MaS|Msex2.13437-RA	SoI|SINV24844-PA	BoM|BGIBMGA002321-TA	MaS|Msex2.10266-RA	MaS|Msex2.10265-RA
ORTHOGRP1300:	AcP|ACYPI001583-PA	AcP|ACYPI071680-PA	AcP|ACYPI45279-PA	AcP|ACYPI072473-PA	AcP|ACYPI007587-PA	AcP|ACYPI068736-PA	BoM|BGIBMGA008012-TA	BoM|BGIBMGA012158-TA	CiL|CLEC002522-RA	CiL|CLEC003054-RA	CiL|CLEC006764-RA	CiL|CLEC004817-RA	DaP|e_gw1.147.13.1	DaP|e_gw1.27.23.1	DaP|gw1.26.24.1	DaP|fgenesh1_pg.C_scaffold_122000014	DaP|SNAP_00027628	DaP|fgenesh1_pg.C_scaffold_190000013	DaP|e_gw1.167.7.1	DaP|fgenesh1_pg.C_scaffold_190000014	DaP|NCBI_GNO_4800019	DaP|NCBI_GNO_74000001	DaP|SNAP_00029152	MaS|Msex2.11811-RA	AcP|ACYPI005458-PA	ApM|GB44250-PA	CeC|XM_004534797.2	MaS|Msex2.12791-RA	SoI|SINV25233-PA	AcP|ACYPI060050-PA	PeH|PHUM595770-PA	TrC|XP_008199954.1	MuD|MDOA004264-PA	TrC|XP_008198614.1
ORTHOGRP1301:	AcP|ACYPI005635-PA	AcP|ACYPI007053-PA	AcP|ACYPI009677-PA	AcP|ACYPI083902-PA	AcP|ACYPI51093-PA	AcP|ACYPI54892-PA	AcP|ACYPI55601-PA	AcP|ACYPI089117-PA	AcP|ACYPI063786-PA	AcP|ACYPI23554-PA	BoM|BGIBMGA004321-TA	BoM|BGIBMGA005445-TA	BoM|BGIBMGA013997-TA	CuQ|CPIJ003152-PA	CuQ|CPIJ003861-PA	CuQ|CPIJ004451-PA	CuQ|CPIJ006686-PA	CuQ|CPIJ007264-PA	CuQ|CPIJ009314-PA	CuQ|CPIJ013181-PA	CuQ|CPIJ013371-PA	CuQ|CPIJ014171-PA	CuQ|CPIJ015439-PA	CuQ|CPIJ016814-PA	CuQ|CPIJ017591-PA	CuQ|CPIJ018812-PA	CuQ|CPIJ019992-PA	CuQ|CPIJ020288-PA	CuQ|CPIJ010053-PA	CuQ|CPIJ005375-PA	DaP|SNAP_00033280	CiL|CLEC007009-RA	BoM|BGIBMGA001776-TA	CiL|CLEC013758-RA
ORTHOGRP1302:	AcP|ACYPI006057-PA	AcP|ACYPI087017-PA	AcP|ACYPI37288-PA	AcP|ACYPI38377-PA	AnG|AGAP002074-PA	AnG|AGAP002615-PA	AnG|AGAP011844-PA	CiL|CLEC000599-RA	CiL|CLEC013470-RA	CiL|CLEC003069-RA	CuQ|CPIJ001144-PA	CuQ|CPIJ014342-PA	MuD|MDOA003233-PA	MuD|MDOA013078-PA	ApM|GB51109-PA	CeC|XM_004525653.2	DrM|FBpp0305570	MuD|MDOA011834-PA	AcP|ACYPI006938-PA	AeA|AAEL012839-PA	MaS|Msex2.00512-RA	TrC|XP_966980.1	AcP|ACYPI29539-PA	MaS|Msex2.03885-RA	CeC|XM_004518686.2	BoM|BGIBMGA006902-TA	BoM|BGIBMGA001838-TA	AcP|ACYPI39886-PA	ApM|GB51172-PA	CeC|XM_004535878.2	MaS|Msex2.08368-RA	MuD|MDOA008393-PA	MaS|Msex2.02430-RA	MaS|Msex2.08639-RA
ORTHOGRP1303:	AcP|ACYPI007807-PA	AcP|ACYPI009316-PA	ApM|GB46270-PA	ApM|GB55020-PA	BoM|BGIBMGA005985-TA	BoM|BGIBMGA008238-TA	CiL|CLEC001038-RA	CiL|CLEC004892-RA	DaP|NCBI_GNO_2200243	DaP|NCBI_GNO_8400032	DrM|FBpp0300616	DrM|FBpp0301599	MaS|Msex2.01995-RA	MaS|Msex2.07196-RA	MaS|Msex2.07199-RA	MaS|Msex2.11468-RA	MuD|MDOA005931-PA	MuD|MDOA006163-PA	PeH|PHUM051940-PA	PeH|PHUM052780-PA	TrC|XP_008200041.1	TrC|XP_970548.1	AeA|AAEL002346-PB	AnG|AGAP000064-PA	AnG|AGAP011139-PA	CeC|XM_004520177.2	CeC|XM_004520440.2	CuQ|CPIJ006391-PA	SoI|SINV18719-PA	AeA|AAEL011432-PA	AeA|AAEL014597-PA	SoI|SINV17683-PA	SoI|SINV18745-PA	CiL|CLEC004891-RA
ORTHOGRP1304:	AcP|ACYPI082721-PA	AcP|ACYPI061271-PA	AcP|ACYPI066389-PA	AcP|ACYPI081975-PA	AcP|ACYPI088512-PA	AcP|ACYPI089092-PA	AcP|ACYPI066108-PA	AcP|ACYPI087164-PA	AcP|ACYPI084371-PA	AcP|ACYPI061980-PA	AcP|ACYPI062055-PA	AcP|ACYPI39110-PA	AcP|ACYPI071708-PA	AcP|ACYPI068217-PA	AcP|ACYPI30881-PA	AcP|ACYPI067449-PA	AcP|ACYPI080849-PA	AcP|ACYPI066558-PA	AcP|ACYPI087671-PA	AcP|ACYPI064625-PA	AcP|ACYPI086083-PA	AcP|ACYPI35339-PA	AcP|ACYPI49629-PA	AcP|ACYPI086761-PA	AcP|ACYPI086441-PA	AcP|ACYPI53237-PA	AcP|ACYPI084855-PA	DaP|fgenesh1_pg.C_scaffold_260000007	AcP|ACYPI084632-PA	AcP|ACYPI086736-PA	SoI|SINV22396-PA	MaS|Msex2.14542-RA	ApM|GB45787-PA	DaP|SNAP_00025804
ORTHOGRP1305:	AcP|ACYPI066240-PA	AcP|ACYPI066648-PA	AcP|ACYPI55903-PA	AcP|ACYPI088228-PA	AcP|ACYPI084593-PA	AcP|ACYPI083850-PA	AcP|ACYPI23660-PA	AcP|ACYPI49043-PA	AcP|ACYPI070156-PA	AcP|ACYPI26683-PA	AcP|ACYPI089329-PA	AcP|ACYPI25439-PA	AcP|ACYPI088009-PA	AcP|ACYPI081552-PA	AcP|ACYPI38312-PA	AcP|ACYPI083747-PA	AcP|ACYPI084846-PA	AcP|ACYPI086196-PA	AcP|ACYPI066350-PA	AcP|ACYPI069135-PA	AcP|ACYPI48876-PA	AcP|ACYPI084200-PA	AcP|ACYPI084913-PA	AcP|ACYPI073507-PA	AcP|ACYPI38610-PA	AcP|ACYPI089506-PA	AcP|ACYPI29008-PA	AcP|ACYPI30459-PA	AcP|ACYPI42898-PA	AcP|ACYPI37490-PA	AcP|ACYPI31210-PA	AcP|ACYPI31666-PA	AcP|ACYPI26110-PA	AcP|ACYPI085814-PA
ORTHOGRP1306:	AcP|ACYPI46022-PA	DaP|fgenesh1_pg.C_scaffold_4000112	DaP|NCBI_GNO_0600441	DaP|SNAP_00039616	DaP|PASA_GEN_0600119	DaP|SNAP_00004021	DaP|NCBI_GNO_17000014	DaP|fgenesh1_pg.C_scaffold_9000074	DaP|NCBI_GNO_174500003	DaP|SNAP_00039454	DaP|NCBI_GNO_0600333	DaP|NCBI_GNO_0600381	DaP|SNAP_00012287	DaP|NCBI_GNO_0600235	DaP|NCBI_GNO_1400081	DaP|SNAP_00015879	DaP|SNAP_00004033	DaP|NCBI_GNO_14800018	DaP|NCBI_GNO_1400082	DaP|fgenesh1_pg.C_scaffold_592000002	DaP|fgenesh1_pg.C_scaffold_6000292	BoM|BGIBMGA011857-TA	AeA|AAEL007841-PA	AnG|AGAP008268-PA	ApM|GB53973-PA	CeC|XM_004537485.2	CiL|CLEC004560-RA	CuQ|CPIJ005824-PA	DrM|FBpp0309672	MaS|Msex2.03488-RB	MuD|MDOA011527-PA	PeH|PHUM280790-PA	SoI|SINV24378-PA	TrC|XP_008191205.1
ORTHOGRP1307:	AcP|ACYPI41599-PA	AcP|ACYPI50534-PA	AnG|AGAP008258-PA	AnG|AGAP008259-PA	AnG|AGAP008260-PA	AnG|AGAP013767-PA	CuQ|CPIJ001090-PA	CuQ|CPIJ001091-PA	DaP|e_gw1.145.63.1	DaP|SNAP_00030719	DaP|e_gw1.18.147.1	DaP|gw1.811.2.1	DaP|SNAP_00007797	DaP|gw1.6.61.1	DaP|gw1.18.155.1	DaP|gw1.18.146.1	DaP|e_gw1.18.287.1	DaP|PASA_GEN_0400199	DaP|gw1.60.181.1	DaP|e_gw1.87.109.1	DaP|NCBI_GNO_14900024	DaP|NCBI_GNO_14900025	ApM|GB46832-PA	CeC|XM_004534532.2	CiL|CLEC002558-RA	CuQ|CPIJ019517-PA	DrM|FBpp0077354	MuD|MDOA011600-PA	PeH|PHUM591580-PA	SoI|SINV11638-PA	TrC|XP_008196724.1	AeA|AAEL005019-PA	AeA|AAEL001895-PA	DrM|FBpp0289406
ORTHOGRP1308:	AeA|AAEL002591-PA	AeA|AAEL015554-PA	AeA|AAEL002605-PA	BoM|BGIBMGA002626-TA	BoM|BGIBMGA002627-TA	BoM|BGIBMGA002666-TA	CuQ|CPIJ012719-PA	CuQ|CPIJ018956-PA	DrM|FBpp0309474	DrM|FBpp0311727	MaS|Msex2.03890-RA	MaS|Msex2.03893-RA	MaS|Msex2.03892-RA	MaS|Msex2.03894-RA	MuD|MDOA000734-PA	MuD|MDOA002286-PA	MuD|MDOA002802-PA	MuD|MDOA009637-PA	MuD|MDOA012772-PA	MuD|MDOA003913-PA	MuD|MDOA013466-PA	TrC|XP_008198817.1	TrC|XP_975688.2	TrC|XP_975687.2	TrC|XP_975685.1	CuQ|CPIJ012716-PA	CeC|Odorant.6	AeA|AAEL002606-PA	AnG|AGAP012321-PA	SoI|SINV21107-PA	AnG|AGAP012322-PA	ApM|GB46222-PA	TrC|XP_975684.1	DrM|FBpp0085672
ORTHOGRP1309:	AeA|AAEL002633-PB	AeA|AAEL002638-PA	AeA|AAEL014607-PA	AeA|AAEL014609-PA	AeA|AAEL014615-PA	AeA|AAEL014616-PA	AeA|AAEL006802-PA	AeA|AAEL008846-PA	AeA|AAEL014612-PA	AeA|AAEL014619-PA	AeA|AAEL018030-PA	AeA|AAEL018075-PA	AeA|AAEL014603-PA	AeA|AAEL014610-PA	AeA|AAEL014613-PA	AeA|AAEL014617-PA	CuQ|CPIJ003082-PA	CuQ|CPIJ005332-PA	CuQ|CPIJ010544-PA	CuQ|CPIJ010546-PA	CuQ|CPIJ010548-PA	CuQ|CPIJ010543-PA	CuQ|CPIJ010547-PA	CuQ|CPIJ010175-PA	CuQ|CPIJ010545-PA	DrM|FBpp0072228	DrM|FBpp0086933	TrC|XP_008197409.1	TrC|XP_008197433.1	TrC|XP_008197346.1	TrC|XP_008197432.1	TrC|XP_008197525.1	AnG|AGAP012296-PA	AeA|AAEL014606-PA
ORTHOGRP1310:	AeA|AAEL008155-PA	AeA|AAEL008158-PA	AeA|AAEL008162-PA	AeA|AAEL008163-PA	AeA|AAEL009108-PA	AeA|AAEL012778-PB	AeA|AAEL012783-PA	AeA|AAEL018249-PA	AnG|AGAP001881-PA	AnG|AGAP004809-PA	AnG|AGAP012984-PA	AnG|AGAP013150-PA	AnG|AGAP013155-PA	CeC|aaaeptidase.7	CeC|aaaeptidase.8	CuQ|CPIJ001046-PA	CuQ|CPIJ001047-PA	CuQ|CPIJ001048-PA	CuQ|CPIJ004060-PA	CuQ|CPIJ008387-PA	CuQ|CPIJ008388-PA	DrM|FBpp0083524	DrM|FBpp0312341	MuD|MDOA003392-PA	MuD|MDOA003482-PA	MuD|MDOA004623-PA	MuD|MDOA006329-PA	MuD|MDOA011088-PA	MuD|MDOA011129-PA	SoI|SINV20313-PA	SoI|SINV23242-PA	BoM|BGIBMGA008017-TA	AnG|AGAP002508-PA	MaS|Msex2.10148-RA
ORTHOGRP1311:	DaP|estExt_fgenesh1_pg.C_151220001	DaP|NCBI_GNO_2600024	DaP|e_gw1.1571.2.1	DaP|e_gw1.381.3.1	DaP|NCBI_GNO_11400025	DaP|e_gw1.592.3.1	DaP|NCBI_GNO_25000003	DaP|NCBI_GNO_28000011	DaP|PASA_GEN_15700001	DaP|NCBI_GNO_12900013	DaP|NCBI_GNO_6900073	DaP|e_gw1.69.80.1	DaP|e_gw1.165.15.1	DaP|e_gw1.2730.3.1	DaP|e_gw1.573.5.1	DaP|gw1.91.22.1	DaP|gw1.7.125.1	DaP|e_gw1.815.1.1	DaP|NCBI_GNO_4500038	DaP|e_gw1.11715.2.1	DaP|gw1.2967.1.1	DaP|e_gw1.601.6.1	AcP|ACYPI008320-PA	AeA|AAEL010112-PA	AnG|AGAP007363-PA	ApM|GB40444-PA	BoM|BGIBMGA013840-TA	CeC|XM_004526428.2	CiL|CLEC008917-RA	CuQ|CPIJ010738-PA	DrM|FBpp0309592	MaS|Msex2.06272-RA	MuD|MDOA004024-PA	TrC|XP_008195964.1
ORTHOGRP1312:	DaP|estExt_fgenesh1_pg.C_250025	DaP|PASA_GEN_2500008	DaP|PASA_GEN_0700206	DaP|NCBI_GNO_2500044	DaP|PASA_GEN_2500121	DaP|NCBI_GNO_2500067	DaP|NCBI_GNO_2500065	DaP|PASA_GEN_2500120	DaP|PASA_GEN_2500015	DaP|PASA_GEN_2500118	DaP|NCBI_GNO_2500216	DaP|SNAP_00011524	DaP|PASA_GEN_2500006	DaP|fgenesh1_pg.C_scaffold_25000068	DaP|PASA_GEN_2500201	DaP|PASA_GEN_2500098	DaP|PASA_GEN_2500169	DaP|NCBI_GNO_2500045	DaP|PASA_GEN_2500119	DaP|PASA_GEN_1000107	DaP|SNAP_00011523	AcP|ACYPI002876-PA	BoM|BGIBMGA014360-TA	CeC|XM_004534434.2	CiL|CLEC005668-RA	MaS|Msex2.10479-RA	MuD|MDOA001054-PA	PeH|PHUM249370-PA	TrC|XP_008194048.1	AeA|AAEL010139-PA	AnG|AGAP008878-PA	CuQ|CPIJ004675-PA	BoM|BGIBMGA005981-TA	DrM|FBpp0310269
ORTHOGRP1313:	AcP|ACYPI000142-PA	AcP|ACYPI26022-PA	AcP|ACYPI26020-PA	AcP|ACYPI007746-PA	AcP|ACYPI001427-PA	AcP|ACYPI008413-PA	AcP|ACYPI005879-PA	AcP|ACYPI26024-PA	AcP|ACYPI26026-PA	AcP|ACYPI005254-PA	AcP|ACYPI26032-PA	AcP|ACYPI53294-PA	MuD|MDOA000321-PA	MuD|MDOA001373-PA	MuD|MDOA005588-PA	SoI|SINV10170-PA	SoI|SINV18337-PA	SoI|SINV18361-PA	SoI|SINV18013-PA	SoI|SINV14415-PA	SoI|SINV14495-PA	SoI|SINV14414-PA	CeC|XM_004537450.2	CuQ|CPIJ017118-PA	AnG|AGAP002137-PA	DrM|FBpp0086283	PeH|PHUM136540-PA	CiL|CLEC011505-RA	ApM|GB54410-PA	AeA|AAEL000516-PA	AnG|AGAP002136-PA	CuQ|CPIJ017117-PA	AnG|AGAP002008-PA
ORTHOGRP1314:	AcP|ACYPI000177-PA	AcP|ACYPI002340-PA	AcP|ACYPI004287-PA	AcP|ACYPI060117-PA	AeA|AAEL003507-PA	AeA|AAEL007613-PA	AeA|AAEL007619-PA	AeA|AAEL014337-PA	AnG|AGAP000999-PA	AnG|AGAP001002-PA	AnG|AGAP001004-PA	AnG|AGAP010636-PA	AnG|AGAP010669-PA	AnG|AGAP013027-PA	CeC|Toll-1-RA.1	CeC|Toll.9	CeC|Toll.10	CeC|Toll.2	DaP|estExt_Genewise1Plus.C_10456	DaP|fgenesh1_pg.C_scaffold_8000109	TrC|XP_008190422.1	TrC|XP_967796.2	TrC|XP_008200931.1	ApM|GB50418-PA	CiL|CLEC009424-RA	CuQ|CPIJ008497-PA	DrM|FBpp0303187	MuD|MDOA005484-PA	PeH|PHUM529420-PA	SoI|SINV24521-PA	SoI|SINV24567-PA	BoM|BGIBMGA010304-TA	MaS|Msex2.15321-RA
ORTHOGRP1315:	AcP|ACYPI000734-PA	AcP|ACYPI001389-PA	AcP|ACYPI003280-PA	AcP|ACYPI005199-PA	AcP|ACYPI008967-PA	AcP|ACYPI060578-PA	CeC|XM_004531030.2	CeC|XM_012304172.1	CiL|CLEC004703-RA	CiL|CLEC004704-RA	DrM|FBpp0082208	DrM|FBpp0082210	DrM|FBpp0288476	MuD|MDOA002450-PA	MuD|MDOA003797-PA	MuD|MDOA007394-PB	MuD|MDOA014759-PA	AeA|AAEL007201-PA	AnG|AGAP003077-PA	ApM|GB51237-PA	BoM|BGIBMGA010679-TA	CuQ|CPIJ011103-PA	PeH|PHUM128360-PA	TrC|XP_008191642.1	DaP|NCBI_GNO_1500220	MaS|Msex2.11506-RC	AcP|ACYPI071178-PA	ApM|GB42326-PA	CiL|CLEC005792-RA	DaP|NCBI_GNO_2500049	PeH|PHUM512710-PA	SoI|SINV19790-PA	TrC|XP_008200585.1
ORTHOGRP1316:	AcP|ACYPI062144-PA	AcP|ACYPI27403-PA	AcP|ACYPI060345-PA	AcP|ACYPI40832-PA	AcP|ACYPI060996-PA	AcP|ACYPI073307-PA	AcP|ACYPI061959-PA	AcP|ACYPI55296-PA	AcP|ACYPI070642-PA	AcP|ACYPI43665-PA	AcP|ACYPI071648-PA	AcP|ACYPI50381-PA	AcP|ACYPI061092-PA	AcP|ACYPI081765-PA	AcP|ACYPI085249-PA	AcP|ACYPI070783-PA	AcP|ACYPI067472-PA	AcP|ACYPI066615-PA	AcP|ACYPI53297-PA	AcP|ACYPI071914-PA	AcP|ACYPI067228-PA	AcP|ACYPI061294-PA	AcP|ACYPI080724-PA	AcP|ACYPI067196-PA	AcP|ACYPI54927-PA	AcP|ACYPI061927-PA	AcP|ACYPI063145-PA	AcP|ACYPI52295-PA	AcP|ACYPI54901-PA	AcP|ACYPI063907-PA	AcP|ACYPI063951-PA	AcP|ACYPI082457-PA	CiL|CLEC005052-RA
ORTHOGRP1317:	AcP|ACYPI002278-PA	AcP|ACYPI006232-PA	AcP|ACYPI004302-PA	CiL|CLEC000957-RA	CiL|CLEC012030-RA	CiL|CLEC002973-RA	CiL|CLEC010810-RA	SoI|SINV20958-PA	SoI|SINV20976-PA	SoI|SINV20982-PA	TrC|XP_008190587.1	TrC|XP_974372.1	TrC|XP_974346.1	TrC|XP_967660.1	TrC|XP_008192579.1	TrC|XP_008192387.1	TrC|XP_008194908.1	TrC|XP_966913.1	TrC|XP_967009.1	TrC|XP_966823.2	BoM|BGIBMGA002635-TA	MaS|Msex2.06518-RA	AeA|AAEL012042-PA	CuQ|CPIJ014926-PA	AeA|AAEL012044-PA	AnG|AGAP007483-PA	ApM|GB40227-PA	BoM|BGIBMGA002634-TA	CuQ|CPIJ014925-PA	MaS|Msex2.06519-RA	AnG|AGAP007484-PA	SoI|SINV22433-PA	ApM|GB41033-PA
ORTHOGRP1318:	AcP|ACYPI002520-PA	AcP|ACYPI004422-PA	AcP|ACYPI006657-PA	AcP|ACYPI010147-PA	AcP|ACYPI010229-PA	AcP|ACYPI067597-PA	DaP|NCBI_GNO_11600014	DaP|NCBI_GNO_11600044	DaP|NCBI_GNO_11600015	MaS|Msex2.10858-RA	MaS|Msex2.12460-RA	MaS|Msex2.12245-RA	MaS|Msex2.13731-RA	MaS|Msex2.13537-RB	MaS|Msex2.13455-RA	MaS|Msex2.12465-RA	MaS|Msex2.13538-RA	MaS|Msex2.13732-RA	TrC|XP_975637.2	TrC|XP_975639.2	AeA|AAEL009314-PA	AnG|AGAP004562-PA	ApM|GB53142-PA	BoM|BGIBMGA006540-TA	CeC|XM_004529395.2	CiL|CLEC010769-RA	CuQ|CPIJ004085-PA	DrM|FBpp0308816	MuD|MDOA000939-PB	SoI|SINV19051-PA	TrC|XP_008194580.1	MaS|Msex2.00535-RC	BoM|BGIBMGA010935-TA
ORTHOGRP1319:	AcP|ACYPI002956-PA	AcP|ACYPI004888-PA	AcP|ACYPI006913-PA	AcP|ACYPI008081-PA	AcP|ACYPI009301-PA	AcP|ACYPI009487-PA	AcP|ACYPI009956-PA	DaP|estExt_fgenesh1_pg.C_830049	DaP|gw1.65.45.1	DaP|SNAP_00004218	DaP|estExt_Genewise1.C_380058	DaP|fgenesh1_pm.C_scaffold_88000001	DaP|PASA_GEN_1500111	DaP|NCBI_GNO_18300029	DaP|NCBI_GNO_239800001	DaP|NCBI_GNO_1157800001	DaP|SNAP_00016727	TrC|XP_008190958.1	TrC|XP_974779.1	DaP|fgenesh1_pg.C_scaffold_4276000001	DaP|NCBI_GNO_428700004	AcP|ACYPI001821-PA	MuD|MDOA009252-PA	TrC|XP_008194512.1	MaS|Msex2.06425-RA	DrM|FBpp0083940	AeA|AAEL005272-PA	AnG|AGAP006235-PA	BoM|BGIBMGA005269-TA	CuQ|CPIJ011922-PA	CiL|CLEC000830-RA	CeC|XM_004523113.2	MaS|Msex2.00094-RA
ORTHOGRP1320:	AcP|ACYPI003308-PA	AcP|ACYPI005240-PA	AcP|ACYPI49995-PA	CeC|aaaegucalcin.1	CeC|aaaegucalcin.2	CeC|aaaegucalcin.3	MaS|Msex2.07329-RB	MaS|Msex2.07330-RA	TrC|XP_008194062.1	TrC|XP_967668.2	TrC|XP_008194064.1	TrC|XP_967986.1	TrC|XP_967905.1	TrC|XP_008194065.1	DrM|FBpp0307825	PeH|PHUM479620-PA	AeA|AAEL000757-PB	AnG|AGAP007793-PA	ApM|GB41778-PA	BoM|BGIBMGA011337-TA	MaS|Msex2.07331-RA	MuD|MDOA011610-PB	SoI|SINV24114-PA	CiL|CLEC012934-RA	CuQ|CPIJ007125-PA	AnG|AGAP007794-PA	PeH|PHUM490500-PA	AeA|AAEL013662-PA	AnG|AGAP008867-PA	CuQ|CPIJ007528-PA	DrM|FBpp0073419	BoM|BGIBMGA011271-TA	PeH|PHUM584070-PA
ORTHOGRP1321:	AcP|ACYPI006023-PA	AcP|ACYPI007519-PA	AnG|AGAP001234-PA	AnG|AGAP001519-PA	ApM|GB48825-PA	ApM|GB53909-PA	CeC|XM_004518665.2	CeC|XM_012303279.1	CiL|CLEC005217-RA	CiL|CLEC013132-RA	CuQ|CPIJ006748-PA	CuQ|CPIJ013139-PA	CuQ|CPIJ014611-PA	CuQ|CPIJ016208-PA	CuQ|CPIJ018359-PA	DaP|estExt_Genewise1.C_800034	DaP|PASA_GEN_4700063	DrM|FBpp0075282	DrM|FBpp0082601	MuD|MDOA002552-PA	MuD|MDOA008265-PA	PeH|PHUM457930-PA	PeH|PHUM492270-PA	SoI|SINV19352-PA	SoI|SINV20316-PA	TrC|XP_008190762.1	TrC|XP_970554.1	AeA|AAEL011187-PA	BoM|BGIBMGA010171-TA	MaS|Msex2.12296-RA	BoM|BGIBMGA008779-TA	MaS|Msex2.14262-RA	TrC|XP_973666.1
ORTHOGRP1322:	AcP|ACYPI009939-PA	AcP|ACYPI082698-PA	AcP|ACYPI33750-PA	AcP|ACYPI21017-PA	AcP|ACYPI069847-PA	AcP|ACYPI39556-PA	AcP|ACYPI39559-PA	AcP|ACYPI25358-PA	CeC|XM_004525034.2	CeC|XM_004525089.2	CeC|XM_004525045.2	CeC|XM_012301655.1	CeC|XM_004525043.2	CeC|XM_004525035.2	CeC|XM_012301658.1	CeC|XM_004525037.2	CeC|XM_004525041.2	CeC|XM_004525040.2	CeC|XM_012301656.1	CeC|XM_012301661.1	CeC|XM_012301660.1	CuQ|CPIJ002580-PA	CuQ|CPIJ002581-PA	ApM|GB44964-PA	CiL|CLEC025245-RA	AeA|AAEL002442-PA	MaS|Msex2.05944-RA	AcP|ACYPI28247-PA	AeA|AAEL009056-PA	BoM|BGIBMGA012477-TA	CuQ|CPIJ002578-PA	DrM|FBpp0305254	MaS|Msex2.02232-RA
ORTHOGRP1323:	AcP|ACYPI060492-PA	AcP|ACYPI42551-PA	AcP|ACYPI068065-PA	AcP|ACYPI54208-PA	AcP|ACYPI067417-PA	AcP|ACYPI36946-PA	AcP|ACYPI080694-PA	AcP|ACYPI065193-PA	AcP|ACYPI072977-PA	AcP|ACYPI54411-PA	AcP|ACYPI31445-PA	AcP|ACYPI43188-PA	AcP|ACYPI070740-PA	AcP|ACYPI061417-PA	AcP|ACYPI49187-PA	AcP|ACYPI35203-PA	AcP|ACYPI35223-PA	AcP|ACYPI087701-PA	AcP|ACYPI082070-PA	AcP|ACYPI33781-PA	AcP|ACYPI065754-PA	AcP|ACYPI082361-PA	AcP|ACYPI089250-PA	AcP|ACYPI085658-PA	AcP|ACYPI38776-PA	AcP|ACYPI43773-PA	AcP|ACYPI087188-PA	AcP|ACYPI080237-PA	SoI|SINV11222-PA	SoI|SINV22352-PA	SoI|SINV23644-PA	SoI|SINV11449-PA	AeA|AAEL015492-PA
ORTHOGRP1324:	AeA|AAEL002330-PA	AeA|AAEL012787-PA	AeA|AAEL013551-PA	AeA|AAEL013796-PA	AnG|AGAP003594-PA	AnG|AGAP005479-PA	AnG|AGAP005481-PA	AnG|AGAP005473-PA	AnG|AGAP005480-PA	AnG|AGAP005483-PA	AnG|AGAP005484-PA	MuD|MDOA002034-PA	MuD|MDOA010753-PA	MuD|MDOA002604-PA	MuD|MDOA010999-PA	MuD|MDOA004541-PA	MuD|MDOA010459-PA	MuD|MDOA012245-PA	MuD|MDOA013855-PA	MuD|MDOA003985-PA	MuD|MDOA012658-PA	MuD|MDOA013396-PA	AeA|AAEL001008-PA	CuQ|CPIJ016503-PA	CuQ|CPIJ003928-PA	CeC|XM_004522598.2	DrM|FBpp0071477	AeA|AAEL011868-PA	CuQ|CPIJ007856-PA	AeA|AAEL013549-PA	CuQ|CPIJ007854-PA	CuQ|CPIJ007861-PA	CuQ|CPIJ012323-PA
ORTHOGRP1325:	AeA|AAEL006097-PA	AeA|AAEL006101-PA	AeA|AAEL006104-PA	AeA|AAEL017225-PA	CeC|Carboxylesterase.14	CeC|Carboxylesterase.5	CuQ|CPIJ004636-PA	CuQ|CPIJ004637-PA	DaP|estExt_fgenesh1_pg.C_310061	DaP|estExt_fgenesh1_pg.C_310065	DaP|SNAP_00008321	DaP|PASA_GEN_25200006	DaP|SNAP_00008322	DaP|estExt_Genewise1.C_310083	DaP|PASA_GEN_0400364	DaP|gw1.44.70.1	DaP|e_gw1.15.324.1	DaP|PASA_GEN_1500205	AeA|AAEL000904-PA	AnG|AGAP028426-PA	PeH|PHUM136230-PA	AeA|AAEL000918-PA	AnG|AGAP010917-PA	CeC|Esterase.1	CuQ|CPIJ002785-PA	AnG|AGAP011365-PA	AnG|AGAP011366-PA	DrM|FBpp0079354	MuD|MDOA004196-PA	CiL|CLEC005580-RA	DrM|FBpp0079353	CeC|Carboxylesterase.4	DrM|FBpp0078010
ORTHOGRP1326:	AeA|AAEL008451-PA	AeA|AAEL008452-PA	AeA|AAEL013421-PA	AnG|AGAP002317-PA	AnG|AGAP002318-PA	BoM|BGIBMGA001876-TA	BoM|BGIBMGA005240-TA	CeC|XM_004529819.2	CeC|XM_004529914.2	CuQ|CPIJ005060-PA	CuQ|CPIJ005061-PA	CuQ|CPIJ005064-PA	CuQ|CPIJ008079-PA	CuQ|CPIJ005062-PA	DrM|FBpp0086136	DrM|FBpp0311627	MaS|Msex2.00124-RA	MaS|Msex2.05241-RB	MuD|MDOA003190-PA	MuD|MDOA008297-PA	MuD|MDOA009746-PA	TrC|NP_001107848.1	TrC|XP_008201471.1	TrC|XP_969234.1	TrC|XP_969380.1	TrC|XP_975485.1	TrC|XP_008201472.1	ApM|GB49854-PA	CiL|CLEC003033-RA	DaP|FRA_PASA_GEN_2100059	SoI|SINV13591-PA	CeC|XM_004517773.2	DrM|FBpp0086263
ORTHOGRP1327:	AnG|AGAP007854-PA	AnG|AGAP013721-PA	DaP|estExt_Genewise1.C_240228	DaP|estExt_Genewise1Plus.C_240237	DaP|NCBI_GNO_2400138	DaP|e_gw1.24.161.1	DaP|PASA_GEN_2300121	MuD|MDOA002104-PA	MuD|MDOA007445-PA	AcP|ACYPI001473-PA	AeA|AAEL005490-PA	AnG|AGAP002634-PA	ApM|GB55380-PA	BoM|BGIBMGA011789-TA	CeC|XM_004519779.2	CuQ|CPIJ012291-PA	DaP|e_gw1.43.18.1	DrM|FBpp0289628	MaS|Msex2.07998-RA	PeH|PHUM471040-PA	SoI|SINV10343-PA	TrC|XP_966938.2	CiL|CLEC005599-RA	TrC|XP_008193877.1	AeA|AAEL012893-PA	CuQ|CPIJ014631-PA	DrM|FBpp0310369	MaS|Msex2.07151-RA	PeH|PHUM411080-PA	ApM|GB46638-PA	PeH|PHUM140280-PA	BoM|BGIBMGA005912-TA	BoM|BGIBMGA014035-TA
ORTHOGRP1328:	CeC|Cuticle.168	CeC|Cuticle.169	CeC|Cuticle.170	CeC|Cuticle.173	CeC|Cuticle.89	CeC|Cuticle.90	CeC|Cuticle.95	CeC|Cuticle.97	CeC|Cuticle.94	DrM|FBpp0084425	DrM|FBpp0113030	MuD|MDOA000222-PA	MuD|MDOA012262-PA	MuD|MDOA003968-PA	MuD|MDOA000445-PA	MuD|MDOA011961-PA	MuD|MDOA008429-PA	MuD|MDOA010863-PA	MuD|MDOA005510-PA	MuD|MDOA011442-PA	MuD|MDOA003498-PA	MuD|MDOA006595-PA	MuD|MDOA012113-PA	MuD|MDOA012507-PA	MuD|MDOA001667-PA	MuD|MDOA002776-PA	MuD|MDOA003839-PA	MuD|MDOA011852-PA	MuD|MDOA007567-PA	MuD|MDOA006340-PA	MuD|MDOA012171-PA	MuD|MDOA015448-PA	DrM|FBpp0084404
ORTHOGRP1329:	DaP|estExt_Genewise1.C_420085	DaP|PASA_GEN_4200059	DaP|e_gw1.262.21.1	DaP|e_gw1.100.75.1	DaP|PASA_GEN_3000084	DaP|SNAP_00001434	DaP|NCBI_GNO_4200073	DaP|estExt_Genewise1Plus.C_780002	DaP|e_gw1.42.130.1	DaP|e_gw1.42.151.1	DaP|e_gw1.42.24.1	DaP|PASA_GEN_3000083	DaP|e_gw1.12.273.1	DaP|PASA_GEN_3000034	DaP|e_gw1.42.27.1	DaP|NCBI_GNO_3000067	DaP|gw1.2709.3.1	DaP|gw1.7015.1.1	DaP|NCBI_GNO_429200003	ApM|GB49380-PA	CeC|XM_004517442.2	DrM|FBpp0086254	MuD|MDOA001315-PA	AcP|ACYPI28767-PA	BoM|BGIBMGA011395-TA	CiL|CLEC011843-RA	AeA|AAEL007298-PB	MaS|Msex2.08324-RA	PeH|PHUM288600-PA	SoI|SINV15578-PA	TrC|XP_008194833.1	CiL|CLEC004788-RA	PeH|PHUM423990-PA
ORTHOGRP1330:	AcP|ACYPI000135-PA	AcP|ACYPI48450-PA	AcP|ACYPI30879-PA	AcP|ACYPI081388-PA	AcP|ACYPI006298-PA	AcP|ACYPI48447-PA	AcP|ACYPI43374-PA	AcP|ACYPI45446-PA	AcP|ACYPI44424-PA	AcP|ACYPI32283-PA	AcP|ACYPI065875-PA	AcP|ACYPI21941-PA	AcP|ACYPI28301-PA	AcP|ACYPI066030-PA	AcP|ACYPI060810-PA	AcP|ACYPI23515-PA	AcP|ACYPI44249-PA	AcP|ACYPI083267-PA	AcP|ACYPI39390-PA	AcP|ACYPI072151-PA	AcP|ACYPI45035-PA	AcP|ACYPI20394-PA	AcP|ACYPI069331-PA	AcP|ACYPI006472-PA	AcP|ACYPI21131-PA	AcP|ACYPI088814-PA	AcP|ACYPI30377-PA	AcP|ACYPI084353-PA	AnG|AGAP007060-PA	AnG|AGAP007061-PA	AeA|AAEL001766-PA	CuQ|CPIJ004947-PA
ORTHOGRP1331:	AcP|ACYPI000631-PA	AcP|ACYPI001181-PA	AcP|ACYPI003067-PA	AcP|ACYPI009024-PA	AcP|ACYPI56647-PA	AcP|ACYPI084883-PA	AcP|ACYPI006990-PA	AcP|ACYPI063340-PA	AnG|AGAP005370-PA	AnG|AGAP005372-PA	AnG|AGAP005371-PA	AnG|AGAP005373-PA	CiL|CLEC003875-RA	CiL|CLEC003884-RA	DrM|FBpp0075736	DrM|FBpp0305575	MuD|MDOA006422-PA	MuD|MDOA007971-PA	SoI|SINV12730-PA	SoI|SINV21411-PA	TrC|NP_001164097.1	TrC|XP_968215.1	TrC|XP_968291.1	TrC|XP_008194573.1	AeA|AAEL012509-PA	ApM|GB53755-PA	BoM|BGIBMGA009874-TA	CuQ|CPIJ006908-PA	MaS|Msex2.06675-RA	CeC|Carboxylesterase.10	CiL|CLEC003951-RA	ApM|GB53756-PA
ORTHOGRP1332:	AcP|ACYPI003991-PA	AcP|ACYPI006136-PA	AeA|AAEL004520-PA	AeA|AAEL018264-PA	AnG|AGAP004119-PA	AnG|AGAP008646-PA	ApM|GB49480-PA	ApM|GB50909-PA	CeC|XM_012304311.1	CeC|XM_012305039.1	DrM|FBpp0289559	DrM|FBpp0310381	MuD|MDOA005416-PB	MuD|MDOA007866-PB	PeH|PHUM361080-PA	PeH|PHUM497020-PA	TrC|XP_008198538.1	TrC|XP_973831.2	AcP|ACYPI003950-PA	CiL|CLEC000592-RA	CiL|CLEC009431-RA	CuQ|CPIJ016085-PA	DaP|e_gw1.61.4.1	MaS|Msex2.09409-RA	SoI|SINV16831-PA	SoI|SINV23000-PA	BoM|BGIBMGA000060-TA	DaP|NCBI_GNO_0400260	MaS|Msex2.04954-RA	PeH|PHUM066610-PA	BoM|BGIBMGA008851-TA	CuQ|CPIJ006990-PA
ORTHOGRP1333:	AcP|ACYPI004126-PA	AcP|ACYPI006059-PA	AeA|AAEL001073-PA	AeA|AAEL001091-PA	AeA|AAEL005790-PB	AnG|AGAP000184-PB	AnG|AGAP004159-PB	ApM|GB49967-PA	ApM|GB55096-PA	BoM|BGIBMGA006246-TA	BoM|BGIBMGA006247-TA	BoM|BGIBMGA006419-TA	CeC|XM_004523072.2	CeC|XM_004523389.2	CuQ|CPIJ009607-PA	CuQ|CPIJ009608-PA	CuQ|CPIJ012341-PA	DrM|FBpp0082129	DrM|FBpp0290922	MaS|Msex2.00817-RA	MaS|Msex2.05836-RC	MaS|Msex2.05838-RA	MuD|MDOA007103-PA	MuD|MDOA007993-PB	MuD|MDOA008701-PA	TrC|XP_008193353.1	TrC|XP_969151.1	CiL|CLEC012371-RA	CiL|CLEC013061-RA	DaP|PASA_GEN_2900067	PeH|PHUM268250-PA	SoI|SINV22127-PA
ORTHOGRP1334:	AcP|ACYPI004920-PA	AcP|ACYPI007659-PA	DaP|e_gw1.5.44.1	DaP|gw1.13.53.1	DaP|NCBI_GNO_2400119	DaP|gw1.13.420.1	AcP|ACYPI004781-PA	AeA|AAEL012385-PA	AnG|AGAP003631-PA	ApM|GB40053-PA	BoM|BGIBMGA008802-TA	CeC|XM_004534820.2	CiL|CLEC006338-RA	DrM|FBpp0086052	PeH|PHUM579960-PA	TrC|XP_008197480.1	AeA|AAEL003473-PA	ApM|GB40169-PA	CeC|XM_012300494.1	CiL|CLEC006341-RA	MaS|Msex2.05534-RA	SoI|SINV12297-PA	TrC|XP_008197479.1	MuD|MDOA013652-PA	AnG|AGAP011452-PA	CuQ|CPIJ017639-PA	DrM|FBpp0085328	MaS|Msex2.04448-RB	MuD|MDOA013613-PA	BoM|BGIBMGA009039-TA	BoM|BGIBMGA009040-TA	CuQ|CPIJ017637-PA
ORTHOGRP1335:	AcP|ACYPI006257-PA	AcP|ACYPI009077-PA	AeA|AAEL017156-PA	AeA|AAEL017213-PA	AnG|AGAP003648-PA	AnG|AGAP008151-PA	BoM|BGIBMGA003018-TA	BoM|BGIBMGA014045-TA	CeC|XM_004529327.2	CeC|XM_004534092.2	CiL|CLEC000678-RA	CiL|CLEC003382-RA	DaP|fgenesh1_pg.C_scaffold_23000018	DaP|NCBI_GNO_1800128	DaP|PASA_GEN_3200070	DrM|FBpp0087085	DrM|FBpp0310926	MaS|Msex2.01285-RA	MaS|Msex2.09250-RA	MuD|MDOA000492-PA	MuD|MDOA015322-PA	PeH|PHUM105700-PA	PeH|PHUM204950-PA	TrC|XP_966549.1	TrC|XP_974653.1	ApM|GB50959-PA	CuQ|CPIJ004871-PA	CuQ|CPIJ007655-PA	SoI|SINV15993-PA	ApM|GB40204-PA	ApM|GB40205-PA	SoI|SINV25886-PA
ORTHOGRP1336:	AcP|ACYPI007307-PA	AcP|ACYPI008640-PA	ApM|GB41038-PA	ApM|GB41226-PA	ApM|GB42054-PA	BoM|BGIBMGA005058-TA	BoM|BGIBMGA005630-TA	DaP|estExt_Genewise1Plus.C_1130051	DaP|e_gw1.91.41.1	DaP|PASA_GEN_0400267	DaP|PASA_GEN_0400340	DaP|PASA_GEN_9100039	DaP|SNAP_00024223	DrM|FBpp0305516	DrM|FBpp0312297	MaS|Msex2.08000-RA	MaS|Msex2.09855-RA	PeH|PHUM336910-PA	PeH|PHUM361900-PA	PeH|PHUM432700-PA	SoI|SINV11859-PA	SoI|SINV16792-PA	TrC|XP_008190275.1	TrC|XP_008196418.1	TrC|XP_971478.1	TrC|XP_972369.1	AeA|AAEL012062-PA	AnG|AGAP002858-PD	CeC|XM_004535989.2	CiL|CLEC006776-RA	CuQ|CPIJ005966-PA	MuD|MDOA003276-PE
ORTHOGRP1337:	AcP|ACYPI087647-PA	DaP|fgenesh1_pg.C_scaffold_104000021	DaP|NCBI_GNO_12800013	DaP|SNAP_00038063	DaP|NCBI_GNO_167500002	DaP|SNAP_00018745	DaP|NCBI_GNO_22800002	DaP|NCBI_GNO_9200061	DaP|NCBI_GNO_181800001	DaP|SNAP_00032679	DaP|fgenesh1_pg.C_scaffold_266000008	DaP|NCBI_GNO_10300045	DaP|fgenesh1_pg.C_scaffold_45000122	DaP|NCBI_GNO_161900001	DaP|NCBI_GNO_87800003	DaP|SNAP_00022672	DaP|SNAP_00021139	DaP|SNAP_00012061	DaP|SNAP_00037763	DaP|SNAP_00015991	DaP|SNAP_00046526	DaP|SNAP_00020590	DaP|SNAP_00029189	DaP|SNAP_00016236	DaP|SNAP_00020589	DaP|NCBI_GNO_5200024	DaP|NCBI_GNO_5000106	DaP|fgenesh1_pg.C_scaffold_290000007	DaP|fgenesh1_pg.C_scaffold_92000063	DaP|fgenesh1_pg.C_scaffold_56000059	CiL|CLEC003825-RA	MaS|Msex2.08566-RA
ORTHOGRP1338:	AeA|AAEL004747-PA	AeA|AAEL004752-PA	AeA|AAEL004772-PA	AeA|AAEL004759-PA	AnG|AGAP010102-PA	AnG|AGAP010121-PA	AnG|AGAP010107-PA	AnG|AGAP010106-PA	AnG|AGAP010104-PA	AnG|AGAP010108-PA	AnG|AGAP010103-PA	AnG|AGAP010105-PA	CiL|CLEC000800-RA	CiL|CLEC000802-RA	CiL|CLEC027009-RA	CiL|CLEC025192-RA	CiL|CLEC025232-RA	CiL|CLEC027012-RA	CiL|CLEC025194-RA	CuQ|CPIJ013769-PA	CuQ|CPIJ013775-PA	CuQ|CPIJ013770-PA	CuQ|CPIJ013778-PA	CuQ|CPIJ013776-PA	CuQ|CPIJ013779-PA	CuQ|CPIJ013773-PA	CuQ|CPIJ013774-PA	CuQ|CPIJ013771-PA	CuQ|CPIJ013777-PA	CuQ|CPIJ013772-PA	CuQ|CPIJ013780-PA	CiL|CLEC025105-RA
ORTHOGRP1339:	AeA|AAEL006126-PB	AeA|AAEL006138-PA	AeA|AAEL010434-PA	AnG|AGAP004203-PA	AnG|AGAP013109-PA	CiL|CLEC001323-RA	CiL|CLEC001325-RA	CuQ|CPIJ001357-PA	CuQ|CPIJ001358-PA	CuQ|CPIJ010190-PA	CuQ|CPIJ010191-PA	DaP|BDE_estExt_Genewise1.C_9580001	DaP|estExt_Genewise1.C_470025	DaP|PIR_estExt_fgenesh1_pg.C_470029	DaP|PIR_estExt_fgenesh1_pg.C_9580001	DaP|NCBI_GNO_5800018	DaP|PASA_GEN_8300068	DaP|PASA_GEN_0700153	DaP|PASA_GEN_8300048	DaP|NCBI_GNO_18300040	DaP|gw1.128.15.1	DaP|NCBI_GNO_1100231	PeH|PHUM524850-PA	PeH|PHUM524870-PA	SoI|SINV14922-PA	SoI|SINV14925-PA	SoI|SINV15084-PA	TrC|XP_970210.1	TrC|XP_971398.1	ApM|GB49544-PA	MaS|Msex2.03662-RA	BoM|BGIBMGA004585-TA
ORTHOGRP1340:	ApM|GB42579-PA	ApM|GB46302-PA	DaP|estExt_fgenesh1_pg.C_530070	DaP|estExt_Genewise1.C_30383	TrC|XP_001812780.1	TrC|XP_008191652.1	AcP|ACYPI003304-PA	AeA|AAEL009380-PA	AnG|AGAP001936-PB	BoM|BGIBMGA008283-TA	CeC|XM_012303860.1	CiL|CLEC008293-RA	CiL|CLEC011193-RA	CuQ|CPIJ008403-PA	DrM|FBpp0290690	MaS|Msex2.11795-RA	MuD|MDOA002861-PC	PeH|PHUM231170-PA	PeH|PHUM602870-PA	SoI|SINV21757-PA	AcP|ACYPI007605-PA	AeA|AAEL010124-PA	AnG|AGAP009115-PA	BoM|BGIBMGA005190-TA	CeC|aaahospholipase.6	CuQ|CPIJ000778-PA	DrM|FBpp0089225	MaS|Msex2.02940-RB	MuD|MDOA003067-PB	ApM|GB44174-PA	SoI|SINV10276-PA	AeA|AAEL017393-PA
ORTHOGRP1341:	CeC|XM_004531444.2	CeC|XM_012304411.1	DrM|FBpp0303015	DrM|FBpp0311099	TrC|XP_008200082.1	TrC|XP_008200083.1	AcP|ACYPI003897-PA	ApM|GB44276-PA	ApM|GB44279-PA	BoM|BGIBMGA000587-TA	CiL|CLEC000502-RA	DaP|PASA_GEN_20400004	MaS|Msex2.09952-RA	PeH|PHUM542430-PA	TrC|XP_008200084.1	AcP|ACYPI22685-PA	AnG|AGAP008742-PA	ApM|GB42409-PA	CiL|CLEC000083-RA	CuQ|CPIJ011079-PA	MuD|MDOA004449-PA	PeH|PHUM543320-PA	AcP|ACYPI29477-PA	AeA|AAEL002640-PA	ApM|GB42408-PA	CiL|CLEC000252-RA	PeH|PHUM542980-PA	DaP|NCBI_GNO_18400001	SoI|SINV23792-PA	MuD|MDOA010236-PA	CiL|CLEC000082-RA	CuQ|CPIJ011077-PA
ORTHOGRP1342:	CuQ|CPIJ018291-PA	CuQ|CPIJ005321-PA	CuQ|CPIJ011336-PA	CuQ|CPIJ008239-PA	CuQ|CPIJ012529-PA	CuQ|CPIJ011596-PA	CuQ|CPIJ020197-PA	CuQ|CPIJ011068-PA	CuQ|CPIJ017922-PA	CuQ|CPIJ019495-PA	CuQ|CPIJ015013-PA	CuQ|CPIJ020063-PA	CuQ|CPIJ008455-PA	CuQ|CPIJ017996-PA	CuQ|CPIJ009070-PA	CuQ|CPIJ007640-PA	CuQ|CPIJ016974-PA	CuQ|CPIJ016377-PA	CuQ|CPIJ017975-PA	CuQ|CPIJ011965-PA	CuQ|CPIJ011212-PA	CuQ|CPIJ012362-PA	CuQ|CPIJ011614-PA	CuQ|CPIJ018771-PA	CuQ|CPIJ000589-PA	CuQ|CPIJ018806-PA	CuQ|CPIJ002481-PA	CuQ|CPIJ003240-PA	CuQ|CPIJ010857-PA	CuQ|CPIJ007216-PA	CuQ|CPIJ005063-PA	CuQ|CPIJ017143-PA
ORTHOGRP1343:	DaP|DCP_DpuGr2	DaP|DCP_fgenesh1_pg.C_scaffold_4000034	DaP|DCP_DpuGr3	DaP|PEN_1_DpuGr4	DaP|NCBI_GNO_0400393	DaP|PEN_DpuGr9	DaP|fgenesh1_pg.C_scaffold_4000388	DaP|PASA_GEN_0400197	DaP|PEN_DpuGr7	DaP|PEN_Dpugr23	DaP|PEN_DpuGr13	DaP|PEN_DpuGr27	DaP|PEN_DpuGr17	DaP|PEN_DpuGr28	DaP|PEN_DpuGr15	DaP|PEN_DpuGr19	DaP|NCBI_GNO_8700052	DaP|NCBI_GNO_8700006	DaP|PEN_DpuGr29	DaP|SNAP_00023720	DaP|PEN_DpuGr14	DaP|PEN_DpuGr16	DaP|NCBI_GNO_8700117	DaP|PEN_DpuGr10	DaP|PEN_DpuGr18	DaP|PEN_DpuGr20	DaP|PEN_DpuGr25	DaP|NCBI_GNO_1300117	DaP|PEN_DpuGr11	DaP|PEN_DpuGr57	DaP|PEN_DpuGr26	DaP|NCBI_GNO_15700027
ORTHOGRP1344:	DaP|NCBI_GNO_3600224	DaP|fgenesh1_pg.C_scaffold_25000282	DaP|SNAP_00003985	DaP|PASA_GEN_0600109	DaP|fgenesh1_pg.C_scaffold_6000449	DaP|NCBI_GNO_15700008	DaP|NCBI_GNO_5400050	DaP|NCBI_GNO_20700001	DaP|fgenesh1_pg.C_scaffold_45000103	DaP|NCBI_GNO_9100014	DaP|fgenesh1_pg.C_scaffold_40000188	DaP|NCBI_GNO_5200017	DaP|NCBI_GNO_14600017	DaP|SNAP_00024572	DaP|SNAP_00004113	DaP|SNAP_00004111	DaP|PASA_GEN_2700020	DaP|SNAP_00033768	DaP|fgenesh1_pg.C_scaffold_113000054	DaP|fgenesh1_pg.C_scaffold_27000066	DaP|fgenesh1_pg.C_scaffold_146000016	DaP|fgenesh1_pg.C_scaffold_114000037	DaP|fgenesh1_pg.C_scaffold_124000024	DaP|fgenesh1_pg.C_scaffold_124000031	DaP|NCBI_GNO_5400123	DaP|NCBI_GNO_2700035	DaP|NCBI_GNO_166000002	DaP|fgenesh1_pg.C_scaffold_176000024	DaP|fgenesh1_pg.C_scaffold_176000023	DaP|NCBI_GNO_166000001	DaP|fgenesh1_pg.C_scaffold_27000040	DaP|fgenesh1_pg.C_scaffold_27000114
ORTHOGRP1345:	DaP|e_gw1.80.27.1	DaP|e_gw1.80.31.1	AcP|ACYPI008613-PA	TrC|XP_972670.2	AcP|ACYPI086926-PA	AeA|AAEL008337-PA	ApM|GB45715-PA	BoM|BGIBMGA002994-TA	CiL|CLEC007094-RA	MaS|Msex2.11206-RB	PeH|PHUM147760-PA	SoI|SINV11007-PA	TrC|XP_008193698.1	AnG|AGAP008569-PA	CeC|XM_012303711.1	DrM|FBpp0078726	MuD|MDOA009961-PA	PeH|PHUM147770-PA	AeA|AAEL014429-PA	CuQ|CPIJ000433-PA	AnG|AGAP008563-PA	DrM|FBpp0309914	AnG|AGAP008567-PA	CeC|XM_012303713.1	MuD|MDOA010319-PA	BoM|BGIBMGA003174-TA	CiL|CLEC007098-RA	SoI|SINV10951-PA	MaS|Msex2.11205-RA	CiL|CLEC007099-RA	CuQ|CPIJ007738-PA	SoI|SINV10896-PA
ORTHOGRP1346:	DaP|SNAP_00022676	DaP|SNAP_00014816	DaP|fgenesh1_pg.C_scaffold_109000061	DaP|NCBI_GNO_20600022	DaP|NCBI_GNO_22200007	DaP|NCBI_GNO_20600021	DaP|NCBI_GNO_22200008	DaP|fgenesh1_pg.C_scaffold_861000001	DaP|SNAP_00009913	DaP|SNAP_00010649	DaP|fgenesh1_pg.C_scaffold_215000019	DaP|fgenesh1_pg.C_scaffold_49000108	DaP|fgenesh1_pg.C_scaffold_14000023	DaP|NCBI_GNO_8200034	DaP|SNAP_00015079	DaP|NCBI_GNO_3500021	DaP|NCBI_GNO_7900007	DaP|fgenesh1_pg.C_scaffold_40000149	DaP|fgenesh1_pg.C_scaffold_44000078	DaP|NCBI_GNO_1200292	DaP|fgenesh1_pg.C_scaffold_137000029	DaP|SNAP_00033546	DaP|NCBI_GNO_5700108	DaP|SNAP_00023140	DaP|SNAP_00029751	DaP|NCBI_GNO_10400016	DaP|SNAP_00025690	DaP|SNAP_00006986	DaP|fgenesh1_pg.C_scaffold_1435000001	DaP|fgenesh1_pg.C_scaffold_22000092	DaP|NCBI_GNO_4800147	CiL|CLEC008823-RA
ORTHOGRP1347:	DaP|fgenesh1_pg.C_scaffold_105000035	DaP|fgenesh1_pg.C_scaffold_327000003	DaP|fgenesh1_pg.C_scaffold_152000022	DaP|fgenesh1_pg.C_scaffold_122000011	DaP|fgenesh1_pg.C_scaffold_581000001	DaP|fgenesh1_pg.C_scaffold_21000051	DaP|SNAP_00023143	DaP|SNAP_00021635	DaP|NCBI_GNO_5700101	DaP|SNAP_00035745	DaP|fgenesh1_pg.C_scaffold_493000004	DaP|fgenesh1_pg.C_scaffold_146000002	DaP|fgenesh1_pg.C_scaffold_597000001	DaP|SNAP_00040307	DaP|fgenesh1_pg.C_scaffold_2153000001	DaP|NCBI_GNO_80600001	DaP|fgenesh1_pg.C_scaffold_327000002	DaP|SNAP_00036373	DaP|NCBI_GNO_3700008	DaP|fgenesh1_pg.C_scaffold_243000007	DaP|fgenesh1_pg.C_scaffold_243000015	DaP|SNAP_00032757	DaP|SNAP_00035189	DaP|fgenesh1_pg.C_scaffold_5379000001	DaP|NCBI_GNO_45400001	DaP|fgenesh1_pg.C_scaffold_33000033	DaP|fgenesh1_pg.C_scaffold_390000001	DaP|SNAP_00039030	DaP|SNAP_00019354	DaP|SNAP_00018341	DaP|fgenesh1_pg.C_scaffold_136000012	DaP|fgenesh1_pg.C_scaffold_166000026
ORTHOGRP1348:	DaP|fgenesh1_pg.C_scaffold_1441000001	DaP|PASA_GEN_0200279	DaP|SNAP_00005922	DaP|PASA_GEN_0200278	MuD|MDOA001035-PA	MuD|MDOA014430-PA	TrC|XP_008198166.1	TrC|XP_008198330.1	AcP|ACYPI009159-PA	AeA|AAEL008370-PA	AnG|AGAP010133-PA	ApM|GB44045-PA	BoM|BGIBMGA010476-TA	CeC|Ccap_santa.1	CiL|CLEC008007-RA	CuQ|CPIJ003102-PA	DrM|FBpp0303675	MaS|Msex2.06403-RA	PeH|PHUM351640-PA	SoI|SINV14639-PA	TrC|XP_008192357.1	AnG|AGAP003373-PA	ApM|GB53014-PA	BoM|BGIBMGA010477-TA	CuQ|CPIJ017039-PA	DrM|FBpp0312169	MaS|Msex2.06402-RB	AeA|AAEL009423-PA	CeC|aaaroquemort-RA.1	MuD|MDOA011181-PA	PeH|PHUM351630-PA	CiL|CLEC004179-RA
ORTHOGRP1349:	MaS|Msex2.03431-RB	MaS|Msex2.12854-RA	MaS|Msex2.03432-RC	MaS|Msex2.12855-RA	PeH|PHUM352030-PA	PeH|PHUM502730-PA	AcP|ACYPI069585-PA	AeA|AAEL004812-PA	AnG|AGAP010519-PD	ApM|GB45101-PA	BoM|BGIBMGA007455-TA	CeC|XM_012304574.1	CiL|CLEC013051-RA	CuQ|CPIJ004723-PA	DaP|NCBI_GNO_13000035	DrM|FBpp0112000	MuD|MDOA005157-PA	SoI|SINV20036-PA	TrC|XP_008196550.1	AeA|AAEL001582-PA	AnG|AGAP007592-PA	ApM|GB55888-PA	BoM|BGIBMGA003620-TA	CeC|XM_012300398.1	CiL|CLEC000854-RA	CuQ|CPIJ000231-PA	DaP|estExt_fgenesh1_pm.C_210039	DrM|FBpp0302988	MaS|Msex2.03754-RA	MuD|MDOA004379-PA	SoI|SINV23678-PA	TrC|XP_008193470.1
ORTHOGRP1350:	AcP|ACYPI000390-PA	AcP|ACYPI087221-PA	AcP|ACYPI007766-PA	AcP|ACYPI089402-PA	AcP|ACYPI48903-PA	AcP|ACYPI42847-PA	AcP|ACYPI001797-PA	AcP|ACYPI34605-PA	AcP|ACYPI008537-PA	AcP|ACYPI008120-PA	AcP|ACYPI084226-PA	AcP|ACYPI20436-PA	AcP|ACYPI002104-PA	AcP|ACYPI23067-PA	AcP|ACYPI063208-PA	AcP|ACYPI010157-PA	AcP|ACYPI35173-PA	AcP|ACYPI065910-PA	AcP|ACYPI003120-PA	AcP|ACYPI004293-PA	AcP|ACYPI061220-PA	AcP|ACYPI52978-PA	AcP|ACYPI008741-PA	AcP|ACYPI080581-PA	AcP|ACYPI072681-PA	AcP|ACYPI086433-PA	AcP|ACYPI48985-PA	AcP|ACYPI53400-PA	CiL|CLEC006253-RA	MaS|Msex2.10646-RA	SoI|SINV11172-PA
ORTHOGRP1351:	AcP|ACYPI000690-PA	AcP|ACYPI005035-PA	AeA|AAEL010499-PA	AeA|AAEL010502-PA	DaP|estExt_fgenesh1_pg.C_65480001	DaP|fgenesh1_pg.C_scaffold_18000042	DaP|estExt_fgenesh1_pm.C_310013	DaP|fgenesh1_pg.C_scaffold_18000044	DaP|NCBI_GNO_3200076	AeA|AAEL001141-PA	AnG|AGAP028609-PA	ApM|GB43562-PA	BoM|BGIBMGA001852-TA	CeC|XM_004537045.2	CiL|CLEC011668-RA	DrM|FBpp0311051	MaS|Msex2.01171-RA	MuD|MDOA009918-PB	PeH|PHUM456670-PA	TrC|XP_008195591.1	BoM|BGIBMGA008314-TA	CuQ|CPIJ009998-PA	SoI|SINV24028-PA	AnG|AGAP009344-PA	CeC|XM_004524166.2	CuQ|CPIJ014697-PA	MuD|MDOA008938-PA	CuQ|CPIJ014692-PA	CuQ|CPIJ014693-PA	MaS|Msex2.08528-RB	TrC|XP_008193778.1
ORTHOGRP1352:	AcP|ACYPI24983-PA	AcP|ACYPI006819-PA	AcP|ACYPI49329-PA	AcP|ACYPI50888-PA	AcP|ACYPI50853-PA	AcP|ACYPI39104-PA	AcP|ACYPI45334-PA	AcP|ACYPI088346-PA	AcP|ACYPI53334-PA	AcP|ACYPI087521-PA	AcP|ACYPI40612-PA	AcP|ACYPI45173-PA	AcP|ACYPI42651-PA	AcP|ACYPI39867-PA	AcP|ACYPI44324-PA	AcP|ACYPI083468-PA	AcP|ACYPI33512-PA	AcP|ACYPI089296-PA	AcP|ACYPI56388-PA	AcP|ACYPI55002-PA	AcP|ACYPI37419-PA	AcP|ACYPI081673-PA	AcP|ACYPI46166-PA	AcP|ACYPI27277-PA	AcP|ACYPI55696-PA	AcP|ACYPI21279-PA	AcP|ACYPI084391-PA	AcP|ACYPI43011-PA	AcP|ACYPI48927-PA	AcP|ACYPI084677-PA	AcP|ACYPI089529-PA
ORTHOGRP1353:	AcP|ACYPI001830-PA	AcP|ACYPI003714-PA	AcP|ACYPI081571-PA	AeA|AAEL011676-PA	AeA|AAEL014663-PA	AeA|AAEL014664-PA	AeA|AAEL011677-PA	AeA|AAEL014662-PA	AeA|AAEL014665-PA	AeA|AAEL017299-PA	ApM|GB44116-PA	ApM|GB47527-PA	CeC|XM_004530206.2	CeC|XM_004530337.2	CuQ|CPIJ000423-PA	CuQ|CPIJ000424-PA	CuQ|CPIJ000426-PA	CuQ|CPIJ000427-PA	CuQ|CPIJ000425-PA	DaP|e_gw1.40.68.1	DaP|fgenesh1_pg.C_scaffold_4000171	AnG|AGAP008557-PA	BoM|BGIBMGA005207-TA	DrM|FBpp0078711	MuD|MDOA001708-PA	AcP|ACYPI006317-PA	CiL|CLEC005012-RA	MaS|Msex2.02932-RA	PeH|PHUM236360-PA	SoI|SINV14883-PA	TrC|XP_001813711.1
ORTHOGRP1354:	AcP|ACYPI003469-PA	AcP|ACYPI005551-PA	AeA|AAEL008055-PA	AeA|AAEL018352-PA	AnG|AGAP000962-PA	AnG|AGAP002152-PB	AnG|AGAP008588-PA	CeC|aaaAChR.10	CeC|aaaAChR.11	CeC|aaaAChR.12	CeC|aaaAChR.13	CeC|aaaAChR.2	CeC|aaaAChR.9	DaP|NCBI_GNO_4200060	DaP|NCBI_GNO_4200061	DrM|FBpp0079504	DrM|FBpp0289821	DrM|FBpp0310357	MaS|Msex2.00217-RA	MaS|Msex2.00945-RA	TrC|NP_001103420.1	TrC|XP_008193383.1	ApM|GB43416-PA	BoM|BGIBMGA003715-TA	MuD|MDOA015403-PA	PeH|PHUM385970-PA	SoI|SINV25689-PA	PeH|PHUM222790-PA	ApM|GB53053-PA	CiL|CLEC004877-RA	MuD|MDOA001811-PA
ORTHOGRP1355:	AcP|ACYPI38164-PA	AcP|ACYPI080469-PA	AcP|ACYPI33933-PA	AcP|ACYPI081558-PA	AcP|ACYPI38096-PA	AcP|ACYPI081612-PA	AcP|ACYPI32417-PA	AcP|ACYPI51937-PA	AcP|ACYPI087855-PA	AcP|ACYPI29527-PA	AcP|ACYPI45459-PA	AcP|ACYPI083198-PA	AcP|ACYPI50866-PA	AcP|ACYPI084298-PA	AcP|ACYPI084210-PA	AcP|ACYPI086071-PA	AcP|ACYPI55395-PA	AcP|ACYPI087202-PA	AcP|ACYPI56044-PA	AcP|ACYPI42160-PA	AcP|ACYPI40880-PA	AcP|ACYPI000132-PA	AcP|ACYPI46079-PA	AcP|ACYPI28420-PA	AcP|ACYPI53036-PA	AcP|ACYPI064703-PA	AcP|ACYPI064693-PA	AcP|ACYPI060777-PA	AcP|ACYPI54505-PA	AcP|ACYPI062403-PA	AcP|ACYPI49582-PA
ORTHOGRP1356:	AeA|AAEL001034-PA	AeA|AAEL017420-PA	AeA|AAEL009022-PA	CuQ|CPIJ017287-PA	CuQ|CPIJ019946-PA	DaP|e_gw1.1.228.1	DaP|e_gw1.16.68.1	AcP|ACYPI001747-PA	AnG|AGAP002998-PA	ApM|GB41921-PA	BoM|BGIBMGA002064-TA	CeC|XM_012302774.1	CiL|CLEC012480-RA	CuQ|CPIJ007241-PA	DrM|FBpp0298356	MaS|Msex2.03699-RB	MuD|MDOA012032-PA	PeH|PHUM131860-PA	TrC|XP_008199342.1	MuD|MDOA013313-PA	PeH|PHUM559430-PA	AnG|AGAP000727-PA	CeC|XM_012305734.1	CiL|CLEC025031-RA	DrM|FBpp0309409	TrC|XP_008197763.1	BoM|BGIBMGA006555-TA	MaS|Msex2.01291-RD	SoI|SINV16695-PA	BoM|BGIBMGA002066-TA	CuQ|CPIJ007240-PA
ORTHOGRP1357:	AeA|AAEL007124-PA	AeA|AAEL010704-PA	AcP|ACYPI004049-PA	AeA|AAEL015671-PA	AnG|AGAP000139-PA	ApM|GB55627-PA	BoM|BGIBMGA009359-TA	CeC|XM_004533894.2	CiL|CLEC004862-RA	CuQ|CPIJ012266-PA	DaP|estExt_fgenesh1_pg.C_650084	DrM|FBpp0080148	MaS|Msex2.08367-RA	MuD|MDOA006002-PA	PeH|PHUM216960-PA	SoI|SINV18815-PA	TrC|XP_008192444.1	AcP|ACYPI009277-PA	AnG|AGAP011374-PA	ApM|GB42694-PA	CeC|XM_004518056.2	CiL|CLEC009016-RA	CuQ|CPIJ018003-PA	DaP|estExt_fgenesh1_pg.C_80205	DrM|FBpp0081592	MaS|Msex2.08369-RA	MuD|MDOA014485-PA	PeH|PHUM089270-PA	SoI|SINV23440-PA	TrC|XP_968639.1	MaS|Msex2.08366-RC
ORTHOGRP1358:	ApM|GB46713-PA	ApM|GB48261-PA	DaP|PASA_GEN_6300071	DaP|SNAP_00028795	MuD|MDOA010312-PA	MuD|MDOA015324-PA	SoI|SINV21831-PA	SoI|SINV22540-PA	AcP|ACYPI005839-PA	AeA|AAEL011382-PA	AnG|AGAP011677-PA	BoM|BGIBMGA007954-TA	CeC|XM_004523003.2	CiL|CLEC011823-RA	CuQ|CPIJ001132-PA	CuQ|CPIJ011526-PA	DrM|FBpp0084626	MaS|Msex2.10243-RA	PeH|PHUM528630-PA	TrC|XP_008196162.1	AcP|ACYPI008923-PA	AeA|AAEL004500-PB	AnG|AGAP009441-PA	BoM|BGIBMGA004165-TA	CeC|XM_004535427.2	CiL|CLEC007344-RA	DrM|FBpp0305182	MaS|Msex2.12145-RG	MuD|MDOA006594-PA	PeH|PHUM390490-PA	TrC|XP_975635.1
ORTHOGRP1359:	CeC|Neural.2	CeC|Neural.3	CuQ|CPIJ009124-PA	CuQ|CPIJ013298-PA	DaP|estExt_fgenesh1_kg.C_50005	DaP|NCBI_GNO_0500068	DaP|PASA_GEN_0500022	DaP|PASA_GEN_0500024	MaS|Msex2.08554-RA	MaS|Msex2.14937-RA	MuD|MDOA002325-PA	MuD|MDOA004882-PA	MuD|MDOA011627-PA	AcP|ACYPI008952-PA	AeA|AAEL007972-PA	AnG|AGAP009282-PA	ApM|GB50875-PA	BoM|BGIBMGA002703-TA	CiL|CLEC002029-RA	DrM|FBpp0310390	MaS|Msex2.08555-RA	PeH|PHUM427700-PA	SoI|SINV11362-PA	TrC|XP_008199365.1	CeC|Neural.4	AnG|AGAP009281-PA	ApM|GB50876-PA	BoM|BGIBMGA002704-TA	CeC|Neural.1	MuD|MDOA011881-PA	DaP|NCBI_GNO_0500067
ORTHOGRP1360:	CiL|CLEC003931-RA	CiL|CLEC025292-RA	CiL|CLEC011880-RA	CuQ|CPIJ010360-PA	CuQ|CPIJ014767-PA	DaP|NCBI_GNO_0600155	DaP|SNAP_00003647	DaP|SNAP_00003691	DaP|SNAP_00003693	DaP|SNAP_00003729	DaP|SNAP_00003752	DaP|SNAP_00003799	DaP|SNAP_00003828	DaP|SNAP_00003852	DaP|SNAP_00003857	DaP|SNAP_00003929	DaP|SNAP_00003936	DaP|SNAP_00004001	DaP|SNAP_00004013	DaP|SNAP_00004024	DaP|SNAP_00004027	DaP|SNAP_00023922	DaP|SNAP_00037044	DaP|SNAP_00037702	DrM|FBpp0091099	DrM|FBpp0091102	DrM|FBpp0091105	AeA|AAEL003669-PA	CuQ|CPIJ004104-PA	AnG|AGAP003913-PA	ApM|GB52976-PA
ORTHOGRP1361:	DaP|estExt_fgenesh1_kg.C_60018	DaP|NCBI_GNO_79400007	DaP|NCBI_GNO_79400004	DaP|PASA_GEN_8800021	DaP|e_gw1.3.942.1	DaP|PASA_GEN_3500002	DaP|fgenesh1_kg.C_scaffold_768000003	DaP|PASA_GEN_0600078	AcP|ACYPI001471-PA	AeA|AAEL009214-PA	AnG|AGAP007460-PB	CeC|XM_004525568.2	CuQ|CPIJ011388-PA	DrM|FBpp0076624	MuD|MDOA000144-PA	PeH|PHUM568220-PA	SoI|SINV11895-PA	AcP|ACYPI003355-PA	AeA|AAEL013844-PA	AnG|AGAP000546-PA	ApM|GB41818-PA	BoM|BGIBMGA002906-TA	CeC|XM_004529645.2	CiL|CLEC003105-RA	CuQ|CPIJ003820-PA	DrM|FBpp0312113	MaS|Msex2.11084-RA	MuD|MDOA010739-PA	TrC|XP_974824.1	PeH|PHUM568230-PA	BoM|BGIBMGA002905-TA
ORTHOGRP1362:	DaP|estExt_Genewise1.C_11640009	DaP|fgenesh1_kg.C_scaffold_46000007	DaP|NCBI_GNO_116400005	MuD|MDOA012356-PA	MuD|MDOA013690-PA	MuD|MDOA014042-PA	AcP|ACYPI008513-PA	AeA|AAEL005884-PA	AnG|AGAP007534-PB	ApM|GB47266-PA	BoM|BGIBMGA002501-TA	CuQ|CPIJ013881-PA	DrM|FBpp0309807	PeH|PHUM409080-PA	TrC|XP_966808.3	AcP|ACYPI072085-PA	AeA|AAEL005890-PA	CeC|XM_004533599.2	CiL|CLEC002392-RA	CuQ|CPIJ013882-PA	DrM|FBpp0100115	MaS|Msex2.08653-RA	MuD|MDOA006992-PA	AeA|AAEL005759-PA	BoM|BGIBMGA002407-TA	AnG|AGAP013228-PA	CeC|XM_004534174.2	MaS|Msex2.08652-RA	TrC|XP_008198658.1	MuD|MDOA004391-PA	DrM|FBpp0082125
ORTHOGRP1363:	DaP|estExt_Genewise1Plus.C_470117	DaP|e_gw1.47.131.1	DaP|e_gw1.23.322.1	DaP|NCBI_GNO_3000161	DaP|NCBI_GNO_3000167	TrC|XP_008198375.1	TrC|XP_967100.1	TrC|XP_967196.1	TrC|XP_969508.1	TrC|XP_967535.1	TrC|XP_008199649.1	TrC|XP_008198376.1	TrC|XP_975357.2	AcP|ACYPI008019-PA	AeA|AAEL003139-PB	AnG|AGAP011357-PA	ApM|GB53775-PA	BoM|BGIBMGA010738-TA	CeC|XM_004534248.2	CiL|CLEC000719-RA	CuQ|CPIJ019605-PA	DrM|FBpp0310903	MaS|Msex2.08044-RA	MuD|MDOA013402-PB	PeH|PHUM027630-PA	TrC|XP_971764.2	BoM|BGIBMGA012527-TA	MaS|Msex2.00659-RA	BoM|BGIBMGA012574-TA	MaS|Msex2.00658-RB	MaS|Msex2.12185-RA
ORTHOGRP1364:	DaP|fgenesh1_pg.C_scaffold_135000004	DaP|fgenesh1_pg.C_scaffold_80000094	DaP|fgenesh1_pg.C_scaffold_80000095	DaP|NCBI_GNO_12600017	DaP|SNAP_00028402	DaP|SNAP_00031230	DaP|SNAP_00032561	DaP|fgenesh1_pg.C_scaffold_16000239	DaP|fgenesh1_pg.C_scaffold_183000007	DaP|SNAP_00000838	DaP|fgenesh1_pg.C_scaffold_60000122	DaP|SNAP_00032580	DaP|fgenesh1_pg.C_scaffold_60000123	DaP|fgenesh1_pg.C_scaffold_219000022	DaP|NCBI_GNO_18300004	DaP|fgenesh1_pg.C_scaffold_140000005	DaP|SNAP_00032578	DaP|fgenesh1_pg.C_scaffold_181000021	DaP|SNAP_00032572	DaP|SNAP_00009638	DaP|fgenesh1_pg.C_scaffold_18000264	DaP|fgenesh1_pg.C_scaffold_181000022	DaP|NCBI_GNO_6000126	DaP|fgenesh1_pg.C_scaffold_60000127	DaP|SNAP_00019783	DaP|fgenesh1_pg.C_scaffold_18000247	DaP|fgenesh1_pg.C_scaffold_60000121	DaP|fgenesh1_pg.C_scaffold_60000120	DaP|fgenesh1_pg.C_scaffold_60000119	DaP|fgenesh1_pg.C_scaffold_9000155	DaP|NCBI_GNO_0600166
ORTHOGRP1365:	DaP|fgenesh1_pg.C_scaffold_67000080	DaP|SNAP_00010676	DaP|PASA_GEN_0700205	DaP|PASA_GEN_1800098	DaP|fgenesh1_pg.C_scaffold_38000011	DaP|fgenesh1_pg.C_scaffold_139000009	DaP|fgenesh1_pg.C_scaffold_391000003	DaP|fgenesh1_pg.C_scaffold_33000108	DaP|SNAP_00013349	DaP|NCBI_GNO_65900004	DaP|fgenesh1_pg.C_scaffold_18000046	DaP|NCBI_GNO_2200113	DaP|SNAP_00013741	DaP|SNAP_00013748	DaP|NCBI_GNO_1800052	DaP|SNAP_00038755	DaP|SNAP_00010674	DaP|SNAP_00017938	DaP|SNAP_00013350	DaP|NCBI_GNO_2200115	DaP|NCBI_GNO_3100146	DaP|fgenesh1_pg.C_scaffold_22000084	DaP|fgenesh1_pg.C_scaffold_238000011	DaP|fgenesh1_pg.C_scaffold_258000002	DaP|fgenesh1_pg.C_scaffold_50000101	DaP|NCBI_GNO_3100147	DaP|NCBI_GNO_3800016	DaP|NCBI_GNO_25800003	DaP|fgenesh1_pg.C_scaffold_33000005	DaP|NCBI_GNO_33400007	DaP|fgenesh1_pg.C_scaffold_334000002
ORTHOGRP1366:	DaP|SNAP_00037230	DaP|SNAP_00043308	DaP|SNAP_00026898	DaP|fgenesh1_pg.C_scaffold_267000001	DaP|SNAP_00011821	DaP|SNAP_00033595	DaP|fgenesh1_pg.C_scaffold_174000001	DaP|fgenesh1_pg.C_scaffold_649000001	DaP|NCBI_GNO_76000001	DaP|SNAP_00031722	DaP|NCBI_GNO_32400002	DaP|SNAP_00011824	DaP|SNAP_00026881	DaP|SNAP_00034010	DaP|SNAP_00031520	DaP|SNAP_00029497	DaP|SNAP_00034122	DaP|SNAP_00036030	DaP|fgenesh1_pg.C_scaffold_117000002	DaP|fgenesh1_pg.C_scaffold_257000012	DaP|fgenesh1_pg.C_scaffold_153000017	DaP|fgenesh1_pg.C_scaffold_792000001	DaP|fgenesh1_pg.C_scaffold_1540000001	DaP|fgenesh1_pg.C_scaffold_153000031	DaP|fgenesh1_pg.C_scaffold_930000001	DaP|fgenesh1_pg.C_scaffold_152000026	DaP|SNAP_00036031	DaP|NCBI_GNO_15200028	DaP|SNAP_00017887	DaP|NCBI_GNO_26700002	DaP|SNAP_00020706
ORTHOGRP1367:	AcP|ACYPI000259-PA	AcP|ACYPI066902-PA	AeA|AAEL004327-PA	AeA|AAEL013469-PA	AeA|AAEL014099-PA	AnG|AGAP006624-PA	AnG|AGAP010420-PA	BoM|BGIBMGA000131-TA	BoM|BGIBMGA009851-TA	CeC|XM_004526999.2	CeC|XM_012303553.1	CiL|CLEC001188-RA	CiL|CLEC013573-RA	CuQ|CPIJ008743-PA	CuQ|CPIJ010679-PA	DaP|estExt_Genewise1.C_990040	DaP|NCBI_GNO_10100022	DrM|FBpp0305353	DrM|FBpp0312160	MaS|Msex2.07803-RB	MaS|Msex2.09596-RA	TrC|XP_008190571.1	TrC|XP_008195563.1	ApM|GB45284-PA	ApM|GB55147-PA	CiL|CLEC001338-RA	MuD|MDOA005098-PB	PeH|PHUM537490-PA	PeH|PHUM580710-PA	SoI|SINV16099-PA
ORTHOGRP1368:	AcP|ACYPI000387-PA	AcP|ACYPI38268-PA	AeA|AAEL013466-PA	AeA|AAEL018218-PA	AnG|AGAP002272-PB	AnG|AGAP009937-PA	ApM|GB44218-PA	ApM|GB46564-PA	CeC|XM_004523201.2	CeC|XM_012304011.1	CiL|CLEC006601-RA	CiL|CLEC008268-RA	DrM|FBpp0289724	DrM|FBpp0310629	PeH|PHUM570530-PA	PeH|PHUM596790-PA	TrC|XP_008191293.1	TrC|XP_008200060.1	BoM|BGIBMGA013427-TA	CiL|CLEC008267-RA	MaS|Msex2.12322-RC	MuD|MDOA005493-PB	SoI|SINV15011-PA	CuQ|CPIJ010503-PA	CuQ|CPIJ017435-PA	DaP|fgenesh1_pg.C_scaffold_2000461	SoI|SINV15000-PA	MaS|Msex2.14455-RC	DaP|fgenesh1_pg.C_scaffold_2000460	PeH|PHUM570540-PA
ORTHOGRP1369:	AcP|ACYPI000392-PA	AcP|ACYPI009131-PA	AcP|ACYPI071955-PA	AcP|ACYPI004531-PA	AcP|ACYPI49250-PA	AcP|ACYPI009036-PA	SoI|SINV23476-PA	SoI|SINV23499-PA	TrC|XP_008193916.1	TrC|XP_970766.1	AeA|AAEL002124-PA	AnG|AGAP013089-PA	ApM|GB49552-PA	BoM|BGIBMGA008668-TA	CeC|aaalip-domain.7	CiL|CLEC010998-RA	CuQ|CPIJ004305-PA	DaP|estExt_fgenesh1_pg.C_590017	DrM|FBpp0304904	MaS|Msex2.05889-RA	MuD|MDOA014582-PA	PeH|PHUM451100-PA	AnG|AGAP002813-PA	CuQ|CPIJ004304-PA	AeA|AAEL002128-PA	CeC|aaalip-domain.11	DrM|FBpp0304903	MuD|MDOA013305-PA	CeC|aaalip-domain.8	MuD|MDOA005274-PA
ORTHOGRP1370:	AcP|ACYPI000412-PA	AcP|ACYPI069688-PA	AcP|ACYPI008138-PA	AcP|ACYPI002038-PA	AcP|ACYPI068725-PA	AcP|ACYPI060917-PA	AcP|ACYPI007010-PA	AcP|ACYPI53403-PA	AcP|ACYPI086609-PA	AcP|ACYPI084444-PA	AcP|ACYPI44795-PA	AcP|ACYPI42843-PA	AcP|ACYPI36945-PA	AcP|ACYPI089115-PA	AcP|ACYPI073432-PA	AcP|ACYPI42550-PA	AcP|ACYPI084291-PA	AcP|ACYPI004752-PA	AcP|ACYPI084174-PA	AcP|ACYPI065846-PA	AcP|ACYPI47671-PA	AcP|ACYPI33782-PA	AcP|ACYPI061094-PA	AcP|ACYPI39817-PA	AcP|ACYPI43181-PA	AcP|ACYPI070451-PA	AcP|ACYPI071358-PA	AcP|ACYPI34130-PA	AcP|ACYPI45952-PA	SoI|SINV24798-PA
ORTHOGRP1371:	AcP|ACYPI000733-PA	AcP|ACYPI008911-PA	AcP|ACYPI071320-PA	AeA|AAEL017451-PA	AeA|AAEL017460-PA	AnG|AGAP009751-PA	AnG|AGAP009754-PA	AnG|AGAP009755-PA	AnG|AGAP009756-PA	AnG|AGAP028646-PA	BoM|BGIBMGA002526-TA	BoM|BGIBMGA002527-TA	CeC|XM_004536505.2	CeC|XM_004536507.2	CuQ|CPIJ009106-PA	CuQ|CPIJ009107-PA	DaP|PASA_GEN_0700158	DaP|PASA_GEN_2500168	DaP|SNAP_00011512	DaP|PASA_GEN_4300101	DrM|FBpp0080129	DrM|FBpp0305608	MaS|Msex2.07568-RA	MaS|Msex2.07569-RC	MuD|MDOA005875-PA	MuD|MDOA015105-PA	ApM|GB41332-PA	CiL|CLEC013313-RA	PeH|PHUM522500-PA	TrC|XP_008198828.1
ORTHOGRP1372:	AcP|ACYPI000960-PA	AcP|ACYPI002230-PA	AcP|ACYPI003228-PA	AcP|ACYPI27130-PA	AcP|ACYPI063136-PA	AcP|ACYPI071801-PA	AcP|ACYPI42189-PA	AcP|ACYPI24516-PA	AcP|ACYPI087036-PA	AcP|ACYPI38457-PA	AcP|ACYPI56096-PA	AcP|ACYPI49125-PA	DaP|estExt_fgenesh1_pg.C_880068	DaP|NCBI_GNO_3100086	DaP|NCBI_GNO_2200136	DaP|NCBI_GNO_16400018	TrC|XP_008194957.1	TrC|XP_008197552.1	AcP|ACYPI081235-PA	DaP|fgenesh1_pg.C_scaffold_22000103	CuQ|CPIJ009781-PA	AcP|ACYPI064488-PA	AeA|AAEL008191-PA	TrC|XP_008200548.1	AeA|AAEL005591-PA	CiL|CLEC010649-RA	AeA|AAEL003635-PA	CuQ|CPIJ002811-PA	DaP|PASA_GEN_2500184	DaP|PASA_GEN_12100037
ORTHOGRP1373:	AcP|ACYPI001116-PA	AcP|ACYPI003512-PA	AcP|ACYPI49295-PA	AcP|ACYPI55454-PA	AcP|ACYPI086245-PA	AcP|ACYPI43243-PA	AcP|ACYPI25754-PA	AcP|ACYPI54833-PA	AcP|ACYPI083494-PA	AcP|ACYPI46437-PA	AcP|ACYPI25075-PA	AcP|ACYPI42384-PA	AcP|ACYPI35135-PA	AcP|ACYPI080071-PA	AcP|ACYPI26792-PA	AcP|ACYPI38802-PA	AcP|ACYPI38678-PA	AcP|ACYPI089368-PA	AcP|ACYPI49514-PA	AcP|ACYPI084629-PA	AcP|ACYPI46438-PA	AcP|ACYPI40868-PA	AcP|ACYPI085190-PA	AcP|ACYPI21062-PA	AcP|ACYPI45296-PA	MaS|Msex2.12594-RA	AcP|ACYPI088734-PA	MuD|MDOA014196-PA	MaS|Msex2.01349-RC	MaS|Msex2.05553-RA
ORTHOGRP1374:	AcP|ACYPI001858-PA	AcP|ACYPI004362-PA	AcP|ACYPI41073-PA	AcP|ACYPI52992-PA	AcP|ACYPI005491-PA	CeC|aaapatzle-RA.1	CeC|aaapatzle-RB.1	CeC|aaapatzle.2	CeC|aaapatzle.1	CeC|Spatzle.2	CeC|aaapatzle.4	CeC|Spatzle.1	CeC|Spatzle.3	TrC|XP_008199451.1	TrC|XP_008201191.1	ApM|GB52631-PA	BoM|BGIBMGA002397-TA	CiL|CLEC000882-RA	CuQ|CPIJ014270-PA	DrM|FBpp0112921	PeH|PHUM596260-PA	AeA|AAEL000499-PA	CuQ|CPIJ006792-PA	SoI|SINV20190-PA	TrC|XP_975083.1	MaS|Msex2.02909-RB	MuD|MDOA008361-PA	AeA|AAEL013434-PB	AnG|AGAP000346-PA	DaP|NCBI_GNO_0300478
ORTHOGRP1375:	AcP|ACYPI002082-PA	AcP|ACYPI061560-PA	AcP|ACYPI20395-PA	AcP|ACYPI22691-PA	AcP|ACYPI24175-PA	AcP|ACYPI37947-PA	AcP|ACYPI41839-PA	AcP|ACYPI062410-PA	AcP|ACYPI066530-PA	AcP|ACYPI25648-PA	AcP|ACYPI21382-PA	AcP|ACYPI063304-PA	AcP|ACYPI39935-PA	AcP|ACYPI008633-PA	AcP|ACYPI085615-PA	AcP|ACYPI086395-PA	AcP|ACYPI54978-PA	BoM|BGIBMGA014159-TA	CeC|XM_004536084.2	CiL|CLEC011379-RA	MuD|MDOA011857-PB	AnG|AGAP027995-PA	ApM|GB48339-PA	CuQ|CPIJ008798-PA	MaS|Msex2.07224-RA	PeH|PHUM604760-PA	TrC|XP_008192297.1	DaP|PASA_GEN_10900011	SoI|SINV18623-PA	DrM|FBpp0073381
ORTHOGRP1376:	AcP|ACYPI002141-PA	AcP|ACYPI006595-PA	AcP|ACYPI007953-PA	AcP|ACYPI083764-PA	AcP|ACYPI32871-PA	DaP|estExt_fgenesh1_pg.C_360129	DaP|gw1.213.33.1	DaP|NCBI_GNO_8100060	DaP|e_gw1.284.5.1	DaP|gw1.308.1.1	DaP|e_gw1.658.3.1	DaP|NCBI_GNO_2100227	DaP|NCBI_GNO_18100029	DaP|e_gw1.95.33.1	DaP|NCBI_GNO_460600001	DaP|SNAP_00021956	DaP|fgenesh1_pg.C_scaffold_34000012	DaP|NCBI_GNO_462000001	DaP|fgenesh1_pg.C_scaffold_4542000001	DaP|NCBI_GNO_1200005	DaP|NCBI_GNO_28000009	DaP|NCBI_GNO_12600028	DaP|SNAP_00043806	DaP|SNAP_00014898	DaP|fgenesh1_pg.C_scaffold_157000034	DaP|fgenesh1_pg.C_scaffold_37000100	DaP|fgenesh1_pg.C_scaffold_37000098	BoM|BGIBMGA000981-TA	AcP|ACYPI49245-PA	MaS|Msex2.13351-RA
ORTHOGRP1377:	AcP|ACYPI003420-PA	AcP|ACYPI009740-PA	AcP|ACYPI006254-PA	BoM|BGIBMGA011000-TA	BoM|BGIBMGA011001-TA	BoM|BGIBMGA011002-TA	CeC|XM_004529601.2	CeC|XM_004529603.2	DrM|FBpp0083745	DrM|FBpp0083746	DrM|FBpp0307956	DrM|FBpp0310703	DrM|FBpp0310704	TrC|XP_969065.1	TrC|XP_969212.1	TrC|XP_969136.1	AeA|AAEL011206-PB	AnG|AGAP000679-PA	ApM|GB41889-PA	BoM|BGIBMGA010352-TA	CiL|CLEC011772-RA	CuQ|CPIJ009804-PA	DaP|e_gw1.16.236.1	MaS|Msex2.00333-RA	MuD|MDOA013722-PA	PeH|PHUM047660-PA	SoI|SINV24105-PA	CeC|XM_012303463.1	DrM|FBpp0081799	MuD|MDOA014453-PA
ORTHOGRP1378:	AcP|ACYPI062274-PA	AcP|ACYPI24339-PA	AcP|ACYPI21861-PA	AcP|ACYPI46188-PA	AcP|ACYPI073495-PA	AcP|ACYPI063859-PA	AcP|ACYPI082157-PA	AcP|ACYPI072093-PA	AcP|ACYPI083616-PA	AcP|ACYPI45041-PA	AcP|ACYPI080263-PA	AcP|ACYPI27333-PA	AcP|ACYPI084431-PA	AcP|ACYPI53525-PA	AcP|ACYPI39549-PA	AcP|ACYPI063616-PA	AcP|ACYPI082196-PA	AcP|ACYPI062147-PA	AcP|ACYPI083437-PA	AcP|ACYPI067223-PA	AcP|ACYPI066128-PA	AcP|ACYPI067148-PA	AcP|ACYPI082761-PA	AcP|ACYPI068085-PA	AcP|ACYPI081208-PA	AcP|ACYPI081103-PA	AcP|ACYPI086787-PA	AcP|ACYPI083392-PA	AcP|ACYPI086943-PA	AcP|ACYPI087961-PA
ORTHOGRP1379:	AcP|ACYPI003854-PA	AcP|ACYPI005359-PA	ApM|GB47411-PA	ApM|GB49012-PA	ApM|GB53650-PA	TrC|XP_008190639.1	TrC|XP_008194086.1	AeA|AAEL004853-PA	AnG|AGAP006778-PA	BoM|BGIBMGA013299-TA	CeC|XM_012301352.1	CiL|CLEC007104-RA	CuQ|CPIJ007546-PA	DaP|NCBI_GNO_2900205	DrM|FBpp0072428	MaS|Msex2.07400-RB	MuD|MDOA009424-PA	PeH|PHUM466000-PA	SoI|SINV15378-PA	SoI|SINV12864-PA	TrC|NP_001153713.1	AeA|AAEL006239-PA	AnG|AGAP001563-PA	CeC|XM_004525570.2	CiL|CLEC005123-RA	CuQ|CPIJ015491-PA	DrM|FBpp0311803	MaS|Msex2.01769-RB	MuD|MDOA000154-PA	PeH|PHUM394540-PA
ORTHOGRP1380:	AcP|ACYPI004183-PA	AcP|ACYPI009548-PA	AeA|AAEL002804-PA	AeA|AAEL004228-PA	AeA|AAEL015049-PA	AnG|AGAP000434-PA	AnG|AGAP002396-PA	ApM|GB43171-PA	ApM|GB48643-PA	BoM|BGIBMGA003428-TA	BoM|BGIBMGA004898-TA	CeC|XM_004519422.2	CeC|XM_004536857.2	CuQ|CPIJ008679-PA	CuQ|CPIJ015587-PA	DaP|PASA_GEN_0700150	DaP|PASA_GEN_1100137	DrM|FBpp0084161	DrM|FBpp0311838	MaS|Msex2.08101-RE	MaS|Msex2.08921-RA	TrC|XP_008200433.1	TrC|XP_972341.1	CiL|CLEC009599-RA	MuD|MDOA006160-PB	PeH|PHUM459530-PA	SoI|SINV17193-PA	CiL|CLEC004023-RA	PeH|PHUM075020-PA	MuD|MDOA009925-PC
ORTHOGRP1381:	AcP|ACYPI25706-PA	AcP|ACYPI069243-PA	AcP|ACYPI082815-PA	AcP|ACYPI072371-PA	AcP|ACYPI085050-PA	AcP|ACYPI071733-PA	AcP|ACYPI082903-PA	AcP|ACYPI088464-PA	AcP|ACYPI081538-PA	AcP|ACYPI073125-PA	AcP|ACYPI45674-PA	AcP|ACYPI080186-PA	AcP|ACYPI089137-PA	AcP|ACYPI088516-PA	AcP|ACYPI087893-PA	AcP|ACYPI080007-PA	AcP|ACYPI089380-PA	AcP|ACYPI45672-PA	AcP|ACYPI081800-PA	AcP|ACYPI072759-PA	AcP|ACYPI086875-PA	AcP|ACYPI082176-PA	AcP|ACYPI073123-PA	AcP|ACYPI082869-PA	AcP|ACYPI47332-PA	AcP|ACYPI061392-PA	AcP|ACYPI068076-PA	AcP|ACYPI086065-PA	AcP|ACYPI064891-PA	AcP|ACYPI086626-PA
ORTHOGRP1382:	AcP|ACYPI45997-PA	AcP|ACYPI062833-PA	AcP|ACYPI27369-PA	AcP|ACYPI54997-PA	AcP|ACYPI56428-PA	AcP|ACYPI31112-PA	AcP|ACYPI064581-PA	AcP|ACYPI24249-PA	AcP|ACYPI23346-PA	DaP|NCBI_GNO_11200045	DaP|fgenesh1_pg.C_scaffold_48000048	DaP|NCBI_GNO_167800001	DaP|SNAP_00006713	DaP|NCBI_GNO_9300057	DaP|fgenesh1_pg.C_scaffold_28000062	DaP|NCBI_GNO_16500009	DaP|fgenesh1_pg.C_scaffold_190000019	DaP|fgenesh1_pg.C_scaffold_35000108	DaP|fgenesh1_pg.C_scaffold_50000055	DaP|SNAP_00021957	DaP|NCBI_GNO_3300021	DaP|NCBI_GNO_2300213	DaP|fgenesh1_pg.C_scaffold_27000119	DaP|NCBI_GNO_1600048	AcP|ACYPI083957-PA	AcP|ACYPI084708-PA	DaP|fgenesh1_pg.C_scaffold_147000008	DaP|fgenesh1_pg.C_scaffold_2406000001	DaP|NCBI_GNO_3300019	DaP|SNAP_00042883
ORTHOGRP1383:	AeA|AAEL003608-PA	AeA|AAEL014637-PA	CiL|CLEC003456-RA	DaP|estExt_fgenesh1_pg.C_870157	DaP|fgenesh1_pg.C_scaffold_12000099	DaP|fgenesh1_pg.C_scaffold_135000001	DaP|fgenesh1_pg.C_scaffold_4852000001	DaP|NCBI_GNO_0900001	DaP|PASA_GEN_6700070	DaP|SNAP_00022924	DaP|SNAP_00030087	DaP|e_gw1.42.69.1	DaP|gw1.2126.2.1	DaP|gw1.688.1.1	DaP|fgenesh1_pg.C_scaffold_30000006	DaP|NCBI_GNO_245100006	DaP|NCBI_GNO_0300397	AcP|ACYPI004695-PA	AnG|AGAP006475-PA	ApM|GB46583-PA	BoM|BGIBMGA013392-TA	CeC|XM_012301125.1	CuQ|CPIJ012215-PA	DrM|FBpp0310670	MaS|Msex2.04838-RD	MuD|MDOA011823-PA	PeH|PHUM216220-PA	SoI|SINV25982-PA	TrC|XP_008199549.1	CuQ|CPIJ012217-PA
ORTHOGRP1384:	AeA|AAEL007047-PA	AeA|AAEL013915-PA	CeC|XM_012305580.1	CeC|XM_012305581.1	MuD|MDOA000078-PA	MuD|MDOA000460-PA	MuD|MDOA006718-PA	MuD|MDOA009056-PA	MuD|MDOA011326-PA	MuD|MDOA014971-PA	MuD|MDOA005997-PA	TrC|XP_008192836.1	AnG|AGAP012371-PA	ApM|GB52667-PA	CuQ|CPIJ004221-PA	AeA|AAEL008342-PA	AnG|AGAP000718-PA	BoM|BGIBMGA001007-TA	CeC|XM_004535332.2	CuQ|CPIJ008117-PA	DrM|FBpp0074460	MaS|Msex2.05637-RA	TrC|XP_008192888.1	CiL|CLEC009646-RA	SoI|SINV19709-PA	BoM|BGIBMGA001008-TA	MaS|Msex2.05636-RA	ApM|GB48768-PA	MuD|MDOA008718-PA	DrM|FBpp0310712
ORTHOGRP1385:	AeA|AAEL007754-PA	AeA|AAEL014731-PA	AnG|AGAP002854-PA	AnG|AGAP002855-PA	AnG|AGAP013529-PA	AnG|AGAP002856-PA	CeC|XM_004520248.2	CeC|XM_004520290.2	CeC|XM_004520291.2	CeC|XM_004526335.2	CeC|XM_004520292.2	CuQ|CPIJ002729-PA	CuQ|CPIJ002730-PA	CuQ|CPIJ002731-PA	CuQ|CPIJ017364-PA	CuQ|CPIJ017359-PA	CuQ|CPIJ006859-PA	CuQ|CPIJ017363-PA	CuQ|CPIJ002734-PA	CuQ|CPIJ017362-PA	CuQ|CPIJ017737-PA	CuQ|CPIJ017360-PA	CuQ|CPIJ004756-PA	CuQ|CPIJ004962-PA	CuQ|CPIJ002732-PA	CuQ|CPIJ017361-PA	CuQ|CPIJ019906-PA	AeA|AAEL004928-PA	DrM|FBpp0074895	CuQ|CPIJ001170-PA
ORTHOGRP1386:	AeA|AAEL007808-PA	AeA|AAEL007815-PA	AnG|AGAP002418-PA	AnG|AGAP012957-PA	AnG|AGAP013241-PA	CuQ|CPIJ009473-PA	CuQ|CPIJ009474-PA	CuQ|CPIJ009475-PA	CuQ|CPIJ009478-PA	CuQ|CPIJ020229-PA	TrC|NP_001123993.1	TrC|XP_008193267.1	TrC|XP_971612.1	TrC|XP_008193266.1	TrC|XP_008199996.1	TrC|XP_008193185.1	TrC|XP_008191088.1	TrC|XP_008193072.1	TrC|XP_972577.1	TrC|NP_001123994.1	CeC|CYP4D-like.4	MuD|MDOA011756-PB	CeC|CYP4D-like.2	AeA|AAEL007816-PA	AnG|AGAP002419-PA	CeC|CYP4D-like.1	DrM|FBpp0311678	MuD|MDOA007797-PA	CiL|CLEC007341-RA	DrM|FBpp0070411
ORTHOGRP1387:	ApM|GB42460-PA	ApM|GB43005-PA	ApM|GB43006-PA	ApM|GB43007-PA	ApM|GB51815-PA	BoM|BGIBMGA012997-TA	BoM|BGIBMGA012998-TA	BoM|BGIBMGA012999-TA	BoM|BGIBMGA013000-TA	CeC|XM_004531119.2	CeC|XM_012304221.1	MaS|Msex2.11138-RA	MaS|Msex2.11139-RB	MuD|MDOA000387-PA	MuD|MDOA009702-PA	MuD|MDOA001322-PA	MuD|MDOA007101-PA	MuD|MDOA008569-PA	MuD|MDOA005625-PA	MuD|MDOA008636-PA	MuD|MDOA014008-PA	MuD|MDOA009533-PA	PeH|PHUM448840-PA	PeH|PHUM448850-PA	PeH|PHUM448860-PA	AnG|AGAP003785-PA	AeA|AAEL004027-PA	CuQ|CPIJ007622-PA	DrM|FBpp0310035	TrC|XP_972225.1
ORTHOGRP1388:	ApM|GB47482-PA	ApM|GB47506-PA	DrM|FBpp0085248	DrM|FBpp0091052	DrM|FBpp0091057	DrM|FBpp0091059	DrM|FBpp0091062	DrM|FBpp0091065	DrM|FBpp0091068	DrM|FBpp0091071	DrM|FBpp0091074	DrM|FBpp0091077	DrM|FBpp0091083	DrM|FBpp0091086	DrM|FBpp0091089	DrM|FBpp0091092	DrM|FBpp0091095	DrM|FBpp0091098	DrM|FBpp0091110	DrM|FBpp0091054	DrM|FBpp0091101	DrM|FBpp0091104	DrM|FBpp0091107	DrM|FBpp0091050	DrM|FBpp0091080	MuD|MDOA001724-PA	AeA|AAEL011906-PA	CiL|CLEC003934-RA	SoI|SINV19560-PA	CeC|XM_004520674.2
ORTHOGRP1389:	CeC|Cuticle.198	CeC|XM_012307042.1	CeC|Cuticle.199	CeC|XM_012307043.1	DrM|FBpp0074701	DrM|FBpp0074754	DrM|FBpp0074752	DrM|FBpp0305978	MuD|MDOA000744-PA	MuD|MDOA013973-PA	MuD|MDOA005857-PA	MuD|MDOA014745-PA	MuD|MDOA012227-PB	MuD|MDOA008154-PA	MuD|MDOA008883-PA	MuD|MDOA007054-PA	MuD|MDOA015244-PA	MuD|MDOA007057-PA	MuD|MDOA015464-PA	MuD|MDOA013727-PA	MuD|MDOA003349-PA	MuD|MDOA014619-PA	MuD|MDOA013798-PA	MuD|MDOA001258-PA	MuD|MDOA000933-PA	MuD|MDOA009225-PA	MuD|MDOA004684-PA	MuD|MDOA013045-PB	MuD|MDOA010464-PA	MuD|MDOA006921-PA
ORTHOGRP1390:	CiL|CLEC001308-RA	CiL|CLEC008697-RA	CiL|CLEC009283-RA	CiL|CLEC003155-RA	CiL|CLEC008338-RA	CiL|CLEC013321-RA	CiL|CLEC012273-RA	CiL|CLEC008376-RA	CiL|CLEC008770-RA	SoI|SINV13462-PA	SoI|SINV21684-PA	SoI|SINV23704-PA	SoI|SINV19797-PA	SoI|SINV13914-PA	SoI|SINV16288-PA	SoI|SINV23375-PA	SoI|SINV19315-PA	SoI|SINV26100-PA	SoI|SINV17615-PA	SoI|SINV17625-PA	SoI|SINV25843-PA	SoI|SINV20545-PA	SoI|SINV10570-PA	SoI|SINV12137-PA	SoI|SINV14002-PA	SoI|SINV12672-PA	SoI|SINV17035-PA	SoI|SINV12676-PA	SoI|SINV16094-PA	CiL|CLEC002286-RA
ORTHOGRP1391:	DaP|SNAP_00016766	DaP|SNAP_00019017	DaP|NCBI_GNO_10700035	DaP|NCBI_GNO_61600002	DaP|NCBI_GNO_2600012	DaP|SNAP_00036575	DaP|SNAP_00019222	DaP|SNAP_00028853	DaP|SNAP_00022000	DaP|SNAP_00033058	DaP|NCBI_GNO_4400028	DaP|NCBI_GNO_17200018	DaP|NCBI_GNO_395100001	DaP|SNAP_00013919	DaP|NCBI_GNO_11700025	DaP|NCBI_GNO_11700027	DaP|PASA_GEN_6800011	DaP|SNAP_00012029	DaP|SNAP_00020587	DaP|SNAP_00010568	DaP|SNAP_00040546	DaP|SNAP_00030200	DaP|SNAP_00030203	DaP|fgenesh1_pg.C_scaffold_52000045	DaP|fgenesh1_pg.C_scaffold_926000001	DaP|fgenesh1_pg.C_scaffold_22000024	DaP|NCBI_GNO_15200022	DaP|fgenesh1_pg.C_scaffold_196000003	DaP|fgenesh1_pg.C_scaffold_2346000001	DaP|SNAP_00010627
ORTHOGRP1392:	DaP|fgenesh1_pg.C_scaffold_36000119	DaP|NCBI_GNO_3600014	DaP|fgenesh1_pg.C_scaffold_36000011	DaP|estExt_fgenesh1_pg.C_360132	DaP|NCBI_GNO_3600137	DaP|estExt_fgenesh1_pg.C_360175	DaP|NCBI_GNO_468000001	DaP|fgenesh1_pg.C_scaffold_36000077	DaP|fgenesh1_pg.C_scaffold_36000116	DaP|fgenesh1_pg.C_scaffold_36000012	DaP|SNAP_00014437	DaP|SNAP_00014399	DaP|fgenesh1_pg.C_scaffold_36000014	DaP|PASA_GEN_3600045	DaP|SNAP_00014395	DaP|NCBI_GNO_2900110	DaP|NCBI_GNO_76200004	DaP|PASA_GEN_138300001	DaP|NCBI_GNO_3600062	DaP|SNAP_00014502	DaP|PASA_GEN_24900001	DaP|fgenesh1_pg.C_scaffold_36000009	DaP|SNAP_00014595	DaP|SNAP_00025233	DaP|fgenesh1_pg.C_scaffold_36000173	DaP|NCBI_GNO_54900001	DaP|NCBI_GNO_3600108	DaP|estExt_Genewise1Plus.C_360014	DaP|SNAP_00044260	DaP|NCBI_GNO_3600063
ORTHOGRP1393:	DaP|fgenesh1_pg.C_scaffold_5429000002	DaP|NCBI_GNO_1800346	DaP|NCBI_GNO_1800326	DaP|SNAP_00009539	DaP|PASA_GEN_1800147	DaP|PASA_GEN_1800165	DaP|PASA_GEN_1800158	DaP|NCBI_GNO_1800247	DaP|PASA_GEN_1800160	DaP|PASA_GEN_1800146	DaP|PASA_GEN_1800162	DaP|NCBI_GNO_1800250	DaP|NCBI_GNO_1800334	DaP|NCBI_GNO_1800246	DaP|NCBI_GNO_1800338	DaP|PASA_GEN_1800187	DaP|PASA_GEN_1800149	DaP|NCBI_GNO_1800337	DaP|SNAP_00009433	DaP|PASA_GEN_1800144	DaP|NCBI_GNO_1800347	DaP|PASA_GEN_1800161	DaP|SNAP_00009508	DaP|SNAP_00009540	DaP|NCBI_GNO_2200076	DaP|SNAP_00009545	DaP|NCBI_GNO_244400002	DaP|SNAP_00019525	DaP|fgenesh1_pg.C_scaffold_18000287	DaP|PASA_GEN_1800056
ORTHOGRP1394:	DaP|estExt_fgenesh1_pg.C_40066	DaP|fgenesh1_pg.C_scaffold_4000084	DaP|NCBI_GNO_0400114	DaP|PASA_GEN_110200002	DaP|SNAP_00002558	DaP|SNAP_00002941	DaP|NCBI_GNO_0400112	DaP|fgenesh1_pg.C_scaffold_802000002	DaP|fgenesh1_pg.C_scaffold_4000621	DaP|fgenesh1_pg.C_scaffold_4000085	DaP|NCBI_GNO_21600001	DaP|SNAP_00032476	DaP|SNAP_00040366	DaP|NCBI_GNO_4000005	DaP|NCBI_GNO_0400141	DaP|SNAP_00025113	DaP|fgenesh1_pg.C_scaffold_40000038	DaP|NCBI_GNO_2400159	DaP|fgenesh1_pg.C_scaffold_39000074	DaP|SNAP_00002523	DaP|fgenesh1_pg.C_scaffold_4000482	DaP|fgenesh1_pg.C_scaffold_24000176	DaP|SNAP_00026017	DaP|SNAP_00034152	DaP|SNAP_00026271	DaP|SNAP_00039452	DaP|SNAP_00025003	DaP|fgenesh1_pg.C_scaffold_102000038	DaP|SNAP_00018767	DaP|estExt_fgenesh1_pg.C_400017
ORTHOGRP1395:	DaP|e_gw1.96.6.1	DaP|PASA_GEN_19200006	DaP|NCBI_GNO_0800085	DaP|NCBI_GNO_616700001	MaS|Msex2.12691-RA	MaS|Msex2.14528-RA	AcP|ACYPI005144-PA	AeA|AAEL018288-PA	AnG|AGAP011396-PA	ApM|GB44090-PA	ApM|GB44091-PA	BoM|BGIBMGA004412-TA	BoM|BGIBMGA004415-TA	BoM|BGIBMGA004416-TA	CiL|CLEC012717-RA	CuQ|CPIJ003239-PA	DrM|FBpp0293390	MaS|Msex2.12690-RH	MaS|Msex2.13990-RA	MuD|MDOA009359-PN	PeH|PHUM227910-PA	SoI|SINV14915-PA	SoI|SINV15072-PA	TrC|XP_008199740.1	BoM|BGIBMGA004414-TA	CuQ|CPIJ003237-PA	CuQ|CPIJ003238-PA	MaS|Msex2.12693-RA	SoI|SINV14902-PA	BoM|BGIBMGA004411-TA
ORTHOGRP1396:	DaP|NCBI_GNO_16000019	DaP|NCBI_GNO_61300003	DaP|fgenesh1_pg.C_scaffold_1054000001	DaP|SNAP_00031610	DaP|SNAP_00034476	DaP|fgenesh1_pg.C_scaffold_86000015	DaP|fgenesh1_pg.C_scaffold_247000009	DaP|NCBI_GNO_1400091	DaP|NCBI_GNO_24200017	DaP|SNAP_00029957	DaP|SNAP_00035135	DaP|SNAP_00029958	DaP|NCBI_GNO_19200006	DaP|NCBI_GNO_69000004	DaP|SNAP_00033748	DaP|NCBI_GNO_464000001	DaP|NCBI_GNO_19900020	DaP|fgenesh1_pg.C_scaffold_22000116	DaP|fgenesh1_pg.C_scaffold_314000005	DaP|NCBI_GNO_24200016	DaP|NCBI_GNO_4500139	DaP|fgenesh1_pg.C_scaffold_690000002	DaP|NCBI_GNO_8100097	DaP|NCBI_GNO_8100030	DaP|NCBI_GNO_81800001	DaP|SNAP_00016862	DaP|fgenesh1_pg.C_scaffold_33000025	DaP|SNAP_00029956	DaP|fgenesh1_pg.C_scaffold_64000003	DaP|NCBI_GNO_8100031
ORTHOGRP1397:	DrM|FBpp0071612	DrM|FBpp0300809	DrM|FBpp0291522	DrM|FBpp0086417	DrM|FBpp0071614	DrM|FBpp0290172	DrM|FBpp0112279	DrM|FBpp0292043	DrM|FBpp0088798	DrM|FBpp0309700	DrM|FBpp0100028	DrM|FBpp0297783	DrM|FBpp0289579	DrM|FBpp0080250	DrM|FBpp0080249	DrM|FBpp0291690	DrM|FBpp0086420	DrM|FBpp0086415	DrM|FBpp0289610	DrM|FBpp0086312	DrM|FBpp0297782	DrM|FBpp0086233	DrM|FBpp0311711	DrM|FBpp0290270	DrM|FBpp0086075	DrM|FBpp0293336	DrM|FBpp0306130	DrM|FBpp0306131	DrM|FBpp0271804	AnG|AGAP008558-PA
ORTHOGRP1398:	DaP|NCBI_GNO_101900004	DaP|PASA_GEN_0700197	DaP|NCBI_GNO_1300230	DaP|SNAP_00025926	DaP|SNAP_00039393	DaP|SNAP_00014579	DaP|NCBI_GNO_4600095	DaP|SNAP_00001021	DaP|fgenesh1_pg.C_scaffold_12000214	DaP|fgenesh1_pg.C_scaffold_39000032	DaP|SNAP_00003093	DaP|SNAP_00001517	DaP|SNAP_00001338	DaP|SNAP_00005528	DaP|SNAP_00005530	DaP|SNAP_00004487	DaP|fgenesh1_pg.C_scaffold_2000164	DaP|fgenesh1_pg.C_scaffold_2000354	DaP|fgenesh1_pg.C_scaffold_4000321	DaP|fgenesh1_pg.C_scaffold_39000034	DaP|NCBI_GNO_3600121	DaP|NCBI_GNO_0300553	DaP|NCBI_GNO_0700183	DaP|PASA_GEN_7700070	DaP|PASA_GEN_7700069	DaP|NCBI_GNO_0300572	DaP|SNAP_00044937	DaP|PASA_GEN_0200390	DaP|estExt_fgenesh1_pg.C_70209	DaP|NCBI_GNO_0700296
ORTHOGRP1399:	DaP|SNAP_00007404	DaP|SNAP_00028981	DaP|SNAP_00042804	DaP|SNAP_00014565	DaP|SNAP_00021817	DaP|SNAP_00007942	DaP|SNAP_00034701	DaP|SNAP_00021790	DaP|SNAP_00016977	DaP|SNAP_00007943	DaP|SNAP_00034987	DaP|NCBI_GNO_14500014	DaP|NCBI_GNO_9300035	DaP|NCBI_GNO_7200080	DaP|SNAP_00002535	DaP|NCBI_GNO_14500034	DaP|SNAP_00002536	DaP|fgenesh1_pg.C_scaffold_52000091	DaP|fgenesh1_pg.C_scaffold_3000133	DaP|NCBI_GNO_0400585	DaP|fgenesh1_pg.C_scaffold_36000122	DaP|fgenesh1_pg.C_scaffold_87000038	DaP|fgenesh1_pg.C_scaffold_72000058	DaP|fgenesh1_pg.C_scaffold_87000031	DaP|gw1.87.39.1	DaP|fgenesh1_pg.C_scaffold_87000037	DaP|fgenesh1_pg.C_scaffold_356000011	DaP|estExt_fgenesh1_pg.C_360123	DaP|NCBI_GNO_14500026	DaP|fgenesh1_pg.C_scaffold_4000133
ORTHOGRP1400:	AcP|ACYPI000154-PA	AcP|ACYPI003110-PA	AcP|ACYPI066123-PA	AcP|ACYPI070031-PA	AcP|ACYPI21629-PA	AcP|ACYPI24392-PA	AcP|ACYPI46844-PA	AcP|ACYPI064503-PA	AcP|ACYPI068309-PA	AcP|ACYPI007732-PA	AcP|ACYPI29135-PA	AcP|ACYPI060415-PA	AcP|ACYPI064961-PA	AcP|ACYPI066195-PA	AcP|ACYPI065763-PA	AcP|ACYPI069139-PA	AcP|ACYPI25427-PA	AcP|ACYPI22501-PA	AcP|ACYPI065701-PA	AcP|ACYPI084116-PA	AcP|ACYPI082263-PA	AcP|ACYPI083379-PA	AcP|ACYPI45192-PA	AcP|ACYPI20248-PA	AcP|ACYPI080107-PA	AcP|ACYPI065822-PA	AcP|ACYPI086861-PA	AcP|ACYPI068392-PA	MaS|Msex2.14647-RA
ORTHOGRP1401:	AcP|ACYPI000227-PA	AcP|ACYPI001932-PA	AcP|ACYPI088287-PA	AeA|AAEL003419-PA	AeA|AAEL003425-PB	AnG|AGAP011936-PA	AnG|AGAP011937-PA	ApM|GB45151-PA	ApM|GB45152-PA	BoM|BGIBMGA006213-TA	BoM|BGIBMGA006214-TA	CeC|XM_004534027.2	CeC|XM_004534030.2	CiL|CLEC010653-RA	CiL|CLEC010656-RA	DaP|NCBI_GNO_9400063	DaP|PASA_GEN_9400015	DrM|FBpp0074721	DrM|FBpp0311366	MaS|Msex2.03152-RB	MaS|Msex2.03153-RA	MuD|MDOA003154-PB	MuD|MDOA013933-PB	TrC|NP_001095946.1	TrC|NP_001116303.1	CuQ|CPIJ008266-PA	PeH|PHUM148860-PA	SoI|SINV22645-PA	SoI|SINV22647-PA
ORTHOGRP1402:	AcP|ACYPI000584-PA	AcP|ACYPI002633-PA	AcP|ACYPI003240-PA	AcP|ACYPI003523-PA	AcP|ACYPI005156-PA	AcP|ACYPI005472-PA	AcP|ACYPI005118-PA	AcP|ACYPI008323-PA	AcP|ACYPI008904-PA	AeA|AAEL010988-PA	AeA|AAEL012131-PA	BoM|BGIBMGA014265-TA	BoM|BGIBMGA014266-TA	CuQ|CPIJ004244-PA	CuQ|CPIJ004245-PA	DaP|e_gw1.12.232.1	DaP|gw1.28.164.1	ApM|GB46448-PA	CeC|XM_004534001.1	MuD|MDOA004126-PA	SoI|SINV21670-PA	CiL|CLEC000649-RA	TrC|XP_967023.3	AnG|AGAP010562-PA	DaP|SNAP_00004389	DrM|FBpp0078206	MaS|Msex2.04756-RA	PeH|PHUM258130-PA	AnG|AGAP028613-PA
ORTHOGRP1403:	AcP|ACYPI001144-PA	AcP|ACYPI007169-PA	AcP|ACYPI003321-PA	AcP|ACYPI001657-PA	AcP|ACYPI002672-PA	AcP|ACYPI006230-PA	AcP|ACYPI009391-PA	AcP|ACYPI071288-PA	AcP|ACYPI004919-PA	TrC|XP_008194651.1	TrC|XP_968794.2	TrC|XP_970796.2	ApM|GB50627-PA	CeC|XM_004517926.2	AnG|AGAP011736-PA	CiL|CLEC012469-RA	CuQ|CPIJ018289-PA	DrM|FBpp0084714	MuD|MDOA006317-PA	PeH|PHUM091870-PA	SoI|SINV15373-PA	TrC|XP_008194676.1	AeA|AAEL006774-PA	BoM|BGIBMGA011145-TA	MaS|Msex2.01970-RA	TrC|XP_966905.1	MaS|Msex2.07679-RA	BoM|BGIBMGA011207-TA	TrC|XP_971534.2
ORTHOGRP1404:	AcP|ACYPI001302-PA	AcP|ACYPI009513-PA	AcP|ACYPI004925-PA	AcP|ACYPI002881-PA	AcP|ACYPI082349-PA	DaP|PASA_GEN_9700096	DaP|PASA_GEN_9900016	TrC|XP_008195433.1	TrC|XP_973373.1	TrC|XP_973404.1	CuQ|CPIJ002066-PA	AeA|AAEL005460-PA	AnG|AGAP009621-PA	ApM|GB45673-PA	BoM|BGIBMGA004000-TA	CiL|CLEC006696-RA	CuQ|CPIJ005600-PA	DrM|FBpp0079549	MaS|Msex2.07265-RC	PeH|PHUM061380-PA	SoI|SINV22191-PA	TrC|XP_008192121.1	CeC|XM_004533431.1	DrM|FBpp0086315	MuD|MDOA010495-PB	AeA|AAEL005188-PA	AnG|AGAP005846-PA	MaS|Msex2.09968-RA	MuD|MDOA007004-PA
ORTHOGRP1405:	AcP|ACYPI001567-PA	AcP|ACYPI003031-PA	AeA|AAEL011204-PA	AeA|AAEL014297-PA	AnG|AGAP000653-PA	AnG|AGAP005557-PA	ApM|GB43984-PA	ApM|GB50493-PA	CeC|XM_004525411.2	CeC|XM_012307505.1	CeC|XM_012307564.1	CiL|CLEC000435-RA	CiL|CLEC001156-RA	CuQ|CPIJ008521-PA	CuQ|CPIJ009812-PA	DrM|FBpp0074304	DrM|FBpp0076785	MuD|MDOA006656-PA	MuD|MDOA008738-PA	MuD|MDOA008751-PB	PeH|PHUM257240-PA	PeH|PHUM581750-PA	TrC|XP_008200207.1	TrC|XP_969695.1	BoM|BGIBMGA010828-TA	MaS|Msex2.05805-RA	SoI|SINV21792-PA	DaP|gw1.1339.2.1	MuD|MDOA004602-PA
ORTHOGRP1406:	AcP|ACYPI001588-PA	AcP|ACYPI007696-PA	AcP|ACYPI45008-PA	AcP|ACYPI29745-PA	AcP|ACYPI33050-PA	MaS|Msex2.02688-RA	MaS|Msex2.02689-RA	MaS|Msex2.05758-RB	SoI|SINV14161-PA	SoI|SINV26363-PA	SoI|SINV23188-PA	SoI|SINV16532-PA	SoI|SINV23157-PA	SoI|SINV23216-PA	SoI|SINV23175-PA	TrC|NP_001120783.1	TrC|NP_001127700.1	TrC|XP_008192859.1	ApM|GB44043-PA	CuQ|CPIJ010255-PA	DaP|PASA_GEN_0100504	MuD|MDOA004930-PA	PeH|PHUM350920-PA	BoM|BGIBMGA010391-TA	CiL|CLEC012390-RA	AeA|AAEL006280-PA	AnG|AGAP005256-PA	CeC|XM_004518517.2	DrM|FBpp0309208
ORTHOGRP1407:	AcP|ACYPI002739-PA	AcP|ACYPI072949-PA	AeA|AAEL004687-PA	AeA|AAEL004692-PA	CuQ|CPIJ012883-PA	CuQ|CPIJ012884-PA	DaP|estExt_Genewise1Plus.C_1130009	DaP|e_gw1.113.37.1	DaP|e_gw1.113.41.1	DaP|NCBI_GNO_27300014	AeA|AAEL006828-PA	AnG|AGAP000702-PA	ApM|GB55400-PA	BoM|BGIBMGA001259-TA	CeC|XM_012299937.1	CiL|CLEC011287-RA	CuQ|CPIJ010715-PA	DrM|FBpp0312397	PeH|PHUM503100-PA	SoI|SINV20487-PA	TrC|XP_008192644.1	MaS|Msex2.06791-RA	MuD|MDOA001860-PD	AnG|AGAP000075-PA	CeC|XM_012307443.1	DrM|FBpp0077295	PeH|PHUM087150-PA	TrC|XP_967894.2	BoM|BGIBMGA001230-TA
ORTHOGRP1408:	AcP|ACYPI002789-PA	AcP|ACYPI004656-PA	AcP|ACYPI064152-PA	AnG|AGAP009200-PA	AnG|AGAP009201-PA	BoM|BGIBMGA014039-TA	BoM|BGIBMGA014040-TA	CeC|XM_004531156.2	CeC|XM_004531158.2	DrM|FBpp0078641	DrM|FBpp0305720	MaS|Msex2.07146-RA	MaS|Msex2.07147-RA	MuD|MDOA005327-PC	MuD|MDOA010996-PC	ApM|GB45943-PA	ApM|GB45968-PA	CiL|CLEC005466-RA	CiL|CLEC005469-RA	CuQ|CPIJ005294-PA	CuQ|CPIJ005295-PA	DaP|PASA_GEN_5300102	PeH|PHUM136030-PA	PeH|PHUM136040-PA	SoI|SINV21569-PA	TrC|XP_008193734.1	TrC|XP_008193735.1	DaP|PASA_GEN_5300053	DaP|fgenesh1_pg.C_scaffold_116000045
ORTHOGRP1409:	AcP|ACYPI43640-PA	AcP|ACYPI46462-PA	AcP|ACYPI53647-PA	AcP|ACYPI071446-PA	AcP|ACYPI30558-PA	AcP|ACYPI065470-PA	AcP|ACYPI080082-PA	AcP|ACYPI39771-PA	AcP|ACYPI42490-PA	AcP|ACYPI47600-PA	AcP|ACYPI54010-PA	AcP|ACYPI088292-PA	AcP|ACYPI084586-PA	AcP|ACYPI35070-PA	AcP|ACYPI28467-PA	AcP|ACYPI48982-PA	AcP|ACYPI085808-PA	AcP|ACYPI27154-PA	AcP|ACYPI31268-PA	AcP|ACYPI46463-PA	MuD|MDOA002070-PA	MuD|MDOA012774-PA	MuD|MDOA013201-PA	MuD|MDOA009874-PA	MuD|MDOA002496-PA	MuD|MDOA012311-PA	AcP|ACYPI081099-PA	AcP|ACYPI081336-PA	AcP|ACYPI082095-PA
ORTHOGRP1410:	AcP|ACYPI24252-PA	AcP|ACYPI060300-PA	AcP|ACYPI50709-PA	AcP|ACYPI53992-PA	AcP|ACYPI086904-PA	AcP|ACYPI26273-PA	AcP|ACYPI080549-PA	AcP|ACYPI21449-PA	AcP|ACYPI35204-PA	AcP|ACYPI21167-PA	AcP|ACYPI088454-PA	AcP|ACYPI086578-PA	AcP|ACYPI48663-PA	AcP|ACYPI083266-PA	AcP|ACYPI42258-PA	AcP|ACYPI088791-PA	AcP|ACYPI086252-PA	AcP|ACYPI35396-PA	AcP|ACYPI088093-PA	AcP|ACYPI088224-PA	AcP|ACYPI50829-PA	AcP|ACYPI34061-PA	AcP|ACYPI34728-PA	AcP|ACYPI54303-PA	AcP|ACYPI070005-PA	AcP|ACYPI080896-PA	AcP|ACYPI082055-PA	AcP|ACYPI087382-PA	AcP|ACYPI082543-PA
ORTHOGRP1411:	AcP|ACYPI006571-PA	AcP|ACYPI009203-PA	CeC|XM_004534944.2	CeC|XM_012305479.1	DrM|FBpp0073643	DrM|FBpp0079964	MaS|Msex2.04090-RA	MaS|Msex2.04091-RA	MuD|MDOA009498-PA	MuD|MDOA009856-PA	MuD|MDOA011227-PA	ApM|GB41779-PA	BoM|BGIBMGA003330-TA	CiL|CLEC005477-RA	CuQ|CPIJ012557-PA	DaP|NCBI_GNO_22800009	PeH|PHUM213940-PA	TrC|XP_967256.1	AeA|AAEL002176-PA	AnG|AGAP011729-PA	PeH|PHUM213830-PA	SoI|SINV20178-PA	DrM|FBpp0073677	AeA|AAEL006485-PB	AnG|AGAP001183-PA	MuD|MDOA002297-PA	BoM|BGIBMGA003332-TA	BoM|BGIBMGA003331-TA	CuQ|CPIJ008181-PA
ORTHOGRP1412:	AcP|ACYPI23284-PA	AcP|ACYPI060890-PA	AcP|ACYPI081422-PA	AcP|ACYPI071519-PA	AcP|ACYPI37743-PA	AcP|ACYPI084022-PA	AcP|ACYPI069184-PA	AcP|ACYPI072522-PA	AcP|ACYPI088278-PA	AcP|ACYPI068800-PA	AcP|ACYPI088258-PA	AcP|ACYPI067127-PA	AcP|ACYPI068071-PA	AcP|ACYPI39412-PA	AcP|ACYPI084841-PA	AcP|ACYPI071528-PA	AcP|ACYPI070996-PA	AcP|ACYPI063075-PA	AcP|ACYPI081648-PA	AcP|ACYPI063826-PA	AcP|ACYPI087563-PA	AcP|ACYPI068250-PA	AcP|ACYPI084681-PA	AcP|ACYPI51538-PA	AcP|ACYPI065330-PA	AcP|ACYPI087423-PA	AcP|ACYPI37483-PA	AcP|ACYPI49741-PA	AcP|ACYPI087520-PA
ORTHOGRP1413:	AcP|ACYPI25875-PA	AcP|ACYPI53826-PA	AeA|AAEL008332-PA	AeA|AAEL015078-PA	AeA|AAEL015265-PA	AeA|AAEL015267-PA	AeA|AAEL015647-PA	AeA|AAEL015079-PA	AeA|AAEL015266-PA	CuQ|CPIJ012267-PA	CuQ|CPIJ012270-PA	TrC|XP_008191180.1	TrC|XP_008195238.1	TrC|XP_008196371.1	TrC|XP_967346.1	TrC|XP_967265.2	TrC|XP_967437.1	AcP|ACYPI40798-PA	AnG|AGAP004475-PA	CeC|Ionotropic.51	CiL|CLEC025261-RA	DrM|FBpp0085205	MaS|Msex2.07517-RA	ApM|GB46679-PA	MuD|MDOA001109-PA	SoI|SINV16802-PA	AnG|AGAP000140-PA	DrM|FBpp0112397	ApM|GB46788-PA
ORTHOGRP1414:	AeA|AAEL001269-PA	AeA|AAEL010738-PB	AnG|AGAP006115-PB	AnG|AGAP006968-PA	DaP|estExt_Genewise1Plus.C_80069	DaP|NCBI_GNO_0800049	PeH|PHUM091290-PA	PeH|PHUM582450-PA	AcP|ACYPI005476-PA	ApM|GB55239-PA	BoM|BGIBMGA002074-TA	CeC|XM_012304043.1	CiL|CLEC000408-RA	CuQ|CPIJ006528-PA	DrM|FBpp0304232	MaS|Msex2.03707-RK	MuD|MDOA004295-PA	SoI|SINV14084-PA	TrC|XP_008190786.1	AnG|AGAP009736-PA	ApM|GB42220-PA	BoM|BGIBMGA006005-TA	CeC|XM_012307162.1	CiL|CLEC005507-RA	CuQ|CPIJ005835-PA	DrM|FBpp0304048	MaS|Msex2.02042-RA	MuD|MDOA002291-PA	TrC|XP_008193079.1
ORTHOGRP1415:	AeA|AAEL002718-PA	AeA|AAEL005618-PA	AnG|AGAP001205-PA	AnG|AGAP001748-PA	ApM|GB49845-PA	ApM|GB55008-PA	BoM|BGIBMGA002960-TA	BoM|BGIBMGA002963-TA	CeC|XM_012301627.1	CeC|XM_012306564.1	CuQ|CPIJ014268-PA	CuQ|CPIJ016255-PA	DaP|e_gw1.25.189.1	DaP|NCBI_GNO_2400148	DaP|PASA_GEN_4300084	DrM|FBpp0290640	DrM|FBpp0306214	MaS|Msex2.06544-RA	MaS|Msex2.14283-RA	MuD|MDOA013885-PB	MuD|MDOA014747-PA	PeH|PHUM073200-PA	PeH|PHUM074070-PA	TrC|NP_001034492.1	TrC|XP_008194188.1	AcP|ACYPI065097-PA	CiL|CLEC005596-RA	SoI|SINV20180-PA	CuQ|CPIJ014269-PA
ORTHOGRP1416:	AeA|AAEL003325-PA	AeA|AAEL009531-PA	AnG|AGAP000579-PA	AnG|AGAP008137-PB	ApM|GB43203-PA	ApM|GB53306-PA	BoM|BGIBMGA008348-TA	BoM|BGIBMGA009049-TA	CeC|XM_004522720.2	CeC|XM_004523884.2	CiL|CLEC001534-RA	CiL|CLEC011363-RA	DaP|NCBI_GNO_10500011	DaP|NCBI_GNO_4400006	DrM|FBpp0076932	DrM|FBpp0310204	MuD|MDOA001559-PA	MuD|MDOA003309-PC	PeH|PHUM472470-PA	PeH|PHUM580700-PA	SoI|SINV23509-PA	SoI|SINV25654-PA	TrC|XP_008199197.1	TrC|XP_008199811.1	AcP|ACYPI009020-PA	CuQ|CPIJ004884-PA	MaS|Msex2.05554-RB	CuQ|CPIJ014970-PA	MaS|Msex2.00473-RB
ORTHOGRP1417:	AeA|AAEL004514-PA	AeA|AAEL008521-PA	AcP|ACYPI003896-PA	AnG|AGAP000615-PA	ApM|GB52893-PA	BoM|BGIBMGA004785-TA	CeC|XM_004523038.2	CiL|CLEC001075-RA	CuQ|CPIJ003821-PA	DaP|PASA_GEN_2400156	DrM|FBpp0302807	MaS|Msex2.00853-RB	MuD|MDOA013701-PA	PeH|PHUM459250-PA	SoI|SINV18009-PA	TrC|XP_972030.2	AcP|ACYPI009717-PA	AeA|AAEL011978-PA	AnG|AGAP004020-PA	ApM|GB44414-PA	BoM|BGIBMGA005142-TA	CeC|XM_004523108.2	CiL|CLEC005776-RA	CuQ|CPIJ009720-PA	DrM|FBpp0306417	MaS|Msex2.09854-RA	MuD|MDOA008530-PA	PeH|PHUM459490-PA	SoI|SINV20894-PA
ORTHOGRP1418:	AeA|AAEL005642-PA	AeA|AAEL011646-PA	AeA|AAEL006324-PA	AeA|AAEL006475-PA	AeA|AAEL015666-PA	AeA|AAEL015535-PA	CuQ|CPIJ000003-PA	CuQ|CPIJ019393-PA	CuQ|CPIJ001819-PA	CuQ|CPIJ015142-PA	CuQ|CPIJ018977-PA	CuQ|CPIJ013006-PA	CuQ|CPIJ017064-PA	CuQ|CPIJ011152-PA	CuQ|CPIJ009899-PA	CuQ|CPIJ007702-PA	CuQ|CPIJ015746-PA	CuQ|CPIJ013005-PA	CuQ|CPIJ019304-PA	CuQ|CPIJ018113-PA	CuQ|CPIJ003885-PA	CuQ|CPIJ005940-PA	CuQ|CPIJ015343-PA	CuQ|CPIJ004791-PA	CuQ|CPIJ008507-PA	CuQ|CPIJ007209-PA	CuQ|CPIJ015906-PA	CuQ|CPIJ018948-PA	MaS|Msex2.13166-RA
ORTHOGRP1419:	AeA|AAEL007657-PA	AeA|AAEL014222-PA	DaP|e_gw1.1856.1.1	DaP|SNAP_00016871	DaP|e_gw1.45.94.1	DaP|SNAP_00031659	DaP|gw1.111.25.1	DaP|SNAP_00035701	DaP|SNAP_00037290	DaP|gw1.6017.3.1	DaP|gw1.118.53.1	DaP|gw1.1856.3.1	DaP|gw1.1121.4.1	DaP|gw1.45.86.1	DaP|PASA_GEN_7500047	DaP|SNAP_00005464	AcP|ACYPI004542-PA	AnG|AGAP000427-PA	ApM|GB40823-PA	CeC|XM_004529585.2	CiL|CLEC025265-RA	DrM|FBpp0073715	MaS|Msex2.07226-RA	MuD|MDOA009216-PA	PeH|PHUM038270-PA	TrC|XP_968903.2	CuQ|CPIJ020278-PA	BoM|BGIBMGA014161-TA	TrC|XP_970553.1
ORTHOGRP1420:	AeA|AAEL009123-PA	AeA|AAEL009129-PA	AeA|AAEL009131-PA	AeA|AAEL014678-PA	AeA|AAEL014684-PA	AnG|AGAP002894-PA	AnG|AGAP008217-PA	AnG|AGAP008218-PA	AnG|AGAP008219-PA	CeC|CYP6D-like.1	CeC|CYP6D-like.5	CeC|CYP6D-like.2	CeC|CYP6D-like.3	CuQ|CPIJ004410-PA	CuQ|CPIJ004411-PA	CuQ|CPIJ008566-PA	CuQ|CPIJ015428-PA	CuQ|CPIJ015429-PA	CuQ|CPIJ019586-PA	MuD|MDOA002847-PA	MuD|MDOA008415-PA	MuD|MDOA008727-PA	MuD|MDOA011503-PA	CuQ|CPIJ019587-PA	DrM|FBpp0083697	MaS|Msex2.11700-RA	DrM|FBpp0088707	MuD|MDOA011505-PA	DrM|FBpp0071839
ORTHOGRP1421:	BoM|BGIBMGA010741-TA	BoM|BGIBMGA010742-TA	BoM|BGIBMGA010743-TA	MaS|Msex2.05822-RA	MaS|Msex2.05823-RA	MaS|Msex2.05824-RA	MuD|MDOA003667-PB	MuD|MDOA009525-PA	TrC|XP_967014.1	TrC|XP_008197334.1	TrC|XP_967445.1	TrC|XP_967191.3	TrC|XP_967531.2	TrC|XP_969304.1	TrC|XP_969377.1	TrC|XP_967094.1	TrC|XP_966921.1	TrC|XP_008197341.1	TrC|XP_008200409.1	AcP|ACYPI004204-PA	AeA|AAEL010479-PA	AnG|AGAP003493-PA	ApM|GB48937-PA	CeC|XM_004534095.2	CuQ|CPIJ012676-PA	DrM|FBpp0078291	MaS|Msex2.08050-RA	PeH|PHUM549150-PA	SoI|SINV24677-PA
ORTHOGRP1422:	DaP|estExt_fgenesh1_pg.C_360203	DaP|fgenesh1_pg.C_scaffold_36000199	DaP|PASA_GEN_3600066	DaP|NCBI_GNO_3600194	DaP|SNAP_00014672	DaP|NCBI_GNO_0600488	DaP|fgenesh1_pg.C_scaffold_36000232	DaP|PASA_GEN_0600142	DaP|NCBI_GNO_0600472	DaP|NCBI_GNO_0600474	DaP|SNAP_00004163	DaP|e_gw1.6.107.1	DaP|e_gw1.6.73.1	DaP|e_gw1.6.111.1	DaP|e_gw1.6.534.1	DaP|SNAP_00004166	DaP|gw1.6.679.1	DaP|SNAP_00004162	DaP|e_gw1.6.673.1	DaP|e_gw1.6.728.1	DaP|fgenesh1_pg.C_scaffold_6000485	DaP|fgenesh1_pg.C_scaffold_36000206	DaP|fgenesh1_pg.C_scaffold_6000458	DaP|SNAP_00004119	DaP|fgenesh1_pg.C_scaffold_6000460	DaP|NCBI_GNO_3600196	DaP|SNAP_00004151	SoI|SINV15528-PA	SoI|SINV15535-PA
ORTHOGRP1423:	DaP|SNAP_00027631	DaP|SNAP_00034267	DaP|SNAP_00036374	DaP|SNAP_00029289	DaP|SNAP_00029401	DaP|SNAP_00027313	DaP|SNAP_00036255	DaP|SNAP_00027315	DaP|NCBI_GNO_12200003	DaP|NCBI_GNO_47500004	DaP|NCBI_GNO_7100028	DaP|NCBI_GNO_22200018	DaP|SNAP_00021641	DaP|NCBI_GNO_22200013	DaP|NCBI_GNO_628800001	DaP|NCBI_GNO_22200016	DaP|NCBI_GNO_70900003	DaP|NCBI_GNO_14900017	DaP|NCBI_GNO_22200014	DaP|NCBI_GNO_7100027	DaP|NCBI_GNO_85100001	DaP|fgenesh1_pg.C_scaffold_147000034	DaP|fgenesh1_pg.C_scaffold_45000112	DaP|NCBI_GNO_14900013	DaP|NCBI_GNO_2200074	DaP|SNAP_00021638	DaP|NCBI_GNO_2200166	DaP|fgenesh1_pg.C_scaffold_45000111	DaP|SNAP_00042614
ORTHOGRP1424:	SoI|SINV12563-PA	SoI|SINV13131-PA	SoI|SINV13934-PA	SoI|SINV15221-PA	SoI|SINV22659-PA	SoI|SINV14301-PA	SoI|SINV24805-PA	SoI|SINV26419-PA	SoI|SINV25148-PA	SoI|SINV16901-PA	SoI|SINV23898-PA	SoI|SINV13431-PA	SoI|SINV16066-PA	SoI|SINV24726-PA	SoI|SINV20525-PA	SoI|SINV13073-PA	SoI|SINV20129-PA	SoI|SINV14197-PA	SoI|SINV21033-PA	SoI|SINV20142-PA	SoI|SINV20350-PA	SoI|SINV10110-PA	SoI|SINV23687-PA	SoI|SINV10297-PA	SoI|SINV10582-PA	SoI|SINV11274-PA	SoI|SINV13496-PA	SoI|SINV19218-PA	SoI|SINV25664-PA
ORTHOGRP1425:	TrC|XP_008193676.1	TrC|XP_974870.1	AcP|ACYPI004303-PA	AeA|AAEL011927-PA	AnG|AGAP011932-PA	ApM|GB45618-PA	BoM|BGIBMGA003192-TA	CeC|XM_004521981.2	CiL|CLEC005535-RA	CuQ|CPIJ011365-PA	DaP|SNAP_00000318	DrM|FBpp0075275	MaS|Msex2.10352-RA	MuD|MDOA009563-PA	PeH|PHUM586200-PA	SoI|SINV10839-PA	AeA|AAEL005320-PA	AnG|AGAP008851-PA	ApM|GB43899-PA	CeC|XM_004521400.2	CuQ|CPIJ009263-PA	DrM|FBpp0080686	MuD|MDOA009185-PA	PeH|PHUM516040-PA	CiL|CLEC012494-RA	DaP|SNAP_00029138	SoI|SINV24099-PA	CuQ|CPIJ009264-PA	MuD|MDOA002984-PA
ORTHOGRP1426:	AcP|ACYPI061942-PA	AcP|ACYPI26204-PA	AcP|ACYPI063547-PA	AcP|ACYPI080927-PA	AcP|ACYPI081084-PA	AcP|ACYPI087595-PA	AcP|ACYPI087962-PA	AcP|ACYPI21195-PA	AcP|ACYPI084406-PA	AcP|ACYPI080241-PA	AcP|ACYPI084889-PA	AcP|ACYPI087594-PA	AcP|ACYPI082107-PA	AcP|ACYPI089049-PA	AcP|ACYPI064724-PA	AcP|ACYPI085125-PA	AcP|ACYPI089193-PA	AcP|ACYPI080701-PA	AcP|ACYPI082532-PA	AcP|ACYPI082876-PA	AcP|ACYPI063542-PA	AcP|ACYPI088403-PA	AcP|ACYPI084774-PA	AcP|ACYPI54729-PA	AcP|ACYPI083002-PA	AcP|ACYPI082509-PA	AcP|ACYPI088697-PA	AcP|ACYPI083042-PA	AcP|ACYPI088181-PA
ORTHOGRP1427:	AcP|ACYPI000147-PA	AcP|ACYPI000708-PA	AcP|ACYPI005232-PA	AcP|ACYPI002112-PA	AcP|ACYPI003611-PA	AcP|ACYPI009060-PA	AcP|ACYPI068617-PA	AcP|ACYPI083879-PA	SoI|SINV12871-PA	SoI|SINV25613-PA	AnG|AGAP011180-PA	ApM|GB44753-PA	BoM|BGIBMGA008774-TA	CiL|CLEC000217-RA	CuQ|CPIJ011492-PA	DaP|e_gw1.16.139.1	MaS|Msex2.10459-RA	PeH|PHUM157200-PA	AeA|AAEL008260-PA	CuQ|CPIJ019459-PA	AeA|AAEL010522-PA	AnG|AGAP006770-PA	CeC|XM_004535684.2	DrM|FBpp0302636	CeC|XM_012300619.1	MuD|MDOA014065-PA	TrC|XP_974381.2	DrM|FBpp0301578
ORTHOGRP1428:	AcP|ACYPI004932-PA	AcP|ACYPI010056-PA	AcP|ACYPI063237-PA	ApM|GB52779-PA	ApM|GB54213-PA	CiL|CLEC003786-RA	CiL|CLEC006342-RA	CiL|CLEC009724-RA	DaP|NCBI_GNO_1100196	DaP|PASA_GEN_3800044	MaS|Msex2.02694-RA	MaS|Msex2.04406-RA	SoI|SINV10528-PA	SoI|SINV13372-PA	SoI|SINV23314-PA	TrC|XP_008191593.1	TrC|XP_008194528.1	TrC|XP_008195051.1	AeA|AAEL008902-PA	BoM|BGIBMGA000366-TA	CuQ|CPIJ015651-PA	PeH|PHUM193930-PA	AnG|AGAP011271-PA	BoM|BGIBMGA005726-TA	CeC|XM_012303344.1	DrM|FBpp0112329	MuD|MDOA010123-PC	DaP|NCBI_GNO_2500054
ORTHOGRP1429:	AcP|ACYPI088701-PA	AcP|ACYPI087536-PA	AcP|ACYPI063114-PA	AcP|ACYPI065243-PA	AcP|ACYPI081506-PA	AcP|ACYPI065671-PA	AcP|ACYPI37911-PA	AcP|ACYPI38339-PA	AcP|ACYPI53727-PA	AcP|ACYPI088453-PA	AcP|ACYPI082932-PA	AcP|ACYPI082392-PA	AcP|ACYPI069820-PA	AcP|ACYPI080411-PA	AcP|ACYPI085220-PA	AcP|ACYPI33177-PA	AcP|ACYPI069043-PA	AcP|ACYPI082568-PA	AcP|ACYPI084682-PA	AcP|ACYPI085463-PA	AcP|ACYPI45620-PA	AcP|ACYPI087923-PA	AcP|ACYPI085998-PA	AcP|ACYPI082335-PA	AcP|ACYPI061403-PA	AcP|ACYPI27041-PA	AcP|ACYPI082333-PA	AcP|ACYPI088843-PA
ORTHOGRP1430:	AcP|ACYPI082699-PA	AcP|ACYPI24864-PA	AcP|ACYPI40957-PA	AcP|ACYPI21995-PA	AcP|ACYPI21996-PA	AcP|ACYPI40958-PA	AcP|ACYPI56790-PA	CeC|Cytokine.1	CeC|Cytokine.2	CeC|Cytokine.3	CeC|Cytokine.4	MaS|Msex2.07815-RA	MaS|Msex2.07816-RA	MuD|MDOA005916-PA	MuD|MDOA014974-PA	ApM|GB42244-PA	BoM|BGIBMGA005642-TA	DaP|fgenesh1_pg.C_scaffold_15000171	AeA|AAEL012471-PA	AnG|AGAP010083-PA	CiL|CLEC012032-RA	CuQ|CPIJ017416-PA	DrM|FBpp0074525	PeH|PHUM374950-PA	SoI|SINV26181-PA	TrC|XP_001807060.1	MuD|MDOA013858-PB	CeC|aaaomeless-RA.1
ORTHOGRP1431:	AeA|AAEL001967-PA	AeA|AAEL002041-PA	AeA|AAEL002024-PA	AeA|AAEL001999-PA	AeA|AAEL002021-PA	AeA|AAEL002029-PA	AeA|AAEL001995-PA	AeA|AAEL001993-PA	AeA|AAEL002015-PA	AeA|AAEL001991-PA	AeA|AAEL002035-PA	AeA|AAEL001980-PA	AeA|AAEL002007-PA	AeA|AAEL002017-PA	AeA|AAEL002038-PA	AeA|AAEL001987-PA	AeA|AAEL002004-PA	AeA|AAEL002001-PA	AeA|AAEL001988-PA	CuQ|CPIJ002611-PA	CuQ|CPIJ019985-PA	CuQ|CPIJ002612-PA	CuQ|CPIJ019986-PA	CuQ|CPIJ002616-PA	CuQ|CPIJ002614-PA	CuQ|CPIJ002615-PA	CuQ|CPIJ002613-PA	PeH|PHUM594430-PA
ORTHOGRP1432:	AeA|AAEL008479-PA	AeA|AAEL015483-PA	DaP|e_gw1.100.124.1	DaP|NCBI_GNO_1700098	DaP|e_gw1.17.351.1	DaP|e_gw1.72.192.1	DaP|NCBI_GNO_7200140	DaP|PIR_NCBI_GNO_1000288	AcP|ACYPI006865-PA	AnG|AGAP007584-PA	ApM|GB45324-PA	BoM|BGIBMGA003328-TA	CeC|XM_004521785.2	CiL|CLEC001286-RA	CuQ|CPIJ000213-PA	DrM|FBpp0077434	MaS|Msex2.04088-RB	MuD|MDOA009690-PA	PeH|PHUM230350-PA	SoI|SINV18766-PA	TrC|XP_967490.1	AeA|AAEL008473-PA	AnG|AGAP007583-PB	CuQ|CPIJ000210-PA	DrM|FBpp0077438	CeC|XM_004521783.2	DrM|FBpp0081179	PeH|PHUM230360-PA
ORTHOGRP1433:	ApM|GB40243-PA	ApM|GB43677-PA	ApM|GB49010-PA	DaP|fgenesh1_pg.C_scaffold_171000007	DaP|SNAP_00006160	MaS|Msex2.04578-RA	MaS|Msex2.12931-RA	TrC|XP_008196868.1	TrC|XP_968043.2	AcP|ACYPI005994-PA	AcP|ACYPI42316-PA	AeA|AAEL004957-PA	AnG|AGAP011578-PA	BoM|BGIBMGA001108-TA	CeC|XM_012302368.1	CiL|CLEC005445-RA	CuQ|CPIJ016354-PA	DrM|FBpp0071810	MuD|MDOA011139-PB	PeH|PHUM027590-PA	SoI|SINV20513-PA	TrC|XP_008193825.1	AnG|AGAP010964-PA	CuQ|CPIJ018083-PA	MuD|MDOA003524-PA	DrM|FBpp0072040	CeC|XM_004517598.2	SoI|SINV25762-PA
ORTHOGRP1434:	ApM|GB43508-PA	ApM|GB43509-PA	ApM|GB43510-PA	ApM|GB43512-PA	ApM|GB43513-PA	ApM|GB43516-PA	ApM|GB43515-PA	ApM|GB43514-PA	ApM|GB43511-PA	CuQ|CPIJ015386-PA	CuQ|CPIJ015387-PA	CuQ|CPIJ016051-PA	SoI|SINV17286-PA	SoI|SINV17473-PA	MuD|MDOA007622-PA	AeA|AAEL006966-PC	AnG|AGAP009104-PD	BoM|BGIBMGA010401-TA	CeC|XM_004521386.2	CuQ|CPIJ003531-PA	DrM|FBpp0311764	MaS|Msex2.12486-RA	MuD|MDOA001382-PA	AeA|AAEL012311-PA	AnG|AGAP005103-PA	CeC|aaaipase.27	DrM|FBpp0309480	BoM|BGIBMGA008382-TA
ORTHOGRP1435:	BoM|BGIBMGA002632-TA	DaP|fgenesh1_pg.C_scaffold_12000086	DaP|PASA_GEN_1500123	DaP|NCBI_GNO_1600034	DaP|NCBI_GNO_1200069	DaP|NCBI_GNO_1200072	DaP|fgenesh1_pg.C_scaffold_16000033	DaP|NCBI_GNO_1200082	DaP|NCBI_GNO_1200066	DaP|NCBI_GNO_1200080	DaP|NCBI_GNO_1200083	DaP|NCBI_GNO_1200085	DaP|NCBI_GNO_271400001	DaP|NCBI_GNO_1600036	DaP|NCBI_GNO_1200074	AcP|ACYPI007916-PA	AeA|AAEL010968-PA	AnG|AGAP005542-PA	ApM|GB55185-PA	CeC|XM_012305909.1	CiL|CLEC000518-RA	CuQ|CPIJ003941-PA	DrM|FBpp0076201	MaS|Msex2.07919-RA	MuD|MDOA009976-PA	PeH|PHUM564460-PA	SoI|SINV25025-PA	TrC|XP_971899.1
ORTHOGRP1436:	CiL|CLEC002703-RA	CiL|CLEC006902-RA	CiL|CLEC013102-RA	AcP|ACYPI001610-PA	BoM|BGIBMGA000337-TA	MaS|Msex2.11890-RB	TrC|XP_008194205.1	AeA|AAEL003226-PA	CuQ|CPIJ009326-PA	AeA|AAEL003272-PA	AnG|AGAP009876-PA	DrM|FBpp0112271	MuD|MDOA001785-PA	PeH|PHUM606390-PA	SoI|SINV21745-PA	ApM|GB46311-PA	DaP|NCBI_GNO_18700026	ApM|GB46312-PA	CeC|Cuticle.32	MaS|Msex2.06325-RA	SoI|SINV21768-PA	TrC|XP_008194340.1	BoM|BGIBMGA000327-TA	MaS|Msex2.06323-RA	TrC|XP_974938.1	BoM|BGIBMGA000325-TA	BoM|BGIBMGA000326-TA	MaS|Msex2.06324-RB
ORTHOGRP1437:	CuQ|CPIJ004198-PA	CuQ|CPIJ018761-PA	DaP|estExt_fgenesh1_pg.C_140270	DaP|fgenesh1_pg.C_scaffold_107000047	DaP|PASA_GEN_5100054	AcP|ACYPI006741-PA	AeA|AAEL004166-PA	AnG|AGAP004892-PA	ApM|GB42489-PA	BoM|BGIBMGA003890-TA	CeC|XM_012305808.1	CiL|CLEC000534-RA	CuQ|CPIJ004192-PA	DrM|FBpp0305993	MaS|Msex2.01331-RA	MuD|MDOA013612-PA	PeH|PHUM538510-PA	SoI|SINV14801-PA	TrC|XP_969290.1	AcP|ACYPI009902-PA	AeA|AAEL004186-PA	CiL|CLEC000533-RA	CuQ|CPIJ004196-PA	MaS|Msex2.01329-RA	MuD|MDOA005770-PA	PeH|PHUM538540-PA	SoI|SINV14813-PA	CuQ|CPIJ004193-PA
ORTHOGRP1438:	DaP|estExt_fgenesh1_pg.C_30001	DaP|NCBI_GNO_22600013	DaP|PASA_GEN_22600002	DaP|estExt_fgenesh1_pg.C_30002	DaP|SNAP_00032836	DaP|SNAP_00032829	DaP|gw1.215.15.1	DaP|gw1.331.2.1	DaP|e_gw1.98.38.1	DaP|SNAP_00014931	DaP|gw1.98.51.1	DaP|gw1.331.3.1	DaP|PASA_GEN_5800017	DaP|SNAP_00025065	DaP|NCBI_GNO_0700203	DaP|estExt_fgenesh1_pg.C_90170	DaP|fgenesh1_pg.C_scaffold_40000159	DaP|NCBI_GNO_9800050	DaP|fgenesh1_pg.C_scaffold_37000081	DaP|SNAP_00014969	DaP|PASA_GEN_0500297	DaP|SNAP_00015650	CeC|Cuticle.184	DrM|FBpp0075141	MuD|MDOA005960-PA	CiL|CLEC007115-RA	PeH|PHUM035200-PA	TrC|XP_966333.1
ORTHOGRP1439:	DaP|estExt_Genewise1.C_1300026	DaP|e_gw1.36.157.1	DaP|gw1.50.51.1	DaP|e_gw1.51.101.1	DaP|PASA_GEN_65800001	DaP|gw1.13.228.1	DaP|gw1.13.351.1	DaP|fgenesh1_pg.C_scaffold_72000008	DaP|gw1.50.62.1	DaP|fgenesh1_kg.C_scaffold_14000007	DaP|e_gw1.72.168.1	DaP|gw1.72.138.1	DaP|SNAP_00021844	DaP|PASA_GEN_2100040	DaP|e_gw1.658.7.1	DaP|gw1.21.325.1	DaP|e_gw1.11406.1.1	DaP|e_gw1.33.106.1	DaP|gw1.13.466.1	DaP|NCBI_GNO_3600168	DaP|gw1.3535.3.1	DaP|gw1.36.148.1	DaP|gw1.22.104.1	DaP|NCBI_GNO_16800044	DaP|fgenesh1_pg.C_scaffold_72000007	DaP|SNAP_00016847	DaP|SNAP_00030212	DaP|SNAP_00007383
ORTHOGRP1440:	DaP|NCBI_GNO_39000001	DaP|NCBI_GNO_15200027	DaP|NCBI_GNO_12600043	DaP|NCBI_GNO_32700005	DaP|NCBI_GNO_24600001	DaP|NCBI_GNO_3500123	DaP|NCBI_GNO_10400013	DaP|fgenesh1_pg.C_scaffold_430000001	DaP|NCBI_GNO_18900005	DaP|NCBI_GNO_37600003	DaP|NCBI_GNO_49300009	DaP|fgenesh1_pg.C_scaffold_37000009	DaP|SNAP_00032905	DaP|NCBI_GNO_4800144	DaP|NCBI_GNO_37600002	DaP|NCBI_GNO_22400004	DaP|NCBI_GNO_14300012	DaP|SNAP_00036371	DaP|NCBI_GNO_143900002	DaP|SNAP_00032608	DaP|SNAP_00018696	DaP|SNAP_00034350	DaP|SNAP_00022758	DaP|fgenesh1_pg.C_scaffold_105000034	DaP|fgenesh1_pg.C_scaffold_576000003	DaP|fgenesh1_pg.C_scaffold_4582000001	DaP|fgenesh1_pg.C_scaffold_304000002	MaS|Msex2.06180-RA
ORTHOGRP1441:	DaP|NCBI_GNO_1400056	DaP|NCBI_GNO_85500002	DaP|NCBI_GNO_4500026	DaP|NCBI_GNO_636900002	DaP|SNAP_00043868	DaP|SNAP_00016709	DaP|SNAP_00036322	DaP|SNAP_00028359	DaP|SNAP_00018775	DaP|SNAP_00046981	DaP|SNAP_00038379	DaP|SNAP_00037690	DaP|SNAP_00039783	DaP|NCBI_GNO_604500001	DaP|SNAP_00006698	DaP|SNAP_00006721	DaP|NCBI_GNO_1200065	DaP|NCBI_GNO_271400002	DaP|NCBI_GNO_444500002	DaP|NCBI_GNO_1200075	DaP|NCBI_GNO_1200106	DaP|NCBI_GNO_1200084	DaP|fgenesh1_pg.C_scaffold_34000059	DaP|fgenesh1_pg.C_scaffold_2714000003	DaP|fgenesh1_pg.C_scaffold_3000012	DaP|NCBI_GNO_3400069	DaP|NCBI_GNO_553800002	DaP|NCBI_GNO_0600387
ORTHOGRP1442:	DaP|PASA_GEN_3200013	DaP|PASA_GEN_3200014	MaS|Msex2.09659-RB	MaS|Msex2.09660-RA	MaS|Msex2.13469-RA	AcP|ACYPI002175-PA	AnG|AGAP011119-PA	ApM|GB47104-PA	BoM|BGIBMGA007458-TA	CeC|Lysozyme.6	CuQ|CPIJ019370-PA	DrM|FBpp0086191	MaS|Msex2.03436-RA	MuD|MDOA011145-PA	PeH|PHUM580030-PA	SoI|SINV23534-PA	AcP|ACYPI008509-PA	AeA|AAEL001485-PA	AnG|AGAP000274-PA	CuQ|CPIJ009359-PA	PeH|PHUM580020-PA	TrC|XP_008196581.1	AcP|ACYPI009125-PA	CiL|CLEC012373-RA	PeH|PHUM128430-PA	AeA|AAEL000277-PA	SoI|SINV23544-PA	SoI|SINV23597-PA
ORTHOGRP1443:	MaS|Msex2.02054-RA	MaS|Msex2.08677-RA	MaS|Msex2.14777-RA	MaS|Msex2.04060-RA	MaS|Msex2.10133-RA	MaS|Msex2.15471-RA	MaS|Msex2.14694-RA	MaS|Msex2.15091-RA	MaS|Msex2.10257-RA	MaS|Msex2.14743-RA	MaS|Msex2.06787-RA	MaS|Msex2.09059-RA	SoI|SINV10767-PA	SoI|SINV15621-PA	SoI|SINV14186-PA	SoI|SINV20900-PA	SoI|SINV17208-PA	SoI|SINV25661-PA	SoI|SINV20509-PA	SoI|SINV21149-PA	SoI|SINV10306-PA	SoI|SINV15947-PA	SoI|SINV17624-PA	SoI|SINV13490-PA	SoI|SINV21110-PA	MuD|MDOA002635-PA	CiL|CLEC001036-RA	CiL|CLEC008333-RA
ORTHOGRP1444:	PeH|PHUM062540-PA	PeH|PHUM141790-PA	AcP|ACYPI001786-PA	CiL|CLEC006275-RA	MaS|Msex2.00189-RA	TrC|NP_001153720.1	AcP|ACYPI004770-PA	AeA|AAEL002653-PA	AnG|AGAP008656-PB	ApM|GB45518-PA	BoM|BGIBMGA004093-TA	CeC|XM_012302900.1	CiL|CLEC000958-RA	CuQ|CPIJ000027-PA	DaP|NCBI_GNO_10700053	DrM|FBpp0292881	MaS|Msex2.05859-RA	MuD|MDOA005118-PD	SoI|SINV19554-PA	TrC|XP_008196332.1	CuQ|CPIJ001595-PA	AeA|AAEL003063-PA	AnG|AGAP005742-PA	BoM|BGIBMGA003697-TA	CeC|XM_004520255.2	DrM|FBpp0086050	ApM|GB43476-PA	SoI|SINV25347-PA
ORTHOGRP1445:	AcP|ACYPI002064-PA	ApM|GB40010-PA	BoM|BGIBMGA010472-TA	CeC|XM_004521689.2	CiL|CLEC006039-RA	CuQ|CPIJ015328-PA	DrM|FBpp0292450	MaS|Msex2.06396-RA	MuD|MDOA005419-PA	PeH|PHUM347100-PA	SoI|SINV16814-PA	TrC|XP_008199925.1	AcP|ACYPI006305-PA	AeA|AAEL007898-PA	AnG|AGAP009554-PA	ApM|GB40008-PA	BoM|BGIBMGA010471-TA	CiL|CLEC006038-RA	DaP|estExt_Genewise1.C_120281	MaS|Msex2.06395-RA	PeH|PHUM347080-PA	SoI|SINV16811-PA	AcP|ACYPI081140-PA	ApM|GB40007-PA	SoI|SINV16817-PA	SoI|SINV16825-PA	DaP|fgenesh1_pg.C_scaffold_12000222	CuQ|CPIJ015331-PA
ORTHOGRP1446:	AcP|ACYPI008440-PA	AcP|ACYPI009118-PA	AcP|ACYPI001192-PA	AcP|ACYPI060249-PA	AcP|ACYPI50614-PA	AcP|ACYPI071330-PA	AcP|ACYPI20695-PA	AcP|ACYPI34864-PA	AcP|ACYPI004329-PA	AcP|ACYPI46016-PA	AcP|ACYPI20696-PA	AcP|ACYPI37742-PA	AcP|ACYPI20986-PA	AcP|ACYPI006601-PA	AcP|ACYPI008735-PA	AcP|ACYPI081539-PA	AcP|ACYPI060624-PA	AcP|ACYPI067255-PA	AcP|ACYPI089051-PA	AcP|ACYPI30123-PA	AcP|ACYPI40903-PA	AcP|ACYPI52442-PA	AcP|ACYPI27448-PA	AcP|ACYPI27348-PA	AcP|ACYPI088107-PA	AcP|ACYPI33736-PA	AcP|ACYPI43189-PA
ORTHOGRP1447:	AcP|ACYPI51377-PA	AcP|ACYPI060284-PA	AcP|ACYPI066496-PA	AcP|ACYPI072511-PA	AcP|ACYPI061017-PA	AcP|ACYPI52785-PA	AcP|ACYPI068994-PA	AcP|ACYPI060391-PA	AcP|ACYPI065486-PA	AcP|ACYPI070713-PA	AcP|ACYPI31343-PA	AcP|ACYPI46301-PA	AcP|ACYPI064886-PA	AcP|ACYPI21006-PA	AcP|ACYPI062656-PA	AcP|ACYPI064347-PA	AcP|ACYPI063746-PA	AcP|ACYPI064489-PA	AcP|ACYPI063798-PA	AcP|ACYPI081776-PA	AcP|ACYPI082879-PA	AcP|ACYPI073289-PA	AcP|ACYPI065308-PA	AcP|ACYPI32701-PA	AcP|ACYPI40595-PA	AcP|ACYPI44641-PA	CiL|CLEC006225-RA
ORTHOGRP1448:	AcP|ACYPI002934-PA	AcP|ACYPI22817-PA	AcP|ACYPI53586-PA	AcP|ACYPI086859-PA	AcP|ACYPI005892-PA	AcP|ACYPI32808-PA	AcP|ACYPI53585-PA	AcP|ACYPI44434-PA	AcP|ACYPI44039-PA	AcP|ACYPI005691-PA	AcP|ACYPI36869-PA	AcP|ACYPI39328-PA	AcP|ACYPI065409-PA	AcP|ACYPI55589-PA	AcP|ACYPI42061-PA	AcP|ACYPI087130-PA	AcP|ACYPI004473-PA	AcP|ACYPI005011-PA	AcP|ACYPI47867-PA	AcP|ACYPI33061-PA	AcP|ACYPI23106-PA	AcP|ACYPI31213-PA	AcP|ACYPI085933-PA	AcP|ACYPI45247-PA	AcP|ACYPI32505-PA	AcP|ACYPI29616-PA	AcP|ACYPI43819-PA
ORTHOGRP1449:	AcP|ACYPI003038-PA	AcP|ACYPI004273-PA	TrC|XP_008196295.1	TrC|XP_969340.2	TrC|XP_008196301.1	TrC|XP_973683.1	AeA|AAEL000797-PA	AnG|AGAP010399-PA	ApM|GB42239-PA	BoM|BGIBMGA003927-TA	CeC|XM_004534499.2	CiL|CLEC000315-RA	CuQ|CPIJ013724-PA	DaP|e_gw1.95.27.1	DrM|FBpp0085481	MaS|Msex2.11617-RC	MuD|MDOA010368-PC	PeH|PHUM490630-PA	SoI|SINV26202-PA	CiL|CLEC000268-RA	AeA|AAEL000834-PB	AnG|AGAP010398-PA	CuQ|CPIJ013725-PA	DrM|FBpp0072059	CiL|CLEC000250-RA	CeC|XM_004534498.2	MuD|MDOA000750-PA
ORTHOGRP1450:	AcP|ACYPI005149-PA	AcP|ACYPI069389-PA	DaP|fgenesh1_pg.C_scaffold_1269000001	DaP|NCBI_GNO_19700021	DaP|NCBI_GNO_89700002	DaP|fgenesh1_pg.C_scaffold_734000002	DaP|gw1.3.311.1	DaP|NCBI_GNO_3800168	DaP|NCBI_GNO_6900097	DaP|NCBI_GNO_498200001	DaP|NCBI_GNO_16000037	DaP|NCBI_GNO_9600081	DaP|NCBI_GNO_2700160	DaP|NCBI_GNO_19700020	CiL|CLEC006056-RA	TrC|XP_973747.1	AeA|AAEL011118-PA	AnG|AGAP002075-PA	BoM|BGIBMGA007634-TA	CeC|XM_004518435.2	CuQ|CPIJ013391-PA	DrM|FBpp0303766	MaS|Msex2.10253-RB	MuD|MDOA008253-PA	ApM|GB49084-PA	SoI|SINV18123-PA	PeH|PHUM357590-PA
ORTHOGRP1451:	AcP|ACYPI006651-PA	AcP|ACYPI23122-PA	AcP|ACYPI46913-PA	BoM|BGIBMGA000883-TA	BoM|BGIBMGA000886-TA	BoM|BGIBMGA000884-TA	BoM|BGIBMGA000885-TA	AeA|AAEL007342-PA	AeA|AAEL007349-PA	AnG|AGAP009052-PA	AnG|AGAP009053-PA	CuQ|CPIJ015443-PA	DrM|FBpp0312413	MaS|Msex2.04187-RB	MuD|MDOA004549-PA	TrC|XP_008190759.1	AeA|AAEL007344-PA	AnG|AGAP009051-PA	PeH|PHUM603960-PA	CeC|XM_004533718.2	CuQ|CPIJ015442-PA	TrC|XP_008190780.1	ApM|GB55242-PA	DrM|FBpp0311608	MuD|MDOA002350-PB	CeC|XM_004533716.2	MaS|Msex2.04189-RA
ORTHOGRP1452:	AcP|ACYPI006711-PA	AcP|ACYPI070462-PA	AcP|ACYPI083554-PA	AeA|AAEL017096-PA	AeA|AAEL017301-PA	AnG|AGAP003541-PA	AnG|AGAP007406-PA	ApM|GB41358-PA	ApM|GB52028-PA	BoM|BGIBMGA003608-TA	BoM|BGIBMGA007516-TA	CeC|XM_004517880.2	CeC|XM_004520631.2	CuQ|CPIJ009303-PA	CuQ|CPIJ009655-PA	DaP|PASA_GEN_1000076	DaP|PASA_GEN_1000133	DrM|FBpp0089104	DrM|FBpp0311273	MuD|MDOA001720-PA	MuD|MDOA013058-PA	TrC|NP_001107835.1	TrC|XP_008200463.1	CiL|CLEC004025-RA	MaS|Msex2.03741-RC	PeH|PHUM075480-PA	SoI|SINV18488-PA
ORTHOGRP1453:	AcP|ACYPI38704-PA	AcP|ACYPI061419-PA	AcP|ACYPI49164-PA	AcP|ACYPI30783-PA	AcP|ACYPI44942-PA	AcP|ACYPI061675-PA	AcP|ACYPI52379-PA	AcP|ACYPI27156-PA	AcP|ACYPI065318-PA	AcP|ACYPI080135-PA	AcP|ACYPI20387-PA	AcP|ACYPI064089-PA	AcP|ACYPI28270-PA	AcP|ACYPI088127-PA	AcP|ACYPI20063-PA	AcP|ACYPI53577-PA	AcP|ACYPI083590-PA	AcP|ACYPI28929-PA	AcP|ACYPI29890-PA	AcP|ACYPI084698-PA	AcP|ACYPI24400-PA	AcP|ACYPI085244-PA	AcP|ACYPI44777-PA	AcP|ACYPI26160-PA	AcP|ACYPI50419-PA	AcP|ACYPI47514-PA	AcP|ACYPI082706-PA
ORTHOGRP1454:	AcP|ACYPI060286-PA	AcP|ACYPI52838-PA	AcP|ACYPI29048-PA	AcP|ACYPI065403-PA	AcP|ACYPI066185-PA	AcP|ACYPI068290-PA	AcP|ACYPI065246-PA	AcP|ACYPI067967-PA	AcP|ACYPI084814-PA	AcP|ACYPI52515-PA	AcP|ACYPI089198-PA	AcP|ACYPI44418-PA	AcP|ACYPI069058-PA	AcP|ACYPI082424-PA	AcP|ACYPI22352-PA	AcP|ACYPI085053-PA	AcP|ACYPI064776-PA	AcP|ACYPI080353-PA	AcP|ACYPI064534-PA	AcP|ACYPI087028-PA	AcP|ACYPI070753-PA	AcP|ACYPI063713-PA	AcP|ACYPI066418-PA	AcP|ACYPI48820-PA	AcP|ACYPI33250-PA	AcP|ACYPI087580-PA	AcP|ACYPI23715-PA
ORTHOGRP1455:	AcP|ACYPI064389-PA	AcP|ACYPI082625-PA	AcP|ACYPI073568-PA	AcP|ACYPI084723-PA	AcP|ACYPI49413-PA	AcP|ACYPI086732-PA	AcP|ACYPI27574-PA	AcP|ACYPI081176-PA	AcP|ACYPI084633-PA	AcP|ACYPI50719-PA	AcP|ACYPI085635-PA	AcP|ACYPI083272-PA	AcP|ACYPI083506-PA	AcP|ACYPI085439-PA	AcP|ACYPI088936-PA	AcP|ACYPI086757-PA	AcP|ACYPI083445-PA	AcP|ACYPI083623-PA	AcP|ACYPI087085-PA	AcP|ACYPI087205-PA	AcP|ACYPI073546-PA	AcP|ACYPI084739-PA	AcP|ACYPI085099-PA	AcP|ACYPI29353-PA	AcP|ACYPI082081-PA	AcP|ACYPI22033-PA	AcP|ACYPI062153-PA
ORTHOGRP1456:	AcP|ACYPI069561-PA	AcP|ACYPI070171-PA	AcP|ACYPI089326-PA	AcP|ACYPI55702-PA	AcP|ACYPI081065-PA	AcP|ACYPI49386-PA	AcP|ACYPI22769-PA	AcP|ACYPI53429-PA	AcP|ACYPI30860-PA	AcP|ACYPI36650-PA	AcP|ACYPI49932-PA	AcP|ACYPI21598-PA	AcP|ACYPI28745-PA	AcP|ACYPI55227-PA	AcP|ACYPI23472-PA	AcP|ACYPI20486-PA	AcP|ACYPI20277-PA	AcP|ACYPI084465-PA	AcP|ACYPI21316-PA	AcP|ACYPI28391-PA	AcP|ACYPI082957-PA	AcP|ACYPI083292-PA	AcP|ACYPI40189-PA	AcP|ACYPI55081-PA	MaS|Msex2.14491-RG	BoM|BGIBMGA009412-TA	TrC|XP_008200521.1
ORTHOGRP1457:	AcP|ACYPI071623-PA	AcP|ACYPI087021-PA	AcP|ACYPI081981-PA	AcP|ACYPI083679-PA	AcP|ACYPI32564-PA	AcP|ACYPI38025-PA	AcP|ACYPI081057-PA	AcP|ACYPI081046-PA	AcP|ACYPI080146-PA	AcP|ACYPI081343-PA	AcP|ACYPI088196-PA	AcP|ACYPI088566-PA	AcP|ACYPI24442-PA	AcP|ACYPI23891-PA	AcP|ACYPI54115-PA	AcP|ACYPI33479-PA	AcP|ACYPI42934-PA	AcP|ACYPI40871-PA	AcP|ACYPI061011-PA	AcP|ACYPI066118-PA	AcP|ACYPI088302-PA	AcP|ACYPI37714-PA	AcP|ACYPI069037-PA	AcP|ACYPI086551-PA	AcP|ACYPI081984-PA	AcP|ACYPI085056-PA	AcP|ACYPI28445-PA
ORTHOGRP1458:	AeA|AAEL000639-PA	AeA|AAEL000646-PA	AeA|AAEL000654-PA	AnG|AGAP010367-PA	AnG|AGAP012414-PA	AnG|AGAP011984-PA	CeC|XM_004526910.2	CeC|XM_004527033.2	CeC|XM_012301567.1	CuQ|CPIJ005229-PA	CuQ|CPIJ005231-PA	CuQ|CPIJ013569-PA	CuQ|CPIJ013573-PA	MaS|Msex2.12739-RA	MaS|Msex2.13071-RA	AcP|ACYPI008589-PA	ApM|GB46740-PA	BoM|BGIBMGA001064-TA	DaP|PASA_GEN_18200005	DrM|FBpp0305633	MuD|MDOA011860-PB	PeH|PHUM055320-PA	SoI|SINV23515-PA	TrC|NP_001161257.1	DrM|FBpp0305447	MuD|MDOA003323-PA	MuD|MDOA012398-PA
ORTHOGRP1459:	AeA|AAEL007028-PA	AeA|AAEL007030-PA	AnG|AGAP000973-PA	AnG|AGAP003730-PA	CuQ|CPIJ005539-PA	CuQ|CPIJ017133-PA	DaP|PASA_GEN_0900176	DaP|PASA_GEN_0900179	PeH|PHUM445580-PA	PeH|PHUM506580-PA	SoI|SINV10913-PA	SoI|SINV21540-PA	TrC|XP_008198652.1	TrC|XP_008198655.1	TrC|XP_008198715.1	TrC|XP_008198716.1	AcP|ACYPI006904-PA	ApM|GB40335-PA	BoM|BGIBMGA010465-TA	CeC|XM_012305127.1	CiL|CLEC004722-RA	DrM|FBpp0303775	MaS|Msex2.06389-RA	MuD|MDOA009170-PB	ApM|GB40336-PA	SoI|SINV21542-PA	CiL|CLEC004723-RA
ORTHOGRP1460:	AeA|AAEL008138-PA	AeA|AAEL008672-PA	ApM|GB53043-PA	ApM|GB53045-PA	CeC|XM_004533287.2	CeC|XM_012304693.1	CuQ|CPIJ007190-PA	CuQ|CPIJ007191-PA	CuQ|CPIJ014443-PA	DrM|FBpp0089109	DrM|FBpp0111812	MaS|Msex2.02789-RA	MaS|Msex2.02921-RB	MuD|MDOA001558-PA	MuD|MDOA010369-PA	TrC|XP_001813184.1	TrC|XP_008192597.1	AcP|ACYPI007666-PA	AnG|AGAP009850-PA	BoM|BGIBMGA005094-TA	BoM|BGIBMGA005202-TA	CiL|CLEC011441-RA	DaP|AST_NCBI_GNO_15200015	PeH|PHUM610130-PA	AnG|AGAP001858-PA	CiL|CLEC025358-RA	PeH|PHUM347630-PA
ORTHOGRP1461:	AeA|AAEL009165-PA	AeA|AAEL013126-PA	AeA|AAEL013127-PB	AeA|AAEL013118-PB	AeA|AAEL009166-PA	AeA|AAEL013577-PC	AeA|AAEL018191-PA	AeA|AAEL010435-PA	AeA|AAEL013584-PA	ApM|GB43688-PA	ApM|GB51436-PA	ApM|GB43689-PA	BoM|BGIBMGA005024-TA	BoM|BGIBMGA005025-TA	CuQ|CPIJ012844-PA	CuQ|CPIJ012845-PA	CuQ|CPIJ012848-PA	SoI|SINV10667-PA	SoI|SINV10680-PA	DrM|FBpp0086273	TrC|XP_971572.1	MuD|MDOA002921-PA	MaS|Msex2.06611-RA	AnG|AGAP006187-PA	BoM|BGIBMGA013570-TA	CeC|XM_004535952.1	CuQ|CPIJ012846-PA
ORTHOGRP1462:	AeA|AAEL011313-PA	AeA|AAEL011314-PA	CuQ|CPIJ000993-PA	CuQ|CPIJ000994-PA	SoI|SINV21279-PA	SoI|SINV21313-PA	TrC|NP_001161902.1	TrC|NP_001161904.1	TrC|NP_001161927.1	TrC|NP_001161907.1	TrC|NP_001161906.1	AnG|AGAP008684-PA	BoM|BGIBMGA013930-TA	MaS|Msex2.09567-RA	ApM|GB42829-PA	CeC|XM_004536291.2	CiL|CLEC001270-RA	CuQ|CPIJ000992-PA	DaP|PASA_GEN_12100049	DrM|FBpp0311868	MuD|MDOA000412-PA	PeH|PHUM530330-PA	CeC|XM_004521921.2	BoM|BGIBMGA013994-TA	MaS|Msex2.10986-RA	SoI|SINV17337-PA	MaS|Msex2.09566-RA
ORTHOGRP1463:	AnG|AGAP001707-PA	AnG|AGAP013020-PA	ApM|GB40831-PA	ApM|GB50862-PA	CeC|XM_004534131.2	CeC|XM_012305068.1	CeC|XM_004534133.2	CuQ|CPIJ014954-PA	CuQ|CPIJ014955-PA	DrM|FBpp0082362	DrM|FBpp0082363	SoI|SINV16494-PA	SoI|SINV16506-PA	SoI|SINV16621-PA	AeA|AAEL006121-PA	TrC|XP_973112.1	AeA|AAEL006123-PA	BoM|BGIBMGA012923-TA	CiL|CLEC011570-RA	MuD|MDOA009499-PA	PeH|PHUM609560-PA	AeA|AAEL006136-PA	CuQ|CPIJ014952-PA	MaS|Msex2.05076-RA	TrC|XP_008194524.1	DrM|FBpp0082359	DrM|FBpp0289635
ORTHOGRP1464:	AnG|AGAP009184-PA	AnG|AGAP010772-PA	AnG|AGAP012539-PA	AnG|AGAP011239-PA	AnG|AGAP010774-PA	AnG|AGAP011276-PA	AnG|AGAP010761-PA	AnG|AGAP010759-PA	AnG|AGAP012916-PA	AnG|AGAP010811-PA	AnG|AGAP010775-PA	AnG|AGAP011225-PA	AnG|AGAP010760-PA	AnG|AGAP010762-PA	AnG|AGAP011231-PA	AnG|AGAP011277-PA	AnG|AGAP010763-PA	AnG|AGAP010869-PA	AnG|AGAP011224-PA	AnG|AGAP011223-PA	AnG|AGAP010773-PA	CuQ|CPIJ011196-PA	CuQ|CPIJ017837-PA	CuQ|CPIJ014543-PA	CuQ|CPIJ014544-PA	CuQ|CPIJ016367-PA	DaP|estExt_Genewise1.C_30271
ORTHOGRP1465:	ApM|GB48055-PA	ApM|GB53862-PA	CiL|CLEC002206-RA	CiL|CLEC007653-RA	CiL|CLEC007652-RA	PeH|PHUM347960-PA	PeH|PHUM474680-PA	AcP|ACYPI003413-PA	AeA|AAEL005207-PA	AnG|AGAP009791-PA	CeC|XM_004524042.2	CuQ|CPIJ002051-PA	DaP|estExt_Genewise1Plus.C_50492	DrM|FBpp0310420	MuD|MDOA007774-PB	PeH|PHUM578880-PA	TrC|XP_971821.3	AeA|AAEL002141-PA	AnG|AGAP003106-PA	CeC|XM_012300829.1	CuQ|CPIJ007383-PA	DrM|FBpp0306704	MuD|MDOA005754-PA	TrC|XP_969454.3	MaS|Msex2.12264-RA	BoM|BGIBMGA007097-TA	SoI|SINV21218-PA
ORTHOGRP1466:	CeC|Sperm-Leucylaminopeptidase.1	CeC|XM_004525195.2	CiL|CLEC000161-RA	CiL|CLEC001291-RA	CiL|CLEC001290-RA	CiL|CLEC001841-RA	CiL|CLEC002586-RA	CuQ|CPIJ000990-PA	CuQ|CPIJ009640-PA	DrM|FBpp0076362	DrM|FBpp0076363	AcP|ACYPI004827-PA	AeA|AAEL000424-PA	AnG|AGAP003869-PA	ApM|GB49495-PA	BoM|BGIBMGA000592-TA	CiL|CLEC002678-RA	DaP|SNAP_00028789	MaS|Msex2.11627-RA	MuD|MDOA004806-PA	PeH|PHUM511730-PA	TrC|XP_008201627.1	AeA|AAEL000108-PA	AnG|AGAP001952-PA	PeH|PHUM296570-PA	TrC|XP_972664.1	CuQ|CPIJ002841-PA
ORTHOGRP1467:	CeC|XM_004535691.2	CeC|XM_012305053.1	DrM|FBpp0084970	DrM|FBpp0088515	MaS|Msex2.00995-RA	MaS|Msex2.00996-RA	MuD|MDOA004133-PA	MuD|MDOA013036-PA	TrC|XP_008197198.1	TrC|XP_008197200.1	TrC|XP_969061.2	AeA|AAEL012036-PA	AnG|AGAP004635-PA	CuQ|CPIJ000611-PA	AeA|AAEL012037-PA	AnG|AGAP004633-PA	CuQ|CPIJ000602-PA	AeA|AAEL012041-PA	AnG|AGAP004636-PA	AnG|AGAP013218-PA	ApM|GB46661-PA	CiL|CLEC012300-RA	CuQ|CPIJ000613-PA	SoI|SINV24429-PA	ApM|GB40392-PA	BoM|BGIBMGA002910-TA	PeH|PHUM203310-PA
ORTHOGRP1468:	CuQ|CPIJ007931-PA	CuQ|CPIJ019610-PA	CuQ|CPIJ007932-PA	MuD|MDOA002810-PA	MuD|MDOA013340-PA	MuD|MDOA011594-PA	MuD|MDOA011898-PA	MuD|MDOA012293-PA	MuD|MDOA009465-PA	MuD|MDOA003735-PA	MuD|MDOA012958-PA	MuD|MDOA015523-PA	TrC|XP_001808902.1	TrC|XP_969035.2	TrC|XP_008191538.1	TrC|XP_001813655.1	TrC|XP_968815.1	TrC|XP_008191624.1	TrC|XP_008191576.1	CeC|Odorant.57	DrM|FBpp0076995	CeC|Odorant.51	CiL|CLEC025363-RA	DrM|FBpp0079083	MaS|Msex2.00461-RB	CeC|Odorant.58	MuD|MDOA012814-PA
ORTHOGRP1469:	CuQ|CPIJ014330-PA	CuQ|CPIJ014331-PA	CuQ|CPIJ014332-PA	DaP|fgenesh1_pg.C_scaffold_5436000001	DaP|PASA_GEN_6600011	DaP|NCBI_GNO_7900062	DaP|PASA_GEN_6600047	TrC|XP_001816436.1	TrC|XP_001816441.2	TrC|XP_001816440.2	AcP|ACYPI068601-PA	AeA|AAEL005374-PA	AnG|AGAP002451-PA	ApM|GB48343-PA	BoM|BGIBMGA000215-TA	CeC|Snmp1-RA.1	CiL|CLEC007848-RA	DrM|FBpp0306056	MaS|Msex2.12064-RA	MuD|MDOA006435-PA	PeH|PHUM603690-PA	SoI|SINV18539-PA	SoI|SINV18642-PA	MuD|MDOA003158-PA	BoM|BGIBMGA001301-TA	MaS|Msex2.03971-RA	CeC|Snmp1b-RA.1
ORTHOGRP1470:	DaP|SNAP_00005807	DaP|NCBI_GNO_1000186	DaP|NCBI_GNO_1000201	DaP|NCBI_GNO_1000202	DaP|NCBI_GNO_2500119	DaP|SNAP_00011627	DaP|PASA_GEN_2500079	DaP|fgenesh1_pg.C_scaffold_25000125	DaP|PASA_GEN_2500103	DaP|PASA_GEN_2500167	DaP|PASA_GEN_2500165	DaP|fgenesh1_pg.C_scaffold_25000239	DaP|NCBI_GNO_2500099	DaP|fgenesh1_pg.C_scaffold_7000217	DaP|NCBI_GNO_636900001	DaP|PASA_GEN_2500166	DaP|PASA_GEN_2500060	DaP|PASA_GEN_5200020	DaP|SNAP_00014635	DaP|NCBI_GNO_189100001	DaP|SNAP_00023836	DaP|PASA_GEN_8800003	DaP|NCBI_GNO_2500042	DaP|PASA_GEN_2500159	DaP|NCBI_GNO_306000002	DaP|NCBI_GNO_421300001	DaP|PASA_GEN_2400023
ORTHOGRP1471:	DaP|fgenesh1_pg.C_scaffold_126000033	DaP|SNAP_00008643	DaP|fgenesh1_pg.C_scaffold_16000235	DaP|NCBI_GNO_16200045	DaP|SNAP_00008642	DaP|NCBI_GNO_1600230	DaP|fgenesh1_pg.C_scaffold_60000131	DaP|SNAP_00028395	DaP|NCBI_GNO_6000137	DaP|SNAP_00032585	DaP|SNAP_00021533	DaP|SNAP_00021586	DaP|SNAP_00038395	DaP|SNAP_00021491	DaP|SNAP_00038394	DaP|NCBI_GNO_12600044	DaP|NCBI_GNO_16200014	DaP|fgenesh1_pg.C_scaffold_219000032	DaP|fgenesh1_pg.C_scaffold_136000042	DaP|fgenesh1_pg.C_scaffold_60000136	DaP|fgenesh1_pg.C_scaffold_20000026	DaP|fgenesh1_pg.C_scaffold_70000120	DaP|NCBI_GNO_14000003	DaP|fgenesh1_pg.C_scaffold_173000002	DaP|fgenesh1_pg.C_scaffold_70000164	DaP|fgenesh1_pg.C_scaffold_60000138	CuQ|CPIJ008490-PA
ORTHOGRP1472:	DaP|SNAP_00041011	DaP|fgenesh1_pg.C_scaffold_1301000001	DaP|NCBI_GNO_49300004	DaP|NCBI_GNO_4100008	DaP|SNAP_00001884	DaP|SNAP_00027685	DaP|SNAP_00042498	DaP|SNAP_00034606	DaP|NCBI_GNO_49300006	DaP|SNAP_00028932	DaP|fgenesh1_pg.C_scaffold_129000065	DaP|fgenesh1_pg.C_scaffold_37000023	DaP|fgenesh1_pg.C_scaffold_175000025	DaP|fgenesh1_pg.C_scaffold_1786000001	DaP|fgenesh1_pg.C_scaffold_300000003	DaP|fgenesh1_pg.C_scaffold_300000001	DaP|fgenesh1_pg.C_scaffold_500000001	DaP|SNAP_00034605	DaP|NCBI_GNO_2300055	DaP|fgenesh1_pg.C_scaffold_31000133	DaP|fgenesh1_pg.C_scaffold_300000004	DaP|fgenesh1_pg.C_scaffold_3740000001	DaP|PASA_GEN_3100022	DaP|fgenesh1_pg.C_scaffold_40000185	DaP|fgenesh1_pg.C_scaffold_300000002	DaP|SNAP_00023008	DaP|fgenesh1_pg.C_scaffold_3112000001
ORTHOGRP1473:	TrC|XP_008198162.1	TrC|XP_968153.2	AcP|ACYPI000878-PA	AeA|AAEL000532-PA	AnG|AGAP010817-PA	ApM|GB45235-PA	BoM|BGIBMGA005365-TA	CeC|XM_012299766.1	CiL|CLEC004130-RA	DaP|NCBI_GNO_0200270	MaS|Msex2.08983-RA	PeH|PHUM274550-PA	AcP|ACYPI38768-PA	AeA|AAEL002265-PA	AnG|AGAP006444-PA	ApM|GB44917-PA	BoM|BGIBMGA002771-TA	CiL|CLEC003954-RA	CuQ|CPIJ016829-PA	DrM|FBpp0305564	MaS|Msex2.06770-RA	MuD|MDOA006644-PA	PeH|PHUM014760-PA	SoI|SINV10393-PA	CuQ|CPIJ017762-PA	SoI|SINV20640-PA	SoI|SINV10405-PA
ORTHOGRP1474:	AcP|ACYPI000057-PA	AcP|ACYPI000088-PA	AcP|ACYPI009811-PA	AcP|ACYPI007230-PA	AcP|ACYPI006538-PA	AeA|AAEL013640-PA	AeA|AAEL014798-PA	TrC|XP_971043.1	TrC|XP_971105.1	TrC|XP_972085.1	TrC|XP_972137.1	TrC|XP_972034.1	BoM|BGIBMGA007259-TA	CeC|XM_004518758.2	DrM|FBpp0311891	ApM|GB55220-PA	CiL|CLEC008881-RA	DaP|PASA_GEN_0400020	AnG|AGAP008502-PA	MaS|Msex2.01118-RA	MuD|MDOA006856-PA	PeH|PHUM055310-PA	CuQ|CPIJ000372-PA	SoI|SINV10648-PA	BoM|BGIBMGA007258-TA	MaS|Msex2.01117-RA
ORTHOGRP1475:	AcP|ACYPI082021-PA	AcP|ACYPI060504-PA	AcP|ACYPI26143-PA	AcP|ACYPI24056-PA	AcP|ACYPI087828-PA	AcP|ACYPI29129-PA	AcP|ACYPI37289-PA	AcP|ACYPI066608-PA	AcP|ACYPI22944-PA	AcP|ACYPI46761-PA	AcP|ACYPI36392-PA	AcP|ACYPI47154-PA	AcP|ACYPI32292-PA	AcP|ACYPI089486-PA	AcP|ACYPI21065-PA	AcP|ACYPI20572-PA	AcP|ACYPI38799-PA	MuD|MDOA005795-PA	MuD|MDOA015242-PA	MuD|MDOA007528-PA	ApM|GB48468-PA	DaP|e_gw1.330.2.1	AcP|ACYPI29692-PA	CiL|CLEC002435-RA	DaP|fgenesh1_pg.C_scaffold_66000111	SoI|SINV16960-PA
ORTHOGRP1476:	AcP|ACYPI000689-PA	AcP|ACYPI40978-PA	AcP|ACYPI087909-PA	AcP|ACYPI38779-PA	AcP|ACYPI010241-PA	AcP|ACYPI45990-PA	AcP|ACYPI004056-PA	AcP|ACYPI43609-PA	AcP|ACYPI064900-PA	AcP|ACYPI007255-PA	AcP|ACYPI062465-PA	AcP|ACYPI005657-PA	AcP|ACYPI086693-PA	AcP|ACYPI081961-PA	AcP|ACYPI087653-PA	BoM|BGIBMGA006489-TA	BoM|BGIBMGA010702-TA	CuQ|CPIJ003904-PA	CuQ|CPIJ013269-PA	CuQ|CPIJ011290-PA	CuQ|CPIJ011291-PA	PeH|PHUM300640-PA	SoI|SINV22599-PA	MaS|Msex2.10650-RA	AeA|AAEL003751-PA	BoM|BGIBMGA010696-TA
ORTHOGRP1477:	AcP|ACYPI001986-PA	AcP|ACYPI003656-PA	ApM|GB48476-PA	ApM|GB51771-PA	BoM|BGIBMGA006086-TA	BoM|BGIBMGA006087-TA	BoM|BGIBMGA011752-TA	DaP|e_gw1.132.26.1	DaP|e_gw1.93.17.1	DaP|fgenesh1_pg.C_scaffold_12000019	DaP|SNAP_00030185	DaP|e_gw1.22.10.1	MaS|Msex2.01052-RA	MaS|Msex2.07934-RA	MaS|Msex2.07935-RA	AeA|AAEL010197-PA	AnG|AGAP011539-PA	ApM|GB47338-PA	CeC|XM_004522414.2	CiL|CLEC001002-RA	CuQ|CPIJ007877-PA	DrM|FBpp0305003	MuD|MDOA013548-PA	PeH|PHUM233540-PA	SoI|SINV25705-PA	TrC|XP_971718.1
ORTHOGRP1478:	AcP|ACYPI002894-PA	AcP|ACYPI007265-PA	AcP|ACYPI004818-PA	AcP|ACYPI003271-PA	DaP|fgenesh1_kg.C_scaffold_138000001	DaP|PASA_GEN_6600012	MaS|Msex2.08204-RA	MaS|Msex2.08205-RA	SoI|SINV13286-PA	SoI|SINV25051-PA	SoI|SINV18389-PA	SoI|SINV18587-PA	SoI|SINV18519-PA	SoI|SINV18444-PA	AeA|AAEL013483-PA	AnG|AGAP007572-PA	CiL|CLEC002056-RA	MaS|Msex2.08203-RA	TrC|XP_008199442.1	CuQ|CPIJ011501-PA	AeA|AAEL013491-PA	ApM|GB47905-PA	CuQ|CPIJ011502-PA	PeH|PHUM490670-PA	AnG|AGAP007662-PA	CiL|CLEC009019-RA
ORTHOGRP1479:	AcP|ACYPI007537-PA	AcP|ACYPI069597-PA	AcP|ACYPI009871-PA	DaP|NCBI_GNO_8300015	DaP|PASA_GEN_8300003	DaP|PASA_GEN_8300050	DrM|FBpp0085472	DrM|FBpp0297714	TrC|XP_008190957.1	TrC|XP_974693.1	AeA|AAEL001626-PA	CiL|CLEC006354-RA	CuQ|CPIJ003167-PA	DrM|FBpp0082720	MuD|MDOA004540-PA	PeH|PHUM596950-PA	SoI|SINV21812-PA	AcP|ACYPI009434-PA	AnG|AGAP011178-PA	DaP|gw1.25.360.1	MaS|Msex2.05247-RA	ApM|GB48310-PA	BoM|BGIBMGA005005-TA	CeC|Zinc/iron.1	TrC|XP_974675.1	PeH|PHUM332550-PA
ORTHOGRP1480:	AcP|ACYPI009146-PA	AcP|ACYPI072217-PA	AcP|ACYPI25664-PA	AeA|AAEL010965-PA	AeA|AAEL014312-PA	CeC|XM_004526181.2	CeC|XM_004535323.2	CiL|CLEC003654-RA	CiL|CLEC009815-RA	CiL|CLEC003655-RA	CiL|CLEC004081-RA	DrM|FBpp0271945	DrM|FBpp0304441	MuD|MDOA002529-PA	MuD|MDOA011113-PA	MuD|MDOA006850-PA	MuD|MDOA010994-PA	AnG|AGAP005526-PA	ApM|GB53104-PA	BoM|BGIBMGA014545-TA	CuQ|CPIJ002327-PA	DaP|estExt_fgenesh1_pg.C_70185	MaS|Msex2.07124-RA	PeH|PHUM104920-PA	SoI|SINV24247-PA	TrC|XP_008192422.1
ORTHOGRP1481:	AcP|ACYPI083683-PA	AcP|ACYPI084066-PA	AcP|ACYPI061802-PA	AcP|ACYPI070780-PA	AcP|ACYPI46132-PA	AcP|ACYPI087658-PA	AcP|ACYPI089065-PA	AcP|ACYPI083306-PA	AcP|ACYPI062836-PA	AcP|ACYPI088212-PA	AcP|ACYPI085915-PA	AcP|ACYPI33253-PA	AcP|ACYPI088590-PA	AcP|ACYPI32677-PA	AcP|ACYPI068953-PA	AcP|ACYPI081475-PA	AcP|ACYPI085829-PA	AcP|ACYPI41940-PA	AcP|ACYPI41720-PA	AcP|ACYPI51797-PA	AcP|ACYPI44507-PA	AcP|ACYPI088361-PA	AcP|ACYPI063861-PA	AcP|ACYPI49628-PA	AcP|ACYPI25275-PA	AcP|ACYPI45241-PA
ORTHOGRP1482:	AcP|ACYPI060919-PA	AcP|ACYPI20567-PA	AcP|ACYPI34398-PA	AcP|ACYPI32242-PA	AcP|ACYPI32241-PA	AcP|ACYPI45248-PA	AcP|ACYPI31642-PA	AcP|ACYPI083756-PA	AcP|ACYPI46334-PA	AcP|ACYPI23368-PA	AcP|ACYPI069024-PA	AcP|ACYPI50567-PA	AcP|ACYPI40080-PA	AcP|ACYPI086287-PA	AcP|ACYPI064310-PA	AcP|ACYPI41576-PA	AcP|ACYPI25266-PA	AcP|ACYPI071584-PA	AcP|ACYPI25669-PA	AcP|ACYPI084437-PA	AcP|ACYPI39792-PA	AcP|ACYPI20913-PA	CeC|XM_004536319.2	CeC|XM_004537550.1	DaP|gw1.12415.2.1	PeH|PHUM454910-PA
ORTHOGRP1483:	AcP|ACYPI062759-PA	AcP|ACYPI068635-PA	AcP|ACYPI067935-PA	AcP|ACYPI065972-PA	AcP|ACYPI086058-PA	AcP|ACYPI069073-PA	AcP|ACYPI080075-PA	AcP|ACYPI070842-PA	AcP|ACYPI063670-PA	AcP|ACYPI081454-PA	AcP|ACYPI068550-PA	AcP|ACYPI064950-PA	AcP|ACYPI072870-PA	AcP|ACYPI089473-PA	AcP|ACYPI069489-PA	AcP|ACYPI069470-PA	AcP|ACYPI072794-PA	AcP|ACYPI087790-PA	AcP|ACYPI073880-PA	AcP|ACYPI35949-PA	AcP|ACYPI54725-PA	AcP|ACYPI084032-PA	AcP|ACYPI20847-PA	AcP|ACYPI47997-PA	AcP|ACYPI071493-PA	DaP|SNAP_00028431
ORTHOGRP1484:	AcP|ACYPI47579-PA	AcP|ACYPI065854-PA	AcP|ACYPI35409-PA	AcP|ACYPI44221-PA	AcP|ACYPI22820-PA	AcP|ACYPI32807-PA	AcP|ACYPI45246-PA	AcP|ACYPI082130-PA	AcP|ACYPI29528-PA	AcP|ACYPI33064-PA	AcP|ACYPI46218-PA	AcP|ACYPI44049-PA	AcP|ACYPI29357-PA	AcP|ACYPI39679-PA	AcP|ACYPI55587-PA	AcP|ACYPI41206-PA	AcP|ACYPI44254-PA	MaS|Msex2.03512-RA	MaS|Msex2.06775-RA	TrC|XP_008193156.1	CiL|CLEC001285-RA	BoM|BGIBMGA011105-TA	DaP|NCBI_GNO_9000042	DaP|NCBI_GNO_1300302	MaS|Msex2.02437-RA	MuD|MDOA007250-PA
ORTHOGRP1485:	AcP|ACYPI063870-PA	AcP|ACYPI066110-PA	AcP|ACYPI082369-PA	AcP|ACYPI081551-PA	AcP|ACYPI083091-PA	AcP|ACYPI081971-PA	AcP|ACYPI086528-PA	AcP|ACYPI088208-PA	AcP|ACYPI070630-PA	AcP|ACYPI088047-PA	AcP|ACYPI087044-PA	AcP|ACYPI087742-PA	AcP|ACYPI088240-PA	AcP|ACYPI087137-PA	AcP|ACYPI084674-PA	AcP|ACYPI083067-PA	AcP|ACYPI080046-PA	AcP|ACYPI084694-PA	AcP|ACYPI088515-PA	AcP|ACYPI081654-PA	AcP|ACYPI085104-PA	AcP|ACYPI085403-PA	AcP|ACYPI080595-PA	AcP|ACYPI085739-PA	AcP|ACYPI083775-PA	AcP|ACYPI082307-PA
ORTHOGRP1486:	AcP|ACYPI064312-PA	AcP|ACYPI45387-PA	AcP|ACYPI064706-PA	AcP|ACYPI39443-PA	AcP|ACYPI23912-PA	AcP|ACYPI066579-PA	AcP|ACYPI087920-PA	AcP|ACYPI52819-PA	CiL|CLEC000077-RA	CiL|CLEC006972-RA	CiL|CLEC000078-RA	CiL|CLEC003073-RA	DaP|e_gw1.5444.1.1	DaP|fgenesh1_pg.C_scaffold_1482000002	DaP|PASA_GEN_34900001	DaP|fgenesh1_pg.C_scaffold_4795000001	DaP|fgenesh1_pg.C_scaffold_7472000001	DaP|gw1.946.8.1	DaP|fgenesh1_pg.C_scaffold_852000001	PeH|PHUM269500-PA	PeH|PHUM351830-PA	PeH|PHUM421010-PA	ApM|GB43330-PA	CuQ|CPIJ010238-PA	TrC|XP_008200066.1	CiL|CLEC013631-RA
ORTHOGRP1487:	AcP|ACYPI30643-PA	AcP|ACYPI088724-PA	AcP|ACYPI47485-PA	AcP|ACYPI21952-PA	AcP|ACYPI46111-PA	AcP|ACYPI29505-PA	AcP|ACYPI41121-PA	AcP|ACYPI35784-PA	AcP|ACYPI55041-PA	ApM|GB41959-PA	ApM|GB47855-PA	ApM|GB48864-PA	ApM|GB47854-PA	ApM|GB50501-PA	ApM|GB53494-PA	ApM|GB53892-PA	BoM|BGIBMGA003868-TA	BoM|BGIBMGA009738-TA	SoI|SINV12196-PA	SoI|SINV13180-PA	CeC|JAMg_NW_004523531.1.69	MuD|MDOA008067-PA	TrC|XP_008198792.1	DrM|FBpp0085665	SoI|SINV23814-PA	BoM|BGIBMGA011303-TA
ORTHOGRP1488:	AcP|ACYPI080997-PA	AcP|ACYPI28410-PA	AcP|ACYPI52898-PA	AcP|ACYPI28386-PA	AcP|ACYPI56252-PA	AcP|ACYPI36438-PA	AcP|ACYPI24367-PA	AcP|ACYPI49307-PA	AcP|ACYPI45361-PA	AcP|ACYPI062578-PA	AcP|ACYPI27329-PA	AcP|ACYPI083032-PA	AcP|ACYPI084942-PA	AcP|ACYPI084852-PA	AcP|ACYPI067473-PA	AcP|ACYPI26414-PA	AcP|ACYPI35676-PA	AcP|ACYPI084843-PA	AcP|ACYPI33802-PA	AcP|ACYPI40686-PA	AcP|ACYPI29924-PA	AcP|ACYPI47740-PA	AcP|ACYPI086027-PA	AcP|ACYPI089494-PA	AcP|ACYPI087845-PA	AcP|ACYPI087542-PA
ORTHOGRP1489:	AcP|ACYPI084914-PA	AcP|ACYPI20542-PA	AcP|ACYPI21910-PA	AcP|ACYPI23814-PA	AcP|ACYPI39898-PA	AcP|ACYPI43934-PA	AcP|ACYPI48877-PA	AcP|ACYPI085129-PA	SoI|SINV10325-PA	SoI|SINV17054-PA	SoI|SINV12160-PA	SoI|SINV23880-PA	SoI|SINV20951-PA	SoI|SINV26453-PA	SoI|SINV20163-PA	SoI|SINV15560-PA	SoI|SINV21389-PA	SoI|SINV14039-PA	SoI|SINV24679-PA	SoI|SINV13771-PA	BoM|BGIBMGA011386-TA	CiL|CLEC013210-RA	AcP|ACYPI32345-PA	TrC|XP_008199625.1	CiL|CLEC004357-RA	MuD|MDOA000227-PA
ORTHOGRP1490:	AeA|AAEL001226-PA	AeA|AAEL004296-PA	AeA|AAEL013850-PA	AeA|AAEL015327-PA	AeA|AAEL013838-PA	AeA|AAEL006657-PA	AeA|AAEL009643-PA	AeA|AAEL007846-PA	AeA|AAEL005051-PA	AeA|AAEL005087-PA	AeA|AAEL015172-PA	AeA|AAEL003580-PA	AeA|AAEL007361-PA	AeA|AAEL005274-PA	AeA|AAEL010096-PA	AeA|AAEL014088-PA	AeA|AAEL007561-PA	AeA|AAEL008423-PA	AeA|AAEL012432-PA	AeA|AAEL006626-PA	AeA|AAEL008626-PA	CuQ|CPIJ018153-PA	CuQ|CPIJ012656-PA	CuQ|CPIJ017641-PA	CuQ|CPIJ016994-PA	SoI|SINV23425-PA
ORTHOGRP1491:	AeA|AAEL002092-PA	AeA|AAEL018091-PA	AnG|AGAP003377-PA	AnG|AGAP012866-PA	AnG|AGAP003382-PA	AnG|AGAP003380-PA	AnG|AGAP003381-PA	AnG|AGAP003383-PA	AnG|AGAP003379-PA	CiL|CLEC008665-RA	CiL|CLEC008666-RA	MuD|MDOA002356-PA	MuD|MDOA008993-PA	MuD|MDOA006796-PA	AnG|AGAP003384-PA	ApM|GB48831-PA	BoM|BGIBMGA010140-TA	CuQ|CPIJ004291-PA	DrM|FBpp0073110	MaS|Msex2.08283-RA	SoI|SINV12605-PA	CuQ|CPIJ004292-PA	AnG|AGAP003385-PA	CeC|Cuticle.153	PeH|PHUM492240-PA	TrC|XP_008201391.1
ORTHOGRP1492:	AeA|AAEL002827-PA	AeA|AAEL003393-PA	BoM|BGIBMGA003901-TA	BoM|BGIBMGA012549-TA	BoM|BGIBMGA012555-TA	CeC|XM_004520435.2	CeC|XM_004523521.2	CeC|XM_004524098.2	CiL|CLEC002380-RA	CiL|CLEC013896-RA	DrM|FBpp0075203	DrM|FBpp0305828	MaS|Msex2.00696-RA	MaS|Msex2.05734-RA	MaS|Msex2.09812-RD	MuD|MDOA004693-PA	MuD|MDOA006133-PA	AcP|ACYPI000061-PA	AnG|AGAP012081-PA	ApM|GB52736-PA	CuQ|CPIJ006209-PA	DaP|NCBI_GNO_0100277	PeH|PHUM576810-PA	SoI|SINV17115-PA	TrC|NP_001164361.1	AnG|AGAP012106-PA
ORTHOGRP1493:	AeA|AAEL003592-PA	AeA|AAEL014730-PA	AcP|ACYPI004514-PA	AeA|AAEL003609-PA	AnG|AGAP000017-PA	ApM|GB52925-PA	BoM|BGIBMGA009316-TA	BoM|BGIBMGA009317-TA	CeC|XM_012302062.1	CiL|CLEC006702-RA	CiL|CLEC006706-RA	CuQ|CPIJ007145-PA	DaP|NCBI_GNO_2800090	DrM|FBpp0310999	MaS|Msex2.01435-RA	MuD|MDOA000431-PA	PeH|PHUM055000-PA	PeH|PHUM055020-PA	SoI|SINV24775-PA	SoI|SINV24782-PA	TrC|XP_008191835.1	MaS|Msex2.01431-RB	CuQ|CPIJ007143-PA	BoM|BGIBMGA009315-TA	CiL|CLEC006707-RA	CuQ|CPIJ007144-PA
ORTHOGRP1494:	AeA|AAEL003742-PA	AeA|AAEL014321-PA	ApM|GB53578-PA	ApM|GB53579-PA	MaS|Msex2.11287-RA	MaS|Msex2.14269-RA	TrC|XP_975608.1	TrC|XP_975649.1	TrC|XP_975652.2	TrC|XP_975653.1	TrC|XP_975651.1	AcP|ACYPI008085-PA	AnG|AGAP001649-PA	BoM|BGIBMGA013129-TA	CeC|XM_004521216.2	CiL|CLEC010679-RA	CuQ|CPIJ005343-PA	DaP|NCBI_GNO_10500045	DrM|FBpp0306807	MaS|Msex2.07973-RA	MuD|MDOA011079-PA	PeH|PHUM388700-PA	SoI|SINV24577-PA	CeC|XM_012299759.1	DrM|FBpp0083833	MuD|MDOA007351-PA
ORTHOGRP1495:	AeA|AAEL004054-PA	AeA|AAEL006824-PA	AeA|AAEL008345-PA	BoM|BGIBMGA001003-TA	BoM|BGIBMGA001004-TA	CiL|CLEC005850-RA	CiL|CLEC005851-RA	MaS|Msex2.04540-RF	MaS|Msex2.05641-RB	MaS|Msex2.05642-RF	MaS|Msex2.05640-RA	AcP|ACYPI005113-PA	AnG|AGAP001076-PD	ApM|GB51356-PA	BoM|BGIBMGA001162-TA	CeC|Cyyyyp4G-like.1	CuQ|CPIJ009415-PA	DrM|FBpp0312025	MuD|MDOA004586-PA	PeH|PHUM063470-PA	SoI|SINV17089-PA	TrC|NP_001107791.1	CuQ|CPIJ018668-PA	AnG|AGAP000877-PA	SoI|SINV19722-PA	TrC|NP_001107860.1
ORTHOGRP1496:	AeA|AAEL005417-PA	AeA|AAEL005426-PA	AnG|AGAP003721-PA	AnG|AGAP003722-PA	CeC|XM_004530366.2	CeC|XM_004530368.2	DaP|estExt_fgenesh1_pg.C_610131	DaP|NCBI_GNO_6100098	DaP|estExt_Genewise1Plus.C_610131	DaP|estExt_Genewise1.C_610135	DaP|NCBI_GNO_6100101	MuD|MDOA004931-PA	MuD|MDOA012529-PA	MuD|MDOA005366-PA	MuD|MDOA005238-PA	AcP|ACYPI007342-PA	AeA|AAEL005407-PC	CuQ|CPIJ008003-PA	AeA|AAEL005408-PA	BoM|BGIBMGA009900-TA	CuQ|CPIJ008004-PA	DrM|FBpp0291143	MaS|Msex2.07788-RA	PeH|PHUM300630-PA	AnG|AGAP003720-PA	CuQ|CPIJ008005-PA
ORTHOGRP1497:	AeA|AAEL009449-PA	AeA|AAEL013018-PA	CiL|CLEC025156-RA	CiL|CLEC025297-RA	TrC|XP_008193918.1	TrC|XP_008193944.1	AcP|ACYPI25887-PA	AcP|ACYPI31683-PA	ApM|GB50937-PA	CuQ|CPIJ007604-PA	MaS|Msex2.09425-RA	MuD|MDOA012373-PA	PeH|PHUM486880-PA	SoI|SINV22323-PA	AnG|AGAP003309-PA	ApM|GB55593-PA	CeC|Odorant.45	MuD|MDOA006902-PA	DrM|FBpp0078305	BoM|BGIBMGA002308-TA	ApM|GB50936-PA	SoI|SINV21283-PA	MaS|Msex2.02108-RA	CeC|Odorant.46	MuD|MDOA009850-PA	DrM|FBpp0078304
ORTHOGRP1498:	AeA|AAEL011061-PA	AeA|AAEL013102-PA	CuQ|CPIJ004466-PA	CuQ|CPIJ017632-PA	AcP|ACYPI002690-PA	AnG|AGAP010767-PA	ApM|GB50813-PA	BoM|BGIBMGA008158-TA	CeC|XM_004529838.2	CiL|CLEC005643-RA	DaP|e_gw1.32.36.1	DrM|FBpp0309117	MuD|MDOA007804-PC	PeH|PHUM165150-PA	SoI|SINV22890-PA	TrC|XP_008190770.1	AcP|ACYPI45421-PA	PeH|PHUM164820-PA	ApM|GB50814-PA	CiL|CLEC005644-RA	CuQ|CPIJ004468-PA	AeA|AAEL011065-PA	DaP|fgenesh1_pg.C_scaffold_32000101	SoI|SINV22888-PA	MaS|Msex2.09520-RA	BoM|BGIBMGA008156-TA
ORTHOGRP1499:	AnG|AGAP000706-PA	AnG|AGAP013372-PA	AnG|AGAP013152-PA	AnG|AGAP012124-PA	AnG|AGAP012911-PA	DrM|FBpp0073670	DrM|FBpp0111393	MaS|Msex2.13344-RA	MaS|Msex2.13736-RA	TrC|XP_008195425.1	TrC|XP_008195437.1	BoM|BGIBMGA001679-TA	MuD|MDOA013954-PA	AeA|AAEL008843-PB	CeC|XM_004524921.2	CeC|XM_012301591.1	CuQ|CPIJ007944-PA	DrM|FBpp0074842	MuD|MDOA004613-PA	AeA|AAEL011859-PA	CuQ|CPIJ007884-PA	DaP|NCBI_GNO_8300044	MuD|MDOA013616-PA	CeC|XM_012301593.1	PeH|PHUM060930-PA	CuQ|CPIJ014036-PA
ORTHOGRP1500:	AnG|AGAP011783-PA	AnG|AGAP011787-PA	CeC|aaaerine.7	CeC|aaaerine.8	CeC|aaahymotrypsin.14	MaS|Msex2.09816-RC	MaS|Msex2.14187-RA	MuD|MDOA007422-PA	MuD|MDOA012312-PA	AcP|ACYPI003807-PA	AeA|AAEL002629-PA	AnG|AGAP011789-PA	ApM|GB52598-PA	CiL|CLEC013148-RA	CuQ|CPIJ017792-PA	DaP|PASA_GEN_6500003	DrM|FBpp0079653	PeH|PHUM229470-PA	SoI|SINV19187-PA	TrC|XP_968658.1	AeA|AAEL002595-PA	BoM|BGIBMGA014404-TA	CuQ|CPIJ017793-PA	AeA|AAEL002600-PA	CuQ|CPIJ017789-PA	AnG|AGAP011792-PA
ORTHOGRP1501:	AnG|AGAP012971-PA	AnG|AGAP013467-PA	CiL|CLEC012753-RA	CiL|CLEC012758-RA	CiL|CLEC012759-RA	CuQ|CPIJ010305-PA	CuQ|CPIJ012701-PA	DrM|FBpp0081914	DrM|FBpp0081915	PeH|PHUM202540-PA	PeH|PHUM571990-PA	PeH|PHUM572020-PA	PeH|PHUM572010-PA	PeH|PHUM572000-PA	PeH|PHUM617530-PA	ApM|GB40157-PA	CuQ|CPIJ005559-PA	MuD|MDOA006624-PA	AeA|AAEL006207-PA	CeC|XM_012306730.1	MuD|MDOA015099-PA	TrC|XP_008200144.1	CeC|XM_004523839.2	DrM|FBpp0303667	DrM|FBpp0307220	MuD|MDOA014120-PA
ORTHOGRP1502:	ApM|GB42632-PA	ApM|GB50958-PA	CiL|CLEC013108-RA	CiL|CLEC013644-RA	DrM|FBpp0290114	DrM|FBpp0305416	MaS|Msex2.12852-RA	MaS|Msex2.14521-RA	MuD|MDOA002429-PA	MuD|MDOA010089-PA	MuD|MDOA012781-PA	PeH|PHUM304130-PA	PeH|PHUM601630-PA	TrC|XP_973425.2	TrC|XP_974704.1	AcP|ACYPI008804-PA	AeA|AAEL006721-PB	AnG|AGAP006366-PE	BoM|BGIBMGA009974-TA	CeC|XM_012300944.1	CuQ|CPIJ007338-PA	DaP|estExt_Genewise1Plus.C_290219	MaS|Msex2.04496-RB	SoI|SINV15983-PA	SoI|SINV25630-PA	BoM|BGIBMGA002883-TA
ORTHOGRP1503:	ApM|GB55830-PA	ApM|GB55831-PA	DaP|estExt_fgenesh1_pg.C_50294	DaP|estExt_fgenesh1_pm.C_200023	SoI|SINV18428-PA	SoI|SINV18494-PA	TrC|XP_008198031.1	TrC|XP_972728.2	AcP|ACYPI52551-PA	AeA|AAEL018302-PA	AnG|AGAP007305-PA	BoM|BGIBMGA006804-TA	CeC|XM_004526526.2	CiL|CLEC002149-RA	CuQ|CPIJ010568-PA	DrM|FBpp0085475	MaS|Msex2.04991-RB	MuD|MDOA010925-PA	PeH|PHUM258570-PA	AeA|AAEL003462-PA	AnG|AGAP007302-PA	CeC|XM_004522637.2	CuQ|CPIJ010562-PA	DrM|FBpp0085476	MuD|MDOA005430-PA	PeH|PHUM515460-PA
ORTHOGRP1504:	CeC|aaaeptidase.15	CeC|aaaeptidase.16	DaP|estExt_fgenesh1_kg.C_790004	DaP|SNAP_00030343	DaP|PASA_GEN_81800001	DaP|e_gw1.57.70.1	DaP|estExt_Genewise1.C_720113	DaP|e_gw1.34.132.1	DaP|NCBI_GNO_1700043	DaP|NCBI_GNO_7200153	DaP|NCBI_GNO_1700335	DaP|NCBI_GNO_3700122	DaP|SNAP_00030702	DaP|fgenesh1_pg.C_scaffold_72000113	DaP|PASA_GEN_7200055	DaP|NCBI_GNO_1700319	DaP|NCBI_GNO_17300011	DaP|PASA_GEN_7200052	DaP|PASA_GEN_1700142	DaP|SNAP_00013966	MaS|Msex2.04839-RA	MaS|Msex2.04840-RA	AeA|AAEL006371-PA	AnG|AGAP011590-PA	CuQ|CPIJ012157-PA	CeC|aaaambdaTry-like.1
ORTHOGRP1505:	CeC|Glutathione.1	CeC|Glutathione.5	CeC|Glutathione.6	CeC|Glutathione.3	CeC|Glutathione.4	CeC|Glutathione.2	CuQ|CPIJ010637-PA	CuQ|CPIJ012568-PA	TrC|NP_001164309.1	TrC|XP_008198961.1	AcP|ACYPI38240-PA	AeA|AAEL008397-PA	AnG|AGAP004247-PB	ApM|GB47478-PA	BoM|BGIBMGA011438-TA	CiL|CLEC025218-RA	DaP|NCBI_GNO_0300152	DrM|FBpp0072932	MaS|Msex2.03263-RA	MuD|MDOA003681-PA	PeH|PHUM414830-PA	SoI|SINV15335-PA	AeA|AAEL012069-PB	CiL|CLEC010454-RA	CuQ|CPIJ006048-PA	CeC|Glutathione.7
ORTHOGRP1506:	CeC|XM_004520669.2	CeC|XM_004520670.2	CiL|CLEC002877-RA	CiL|CLEC002879-RA	CiL|CLEC002878-RA	CiL|CLEC011121-RA	CiL|CLEC011119-RA	CiL|CLEC011118-RA	CiL|CLEC013260-RA	CiL|CLEC011120-RA	SoI|SINV25993-PA	SoI|SINV26005-PA	SoI|SINV26000-PA	SoI|SINV26011-PA	CeC|XM_004520671.2	AeA|AAEL005428-PA	AnG|AGAP003713-PA	ApM|GB46587-PA	BoM|BGIBMGA013782-TA	CeC|XM_012299425.1	CuQ|CPIJ008016-PA	DrM|FBpp0099409	MuD|MDOA014343-PA	CeC|XM_012299430.1	MuD|MDOA015354-PA	MaS|Msex2.14424-RA
ORTHOGRP1507:	CeC|XM_004521869.2	CeC|XM_004521870.2	CeC|XM_004521871.2	CuQ|CPIJ010137-PA	CuQ|CPIJ010138-PA	MaS|Msex2.07777-RA	MaS|Msex2.07778-RA	SoI|SINV11269-PA	SoI|SINV11634-PA	TrC|XP_971405.2	TrC|XP_971346.1	AeA|AAEL003424-PA	AnG|AGAP011434-PA	BoM|BGIBMGA004801-TA	BoM|BGIBMGA004798-TA	DrM|FBpp0307462	MuD|MDOA009419-PA	AeA|AAEL008604-PA	AnG|AGAP008373-PA	AeA|AAEL008609-PA	CuQ|CPIJ001745-PA	MaS|Msex2.07772-RB	PeH|PHUM564730-PA	AnG|AGAP011435-PA	CeC|XM_012304662.1	DrM|FBpp0079138
[truncated: 24,705 more rows]
[truncated: 536 more columns]

## Sheet: S5c. Ortho CountsBySpecies
Table S5c. Orthology tables - Counts by species. Acyrthosiphon pisum (AcP), Aedes aegypti (strain Liverpool) (AeA), Anopheles gambiae (strain PEST) (AnG), Apis mellifera (ApM), Bombyx mori (BoM), Ceratitis capitata (CeC), Cimex lectularius (CiL), Culex quinquefasciatus (strain Johannesburg) (CuQ), Daphnia pulex (DaP), Drosophila melanogaster (DrM), Manduca sexta (MaS), Musca domestica (MuD), Pedi…
[truncated: 25,214 more rows]

[truncated: 21 more sheets: S6. Scaffold map data, S7. Transposable elements, S8. microRNA sequences, S9. miRNA machinery genes, S10. OBP genes, S11. Odorant receptor genes, S12. Gustatory receptor genes, S13. Ionotrophic receptor genes, S14. Aquaporin genes, S15. Immunity gene comparisons, S16. P450 genes, S17. Carboxylesterase genes, S18. GST genes, S19. CysLGIC superfamily genes, S20. Cuticle protein genes, S21. Cuticle gene families, S22. Cuticle gene clusters, S23. Sex determination genes, S24. SFP genes, S25. Apoptosis genes …]
